# Supplementary material for: Where the plasmids roam: large-scale sequence analysis reveals plasmids with large host ranges
Source: Microb Genom. 2019 Jan 9;5(1):e000244. doi: 10.1099/mgen.0.000244 (PMC6412061; doi:10.1099/mgen.0.000244)
Supplement: Supplementary File 2 [file mgen-5-244-s002.xlsx]

## Sheet: Cross_Species
X	Group	Locus_ID	row_ID	Plasmid	X.x	Nucleotide_taxid	Nucleotide_uid	Nucleotide_caption	Nucleotide_title	Nucleotide_extra	Nucleotide_gi	Nucleotide_createdate	Nucleotide_updatedate	Nucleotide_flags	Nucleotide_slen	Nucleotide_biomol	Nucleotide_moltype	Nucleotide_topology	Nucleotide_sourcedb	Nucleotide_segsetsize	Nucleotide_projectid	Nucleotide_genome	Nucleotide_subtype	Nucleotide_subname	Nucleotide_assemblygi	Nucleotide_assemblyacc	Nucleotide_tech	Nucleotide_completeness	Nucleotide_geneticcode	Nucleotide_strand	Nucleotide_organism	Nucleotide_strain	Nucleotide_biosample	Nucleotide_statistics	Nucleotide_properties	Nucleotide_oslt	Nucleotide_accessionversion	uid_name	Searched_name	Kingdom	Phylum	Class	Order	Family	Genus	Species	strain	isolate	specimen_voucher
1	PlasmidGroup_107.csv	CP001979.1	107	V1	4350	225937	311697072	CP001979	Marinobacter adhaerens HP15 plasmid pHP-42, complete sequence	gi|311697072|gb|CP001979.1|	311697072	2010/11/09	2016/07/25	256	42349	genomic	dna	circular	insd	#N/A	46089	plasmid	strain|plasmid|country|isolation_source|lat_lon|collection_date|collected_by|note	HP15|pHP-42|Germany|German Wadden Sea|53.7222 N 7.7222 E|10-Aug-2000|Hans Peter Grossart|To isolate exclusively attached bacteria, aggregates (0.1 to 1 mm in diameter) were collected on a plankton net (0.1 mm pore size) from surface waters of 15 degrees Celsius. Sequence obtained from a cultivated isolate by 454 FLX Ti pryrosequencing.	#N/A	#N/A	standard	complete	11	#N/A	Marinobacter adhaerens HP15	HP15	SAMN00713638	Length;Length;all;blob_size;cdregion;cdregion;gene;gene;org;pub;pub;all;prot;prot;all;region;region;site;site;Length;all;blob_size;cdregion;gene;org;prot;pub;region;site;42349;42349;105;59525;52;52;52;52;1;2;1;52;52;52;100;55;55;45;45;42349;257;59525;52;52;1;52;2;55;45;NA;literal;NA;NA;NA;CDS;NA;Gene;NA;NA;PubMed;NA;NA;Prot;NA;NA;Region;NA;Site;NA;NA;NA;NA;NA;NA;NA;NA;NA;NA;NA;NA;NA;NA;NA;NA;NA;N…	1;1	TRUE;CP001979.1	CP001979.1	Marinobacter adhaerens HP15	Marinobacter adhaerens	Bacteria	Proteobacteria	Gammaproteobacteria	Alteromonadales	Alteromonadaceae	Marinobacter	#N/A	HP15	#N/A	#N/A
2	PlasmidGroup_107.csv	CP006601.1	107	V2	6791	1198232	528329614	CP006601	Cycloclasticus zancles 78-ME plasmid p7ME01, complete sequence	gi|528329614|gb|CP006601.1|	528329614	2013/08/01	2015/12/03	256	42347	genomic	dna	circular	insd	#N/A	201013	plasmid	strain|plasmid|country|isolation_source|lat_lon|altitude	78-ME|p7ME01|Italy: Arenzano|tar at the shipwreck site of tanker Haven|44.3667 N 8.7097 E|-78 m	#N/A	#N/A		complete	11	#N/A	Cycloclasticus zancles 78-ME	78-ME	SAMN02603046	Length;Length;all;blob_size;cdregion;cdregion;gene;gene;org;pub;pub;all;prot;prot;all;region;region;site;site;Length;all;blob_size;cdregion;gene;org;prot;pub;region;site;42347;42347;105;60602;52;52;52;52;1;2;1;52;52;52;107;61;61;46;46;42347;264;60602;52;52;1;52;2;61;46;NA;literal;NA;NA;NA;CDS;NA;Gene;NA;NA;unpublished;NA;NA;Prot;NA;NA;Region;NA;Site;NA;NA;NA;NA;NA;NA;NA;NA;NA;NA;NA;NA;NA;NA;NA;NA…	1;1	TRUE;CP006601.1	CP006601.1	Cycloclasticus zancles 78-ME	Cycloclasticus zancles	Bacteria	Proteobacteria	Gammaproteobacteria	Thiotrichales	Piscirickettsiaceae	Cycloclasticus	#N/A	78-ME	#N/A	#N/A
1	PlasmidGroup_11.csv	AE017044.1	11	V1	4360	229193	45357210	AE017044	Yersinia pestis biovar Microtus str. 91001 plasmid pCRY, complete sequence	gi|45357210|gb|AE017044.1|	45357210	2004/03/11	2016/07/26	256	21742	genomic	dna	circular	insd	#N/A	10638	plasmid	strain|biovar|old_name|plasmid	91001|Microtus|Yersinia pestis biovar Mediaevails str. 91001|pCRY	#N/A	#N/A	#N/A	complete	11	#N/A	Yersinia pestis biovar Microtus str. 91001	91001	SAMN02602970	Length;Length;all;blob_size;cdregion;cdregion;gene;gene;imp;imp;org;pub;pub;all;prot;prot;all;region;region;site;site;Length;all;blob_size;cdregion;gene;imp;org;prot;pub;region;site;21742;21742;69;48625;30;30;30;30;8;8;1;3;2;30;30;30;42;29;29;13;13;21742;141;48625;30;30;8;1;30;3;29;13;NA;literal;NA;NA;NA;CDS;NA;Gene;NA;misc_feature;NA;NA;PubMed;NA;NA;Prot;NA;NA;Region;NA;Site;NA;NA;NA;NA;NA;NA;NA…	1;1	TRUE;AE017044.1	AE017044.1	Yersinia pestis biovar Microtus str. 91001	Yersinia pestis	Bacteria	Proteobacteria	Gammaproteobacteria	Enterobacterales	Yersiniaceae	Yersinia	Yersinia pseudotuberculosis complex	91001	#N/A	#N/A
2	PlasmidGroup_11.csv	CP018922.1	11	V2	1777	615	1216664715	CP018922	Serratia marcescens strain UMH7 plasmid unnamed5, complete sequence	gi|1216664715|gb|CP018922.1|	1216664715	2017/07/18	2017/07/18	256	21738	genomic	dna	circular	insd	#N/A	357595	plasmid	strain|host|plasmid|country|lat_lon|collection_date|collected_by	UMH7|Homo sapiens|unnamed5|USA: Michigan|42.28 N 83.72 W|Sep-2013|University of Michigan	#N/A	#N/A	#N/A	complete	11	#N/A	Serratia marcescens	UMH7	SAMN06164061	Length;Length;all;blob_size;cdregion;cdregion;cdregion;evidence;gene;gene;gene;org;pub;pub;all;prot;prot;all;region;region;site;site;Length;all;blob_size;cdregion;evidence;gene;org;prot;pub;region;site;all;prot;prot;21738;21738;61;60152;30;26;4;30;30;26;4;1;2;1;26;26;26;35;23;23;12;12;21738;126;60152;30;30;30;1;30;2;23;12;4;4;4;NA;literal;NA;NA;NA;CDS;CDS/pseudo;NA;NA;Gene;Gene/pseudo;NA;NA;PubMe…	1;1	TRUE;CP018922.1	CP018922.1	Serratia marcescens	Serratia marcescens	Bacteria	Proteobacteria	Gammaproteobacteria	Enterobacterales	Yersiniaceae	Serratia	#N/A	UMH7	#N/A	#N/A
1	PlasmidGroup_119.csv	CP000014.1	119	V1	4586	290434	51593839	CP000014	Borreliella bavariensis PBi plasmid cp26, complete sequence	gi|51593839|gnl|jena|PBi_cp26|gb|CP000014.1|	51593839	2004/08/30	2017/08/24	384	27108	genomic	dna	circular	insd	#N/A	12554	plasmid	strain|type_material|old_name|plasmid	PBi|type strain of Borreliella bavariensis|Borrelia garinii PBi|cp26	#N/A	#N/A	standard	complete	11	ds	Borreliella bavariensis PBi	PBi	SAMN02603240	Length;Length;all;blob_size;cdregion;cdregion;gene;gene;graph;graph;org;pub;pub;quality_score;all;prot;prot;all;region;region;site;site;Length;all;blob_size;cdregion;gene;graph;org;prot;pub;quality_score;region;site;27108;27108;53;65584;26;26;26;26;1;1;1;2;1;1;26;26;26;49;29;29;20;20;27108;128;65584;26;26;1;1;26;2;1;29;20;NA;literal;NA;NA;NA;CDS;NA;Gene;NA;Phrap Quality;NA;NA;PubMed;NA;NA;NA;Prot…	1;1	TRUE;CP000014.1	CP000014.1	Borreliella bavariensis PBi	Borreliella bavariensis	Bacteria	Spirochaetes	Spirochaetia	Spirochaetales	Borreliaceae	Borreliella	#N/A	PBi	#N/A	#N/A
2	PlasmidGroup_119.csv	CP003201.1	119	V2	6515	1081646	365194277	CP003201	Borrelia garinii BgVir plasmid cp26, complete sequence	gi|365194277|gb|CP003201.1|	365194277	2011/12/22	2016/07/25	256	27111	genomic	dna	circular	insd	#N/A	72847	plasmid	strain|host|plasmid|country|isolation_source	BgVir|Ixodes persulcatus|cp26|Russia: Tomsk region|female tick	#N/A	#N/A		complete	11		Borrelia garinii BgVir	BgVir	SAMN02603389	Length;Length;all;blob_size;cdregion;cdregion;gene;gene;org;pub;pub;all;prot;prot;all;region;region;site;site;Length;all;blob_size;cdregion;gene;org;prot;pub;region;site;27111;27111;65;34201;32;32;32;32;1;2;1;32;32;32;46;29;29;17;17;27111;143;34201;32;32;1;32;2;29;17;NA;literal;NA;NA;NA;CDS;NA;Gene;NA;NA;PubMed;NA;NA;Prot;NA;NA;Region;NA;Site;NA;NA;NA;NA;NA;NA;NA;NA;NA;NA;NA;NA;NA;NA;NA;NA;NA;NA;…	1;1	TRUE;CP003201.1	CP003201.1	Borrelia garinii BgVir	Borrelia garinii	Bacteria	Spirochaetes	Spirochaetia	Spirochaetales	Borreliaceae	Borreliella	#N/A	BgVir	#N/A	#N/A
1	PlasmidGroup_121.csv	CP000443.1	121	V1	4806	339670	115286659	CP000443	Burkholderia ambifaria AMMD plasmid 1, complete sequence	gi|115286659|gb|CP000443.1|	115286659	2006/09/21	2017/08/24	256	43581	genomic	dna	circular	insd	#N/A	13490	plasmid	strain|type_material|old_name|plasmid	AMMD|type strain of Burkholderia ambifaria|Burkholderia cepacia AMMD|1	#N/A	#N/A		complete	11	#N/A	Burkholderia ambifaria AMMD	AMMD	SAMN02598309	Length;Length;all;blob_size;cdregion;cdregion;gene;gene;org;pub;pub;all;prot;prot;all;region;region;site;site;Length;all;blob_size;cdregion;gene;org;prot;pub;region;site;43581;43581;91;71286;45;45;45;45;1;2;1;56;56;56;67;47;47;20;20;43581;214;71286;45;45;1;56;2;47;20;NA;literal;NA;NA;NA;CDS;NA;Gene;NA;NA;unpublished;NA;NA;Prot;NA;NA;Region;NA;Site;NA;NA;NA;NA;NA;NA;NA;NA;NA;NA;NA;NA;NA;NA;NA;NA;N…	1;1	TRUE;CP000443.1	CP000443.1	Burkholderia ambifaria AMMD	Burkholderia ambifaria	Bacteria	Proteobacteria	Betaproteobacteria	Burkholderiales	Burkholderiaceae	Burkholderia	Burkholderia cepacia complex	AMMD	#N/A	#N/A
2	PlasmidGroup_121.csv	CP009797.1	121	V2	4804	339670	773026051	CP009797	Burkholderia ambifaria AMMD plasmid pBII_1, complete sequence	gi|773026051|gnl|LANL|CH72.Contig10|gb|CP009797.1|	773026051	2015/03/20	2016/07/26	256	43581	genomic	dna	circular	insd	#N/A	240122	plasmid	strain|culture_collection|note|plasmid|country|isolation_source|collection_date	AMMD|ATCC:BAA-244|type strain of Burkholderia ambifaria|pBII_1|USA: Wisconsin|Pea Rhizosphere|1985	#N/A	#N/A	composite-wgs-htgs	complete	11	#N/A	Burkholderia ambifaria AMMD	AMMD	SAMN03140296	Length;Length;all;blob_size;cdregion;cdregion;gene;gene;org;pub;pub;all;prot;prot;all;region;region;site;site;Length;all;blob_size;cdregion;gene;org;prot;pub;region;site;43581;43581;93;57008;46;46;46;46;1;2;1;46;46;46;63;45;45;18;18;43581;202;57008;46;46;1;46;2;45;18;NA;literal;NA;NA;NA;CDS;NA;Gene;NA;NA;PubMed;NA;NA;Prot;NA;NA;Region;NA;Site;NA;NA;NA;NA;NA;NA;NA;NA;NA;NA;NA;NA;NA;NA;NA;NA;NA;NA;…	1;1	TRUE;CP009797.1	CP009797.1	Burkholderia ambifaria AMMD	Burkholderia ambifaria	Bacteria	Proteobacteria	Betaproteobacteria	Burkholderiales	Burkholderiaceae	Burkholderia	Burkholderia cepacia complex	AMMD	#N/A	#N/A
3	PlasmidGroup_121.csv	CP017455.1	121	V3	6538	1089444	1316007583	CP017455	Dickeya solani strain PPO 9019 plasmid unnamed, complete sequence	gi|1316007583|gb|CP017455.1|	1316007583	2017/12/21	2017/12/21	256	43580	genomic	dna	circular	insd	#N/A	344961	plasmid	strain|host|plasmid|country|collection_date	PPO 9019|muscari|unnamed|Netherlands|2006	#N/A	#N/A		complete	11	#N/A	Dickeya solani	PPO 9019	SAMN03266541	Length;Length;all;blob_size;cdregion;cdregion;cdregion;evidence;gene;gene;gene;org;pub;pub;all;prot;prot;Length;all;blob_size;cdregion;evidence;gene;org;prot;pub;all;prot;prot;43580;43580;95;96874;47;45;2;47;47;45;2;1;2;1;45;45;45;43580;142;96874;47;47;47;1;47;2;2;2;2;NA;literal;NA;NA;NA;CDS;CDS/pseudo;NA;NA;Gene;Gene/pseudo;NA;NA;unpublished;NA;NA;Prot;NA;NA;NA;NA;NA;NA;NA;NA;NA;NA;NA;Prot;NA;NA…	1;1	TRUE;CP017455.1	CP017455.1	Dickeya solani	Dickeya solani	Bacteria	Proteobacteria	Gammaproteobacteria	Enterobacterales	Pectobacteriaceae	Dickeya	#N/A	PPO 9019	#N/A	#N/A
1	PlasmidGroup_142.csv	CP027132.1	142	V2	1099	562	1353793401	CP027132	Escherichia coli strain AR_0372 plasmid unnamed2, complete sequence	gi|1353793401|gb|CP027132.1|	1353793401	2018/03/05	2018/03/05	256	2101	genomic	dna	circular	insd	#N/A	316321	plasmid	strain|plasmid	AR_0372|unnamed2	#N/A	#N/A	#N/A	complete	11	#N/A	Escherichia coli	AR_0372	SAMN07291515	Length;Length;all;blob_size;cdregion;cdregion;gene;gene;org;pub;pub;all;prot;prot;Length;all;blob_size;cdregion;gene;org;prot;pub;2101;2101;5;5274;2;2;2;2;1;2;1;2;2;2;2101;7;5274;2;2;1;2;2;NA;literal;NA;NA;NA;CDS;NA;Gene;NA;NA;unpublished;NA;NA;Prot;NA;NA;NA;NA;NA;NA;NA;NA;NA;NA;NA;NA;NA;NA;NA;NA;NA;NA;NA;CDS;CDS;CDS;all;all;all;all;all;all;all;all	1;1	TRUE;CP027132.1	CP027132.1	Escherichia coli	Escherichia coli	Bacteria	Proteobacteria	Gammaproteobacteria	Enterobacterales	Enterobacteriaceae	Escherichia	#N/A	AR_0372	#N/A	#N/A
2	PlasmidGroup_142.csv	HE616531.1	142	V1	4186	216599	374269799	HE616531	Shigella sonnei 53G plasmid C, complete genome	gi|374269799|emb|HE616531.1|	374269799	2012/01/30	2017/07/07	256	2089	genomic	dna	circular	insd	#N/A	78129	plasmid	strain|plasmid|note	53G|C|mini plasmid	#N/A	#N/A	#N/A	complete	11	#N/A	Shigella sonnei 53G	53G	SAMEA2272161	Length;Length;all;blob_size;org;pub;pub;Length;all;blob_size;org;pub;2089;2089;1;3483;1;2;1;2089;1;3483;1;2;NA;literal;NA;NA;NA;NA;PubMed;NA;NA;NA;NA;NA;NA;NA;NA;NA;NA;NA;NA;all;all;all;all;all	1;1	TRUE;HE616531.1	HE616531.1	Shigella sonnei 53G	Shigella sonnei	Bacteria	Proteobacteria	Gammaproteobacteria	Enterobacterales	Enterobacteriaceae	Shigella	#N/A	53G	#N/A	#N/A
1	PlasmidGroup_149.csv	CP003300.1	149	V1	6666	1134782	406780485	CP003300	Escherichia coli O104:H4 str. 2009EL-2050 plasmid pG-09EL50, complete sequence	gi|406780485|gnl|O3M|Plasmid03|gb|CP003300.1|	406780485	2012/09/25	2016/07/26	256	1549	genomic	dna	circular	insd	#N/A	81097	plasmid	strain|host|plasmid|country|collection_date	2009EL-2050|Homo sapiens|pG-09EL50|Georgia|2009	#N/A	#N/A	#N/A	complete	11	#N/A	Escherichia coli O104:H4 str. 2009EL-2050	2009EL-2050	SAMN01831189	Length;Length;all;blob_size;cdregion;cdregion;gene;gene;org;pub;pub;all;prot;prot;all;region;region;Length;all;blob_size;cdregion;gene;org;prot;pub;region;1549;1549;5;6492;2;2;2;2;1;2;1;2;2;2;1;1;1;1549;8;6492;2;2;1;2;2;1;NA;literal;NA;NA;NA;CDS;NA;Gene;NA;NA;PubMed;NA;NA;Prot;NA;NA;Region;NA;NA;NA;NA;NA;NA;NA;NA;NA;NA;NA;NA;NA;NA;NA;NA;NA;NA;NA;NA;CDS;CDS;CDS;CDS/CDD;CDS/CDD;CDS/CDD;all;all;all;…	1;1	TRUE;CP003300.1	CP003300.1	Escherichia coli O104:H4 str. 2009EL-2050	Escherichia coli	Bacteria	Proteobacteria	Gammaproteobacteria	Enterobacterales	Enterobacteriaceae	Escherichia	#N/A	2009EL-2050	#N/A	#N/A
2	PlasmidGroup_149.csv	CP006785.1	149	V4	7236	1355100	554515525	CP006785	Escherichia coli JJ1886 plasmid pJJ1886_1, complete sequence	gi|554515525|gnl|PRJNA218163|pJJ1886_1|gb|CP006785.1|	554515525	2013/10/29	2016/07/26	256	1552	genomic	dna	circular	insd	#N/A	218163	plasmid	strain|plasmid	JJ1886|pJJ1886_1	#N/A	#N/A	#N/A	complete	11	#N/A	Escherichia coli JJ1886	JJ1886	SAMN02603887	Length;Length;all;blob_size;cdregion;cdregion;evidence;gene;gene;org;pub;pub;all;prot;prot;all;region;region;Length;all;blob_size;cdregion;evidence;gene;org;prot;pub;region;1552;1552;3;5658;1;1;1;1;1;1;2;1;1;1;1;1;1;1;1552;5;5658;1;1;1;1;1;2;1;NA;literal;NA;NA;NA;CDS;NA;NA;Gene;NA;NA;PubMed;NA;NA;Prot;NA;NA;Region;NA;NA;NA;NA;NA;NA;NA;NA;NA;NA;NA;NA;NA;NA;NA;NA;NA;NA;NA;NA;NA;NA;CDS;CDS;CDS;CDS/C…	1;1	TRUE;CP006785.1	CP006785.1	Escherichia coli JJ1886	Escherichia coli	Bacteria	Proteobacteria	Gammaproteobacteria	Enterobacterales	Enterobacteriaceae	Escherichia	#N/A	JJ1886	#N/A	#N/A
3	PlasmidGroup_149.csv	CP014317.1	149	V3	7242	1355101	1006701338	CP014317	Escherichia coli JJ1887 plasmid pJJ1887-1, complete sequence	gi|1006701338|gb|CP014317.1|	1006701338	2016/03/17	2016/05/24	256	1552	genomic	dna	circular	insd	#N/A	311313	plasmid	strain|host|plasmid|country|collection_date	JJ1887|Homo sapiens|pJJ1887-1|USA|2007	#N/A	#N/A	#N/A	complete	11	#N/A	Escherichia coli JJ1887	JJ1887	SAMN04481707	Length;Length;all;blob_size;cdregion;cdregion;evidence;gene;gene;org;pub;pub;all;prot;prot;all;region;region;Length;all;blob_size;cdregion;evidence;gene;org;prot;pub;region;1552;1552;3;6520;1;1;1;1;1;1;2;1;1;1;1;1;1;1;1552;5;6520;1;1;1;1;1;2;1;NA;literal;NA;NA;NA;CDS;NA;NA;Gene;NA;NA;PubMed;NA;NA;Prot;NA;NA;Region;NA;NA;NA;NA;NA;NA;NA;NA;NA;NA;NA;NA;NA;NA;NA;NA;NA;NA;NA;NA;NA;NA;CDS;CDS;CDS;CDS/C…	1;1	TRUE;CP014317.1	CP014317.1	Escherichia coli JJ1887	Escherichia coli	Bacteria	Proteobacteria	Gammaproteobacteria	Enterobacterales	Enterobacteriaceae	Escherichia	#N/A	JJ1887	#N/A	#N/A
4	PlasmidGroup_149.csv	CP024465.1	149	V2	1595	573	1274930974	CP024465	Klebsiella pneumoniae strain QS17-0161 plasmid pMRSN480738_1.6, complete sequence	gi|1274930974|gb|CP024465.1|	1274930974	2017/11/06	2017/11/08	256	1551	genomic	dna	circular	insd	#N/A	414489	plasmid	strain|host|culture_collection|plasmid|country|isolation_source|lat_lon|collection_date|collected_by	QS17-0161|Homo sapiens|MRSN&lt;USA&gt;:480738|pMRSN480738_1.6|Thailand: Chonburi|sputum|12.6890 N 100.9820 E|May-2017|AFRIMS	#N/A	#N/A	#N/A	complete	11	#N/A	Klebsiella pneumoniae	QS17-0161	SAMN07792166	Length;Length;all;blob_size;cdregion;cdregion;cdregion;evidence;gene;gene;gene;org;pub;pub;all;prot;prot;all;region;region;Length;all;blob_size;cdregion;evidence;gene;org;prot;pub;region;all;prot;prot;1551;1551;7;9201;3;2;1;3;3;2;1;1;2;1;2;2;2;1;1;1;1551;11;9201;3;3;3;1;3;2;1;1;1;1;NA;literal;NA;NA;NA;CDS;CDS/pseudo;NA;NA;Gene;Gene/pseudo;NA;NA;unpublished;NA;NA;Prot;NA;NA;Region;NA;NA;NA;NA;NA;N…	1;1	TRUE;CP024465.1	CP024465.1	Klebsiella pneumoniae	Klebsiella pneumoniae	Bacteria	Proteobacteria	Gammaproteobacteria	Enterobacterales	Enterobacteriaceae	Klebsiella	#N/A	QS17-0161	#N/A	#N/A
5	PlasmidGroup_149.csv	CP026493.1	149	V5	594	562	1338997470	CP026493	Escherichia coli strain HS13-1 plasmid pHS13-1-Col, complete sequence	gi|1338997470|gb|CP026493.1|	1338997470	2018/02/04	2018/02/04	256	1552	genomic	dna	circular	insd	#N/A	431867	plasmid	strain|host|plasmid|country|isolation_source|collection_date|collected_by	HS13-1|Homo sapiens|pHS13-1-Col|China:Shenzhen|faecal sample|2017|Miaomiao Xie	#N/A	#N/A	#N/A	complete	11	#N/A	Escherichia coli	HS13-1	SAMN08409128	Length;Length;all;blob_size;cdregion;cdregion;cdregion;evidence;gene;gene;gene;org;pub;pub;all;prot;prot;Length;all;blob_size;cdregion;evidence;gene;org;prot;pub;all;prot;prot;1552;1552;7;8938;3;2;1;3;3;2;1;1;2;1;2;2;2;1552;10;8938;3;3;3;1;3;2;1;1;1;NA;literal;NA;NA;NA;CDS;CDS/pseudo;NA;NA;Gene;Gene/pseudo;NA;NA;unpublished;NA;NA;Prot;NA;NA;NA;NA;NA;NA;NA;NA;NA;NA;NA;Prot;NA;NA;NA;NA;NA;NA;NA;NA;…	1;1	TRUE;CP026493.1	CP026493.1	Escherichia coli	Escherichia coli	Bacteria	Proteobacteria	Gammaproteobacteria	Enterobacterales	Enterobacteriaceae	Escherichia	#N/A	HS13-1	#N/A	#N/A
6	PlasmidGroup_149.csv	CP027131.1	149	V6	1097	562	1353793399	CP027131	Escherichia coli strain AR_0372 plasmid unnamed3, complete sequence	gi|1353793399|gb|CP027131.1|	1353793399	2018/03/05	2018/03/05	256	1552	genomic	dna	circular	insd	#N/A	316321	plasmid	strain|plasmid	AR_0372|unnamed3	#N/A	#N/A	#N/A	complete	11	#N/A	Escherichia coli	AR_0372	SAMN07291515	Length;Length;all;blob_size;cdregion;cdregion;gene;gene;org;pub;pub;all;prot;prot;Length;all;blob_size;cdregion;gene;org;prot;pub;1552;1552;3;4337;1;1;1;1;1;2;1;1;1;1;1552;4;4337;1;1;1;1;2;NA;literal;NA;NA;NA;CDS;NA;Gene;NA;NA;unpublished;NA;NA;Prot;NA;NA;NA;NA;NA;NA;NA;NA;NA;NA;NA;NA;NA;NA;NA;NA;NA;NA;NA;CDS;CDS;CDS;all;all;all;all;all;all;all;all	1;1	TRUE;CP027131.1	CP027131.1	Escherichia coli	Escherichia coli	Bacteria	Proteobacteria	Gammaproteobacteria	Enterobacterales	Enterobacteriaceae	Escherichia	#N/A	AR_0372	#N/A	#N/A
1	PlasmidGroup_156.csv	CP021284.1	156	V2	3828	91891	1360372996	CP021284	Legionella pneumophila subsp. pneumophila strain Allentown 1 (D-7475) plasmid unnamed1, complete sequence	gi|1360372996|gb|CP021284.1|	1360372996	2018/03/15	2018/03/15	256	150433	genomic	dna	circular	insd	#N/A	376177	plasmid	strain|serotype|host|sub_species|genotype|plasmid|country|collection_date	Allentown 1 (D-7475)|1|Homo sapiens|pneumophila|ST44|unnamed1|USA: Pennsylvania, Allentown|1977	#N/A	#N/A	#N/A	complete	11	#N/A	Legionella pneumophila subsp. pneumophila	Allentown 1 (D-7475)	SAMN06928755	Length;Length;all;blob_size;org;pub;pub;Length;all;blob_size;org;pub;150433;150433;1;40995;1;2;1;150433;1;40995;1;2;NA;literal;NA;NA;NA;NA;PubMed;NA;NA;NA;NA;NA;NA;NA;NA;NA;NA;NA;NA;all;all;all;all;all	1;1	TRUE;CP021284.1	CP021284.1	Legionella pneumophila subsp. pneumophila	Legionella pneumophila	Bacteria	Proteobacteria	Gammaproteobacteria	Legionellales	Legionellaceae	Legionella	#N/A	Allentown 1 (D-7475)	#N/A	#N/A
2	PlasmidGroup_156.csv	CP025492.1	156	V3	3061	28087	1317733944	CP025492	Legionella sainthelensi strain LA01-117 plasmid pLA01-117_165k, complete sequence	gi|1317733944|gb|CP025492.1|	1317733944	2017/12/28	2017/12/28	256	165144	genomic	dna	circular	insd	#N/A	384907	plasmid	strain|host|plasmid|country|isolation_source|lat_lon|collection_date|collected_by	LA01-117|Homo sapiens|pLA01-117_165k|New Zealand:Christchurch|Respiratory sample - sputum|43.5321 S 172.6362 E|09-Apr-2001|Canterbury Health Laboratories	#N/A	#N/A	#N/A	complete	11	#N/A	Legionella sainthelensi	LA01-117	SAMN06853936	Length;Length;all;blob_size;cdregion;cdregion;cdregion;evidence;gene;gene;gene;org;pub;pub;all;prot;prot;Length;all;blob_size;cdregion;evidence;gene;org;prot;pub;all;prot;prot;165144;165144;367;368556;183;143;40;183;183;143;40;1;2;1;143;143;143;165144;550;368556;183;183;183;1;183;2;40;40;40;NA;literal;NA;NA;NA;CDS;CDS/pseudo;NA;NA;Gene;Gene/pseudo;NA;NA;unpublished;NA;NA;Prot;NA;NA;NA;NA;NA;NA;NA…	1;1	TRUE;CP025492.1	CP025492.1	Legionella sainthelensi	Legionella sainthelensi	Bacteria	Proteobacteria	Gammaproteobacteria	Legionellales	Legionellaceae	Legionella	#N/A	LA01-117	#N/A	#N/A
3	PlasmidGroup_156.csv	FQ958212.1	156	V1	3827	91891	395132097	FQ958212	Legionella pneumophila subsp. pneumophila str. Lorraine plasmid pLELO, complete genome	gi|395132097|emb|FQ958212.1|	395132097	2012/07/11	2016/07/26	256	150432	genomic	dna	circular	insd	#N/A	67921	plasmid	strain|sub_species|plasmid	Lorraine|pneumophila|pLELO	#N/A	#N/A	#N/A	complete	11	#N/A	Legionella pneumophila subsp. pneumophila	Lorraine	SAMEA3138425	Length;Length;all;blob_size;cdregion;cdregion;cdregion;evidence;gene;gene;gene;org;pub;all;prot;prot;all;region;region;site;site;Length;all;blob_size;cdregion;evidence;gene;org;prot;pub;region;site;all;prot;prot;150432;150432;315;231653;157;152;5;157;157;152;5;1;1;152;152;152;268;170;170;98;98;150432;740;231653;157;157;157;1;157;1;170;98;5;5;5;NA;literal;NA;NA;NA;CDS;CDS/pseudo;NA;NA;Gene;Gene/ps…	1;1	TRUE;FQ958212.1	FQ958212.1	Legionella pneumophila subsp. pneumophila	Legionella pneumophila	Bacteria	Proteobacteria	Gammaproteobacteria	Legionellales	Legionellaceae	Legionella	#N/A	Lorraine	#N/A	#N/A
1	PlasmidGroup_16.csv	AE000792.1	16	V1	4341	224326	3253098	AE000792	Borrelia burgdorferi B31 plasmid cp26, complete sequence	gi|3253098|gnl|TIGR|gbb_4091|gb|AE000792.1|	3253098	1997/12/17	2016/07/25	256	26498	genomic	dna	circular	insd	#N/A	3	plasmid	strain|plasmid	B31|cp26	#N/A	#N/A	#N/A	complete	11	ds	Borrelia burgdorferi B31	B31	SAMN02603966	Length;Length;all;blob_size;cdregion;cdregion;gene;gene;gene;org;pub;pub;all;prot;prot;all;region;region;site;site;Length;all;blob_size;cdregion;gene;org;prot;pub;region;site;26498;26498;51;34220;24;24;26;24;2;1;4;1;24;24;24;26;21;21;5;5;26498;101;34220;24;26;1;24;4;21;5;NA;literal;NA;NA;NA;CDS;NA;Gene;Gene/pseudo;NA;NA;PubMed;NA;NA;Prot;NA;NA;Region;NA;Site;NA;NA;NA;NA;NA;NA;NA;NA;NA;NA;NA;NA;NA…	1;1	TRUE;AE000792.1	AE000792.1	Borrelia burgdorferi B31	Borrelia burgdorferi	Bacteria	Spirochaetes	Spirochaetia	Spirochaetales	Borreliaceae	Borreliella	#N/A	B31	#N/A	#N/A
2	PlasmidGroup_16.csv	CP001212.1	16	V5	5220	445985	218165344	CP001212	Borrelia burgdorferi ZS7 plasmid ZS7_cp26, complete sequence	gi|218165344|gb|CP001212.1|	218165344	2008/12/17	2016/07/24	256	26514	genomic	dna	circular	insd	#N/A	19839	plasmid	strain|plasmid	ZS7|ZS7_cp26	#N/A	#N/A	#N/A	complete	11		Borrelia burgdorferi ZS7	ZS7	SAMN02603438	Length;Length;all;blob_size;cdregion;cdregion;gene;gene;gene;org;pub;pub;all;prot;prot;all;region;region;site;site;Length;all;blob_size;cdregion;gene;org;prot;pub;region;site;26514;26514;54;32864;25;25;28;25;3;1;2;1;25;25;25;41;25;25;16;16;26514;120;32864;25;28;1;25;2;25;16;NA;literal;NA;NA;NA;CDS;NA;Gene;Gene/pseudo;NA;NA;PubMed;NA;NA;Prot;NA;NA;Region;NA;Site;NA;NA;NA;NA;NA;NA;NA;NA;NA;NA;NA;NA…	1;1	TRUE;CP001212.1	CP001212.1	Borrelia burgdorferi ZS7	Borrelia burgdorferi	Bacteria	Spirochaetes	Spirochaetia	Spirochaetales	Borreliaceae	Borreliella	#N/A	ZS7	#N/A	#N/A
3	PlasmidGroup_16.csv	CP002239.1	16	V7	5464	521007	312150000	CP002239	Borrelia burgdorferi N40 plasmid N40_cp26, complete sequence	gi|312150000|gb|CP002239.1|	312150000	2010/11/16	2016/07/25	256	26498	genomic	dna	circular	insd	#N/A	29357	plasmid	strain|plasmid	N40|N40_cp26	#N/A	#N/A	#N/A	complete	11		Borrelia burgdorferi N40	N40	SAMN02604202	Length;Length;all;blob_size;cdregion;cdregion;gene;gene;org;pub;pub;all;prot;prot;all;region;region;site;site;Length;all;blob_size;cdregion;gene;org;prot;pub;region;site;26498;26498;53;33117;26;26;26;26;1;2;1;26;26;26;49;32;32;17;17;26498;128;33117;26;26;1;26;2;32;17;NA;literal;NA;NA;NA;CDS;NA;Gene;NA;NA;PubMed;NA;NA;Prot;NA;NA;Region;NA;Site;NA;NA;NA;NA;NA;NA;NA;NA;NA;NA;NA;NA;NA;NA;NA;NA;NA;NA;…	1;1	TRUE;CP002239.1	CP002239.1	Borrelia burgdorferi N40	Borrelia burgdorferi	Bacteria	Spirochaetes	Spirochaetia	Spirochaetales	Borreliaceae	Borreliella	#N/A	N40	#N/A	#N/A
4	PlasmidGroup_16.csv	CP002316.1	16	V6	5468	521008	312148613	CP002316	Borrelia burgdorferi JD1 plasmid JD1 cp26, complete sequence	gi|312148613|gb|CP002316.1|	312148613	2010/11/16	2016/07/25	256	26525	genomic	dna	circular	insd	#N/A	29359	plasmid	strain|plasmid	JD1|JD1 cp26	#N/A	#N/A	#N/A	complete	11		Borrelia burgdorferi JD1	JD1	SAMN02604203	Length;Length;all;blob_size;cdregion;cdregion;gene;gene;org;pub;pub;all;prot;prot;all;region;region;site;site;Length;all;blob_size;cdregion;gene;org;prot;pub;region;site;26525;26525;53;33047;26;26;26;26;1;2;1;26;26;26;48;31;31;17;17;26525;127;33047;26;26;1;26;2;31;17;NA;literal;NA;NA;NA;CDS;NA;Gene;NA;NA;PubMed;NA;NA;Prot;NA;NA;Region;NA;Site;NA;NA;NA;NA;NA;NA;NA;NA;NA;NA;NA;NA;NA;NA;NA;NA;NA;NA;…	1;1	TRUE;CP002316.1	CP002316.1	Borrelia burgdorferi JD1	Borrelia burgdorferi	Bacteria	Spirochaetes	Spirochaetia	Spirochaetales	Borreliaceae	Borreliella	#N/A	JD1	#N/A	#N/A
5	PlasmidGroup_16.csv	CP017202.1	16	V8	29	139	1249984235	CP017202	Borreliella burgdorferi strain B331 plasmid B331_cp26, complete sequence	gi|1249984235|gb|CP017202.1|	1249984235	2017/10/04	2017/10/04	256	26506	genomic	dna	circular	insd	#N/A	342676	plasmid	strain|host|gb_synonym|old_name|plasmid|country|isolation_source|lat_lon|collection_date|collected_by	B331|Homo sapiens|Borrelia burgdorferi|Borrelia burgdorferi|B331_cp26|USA:New York|Skin|41.0748 N 73.77510000000001 W|Jul-1996|NYMC	#N/A	#N/A	#N/A	complete	11		Lyme disease spirochete	B331	SAMN05763278	Length;Length;all;blob_size;cdregion;cdregion;evidence;gene;gene;org;pub;pub;all;prot;prot;all;region;region;site;site;Length;all;blob_size;cdregion;evidence;gene;org;prot;pub;region;site;26506;26506;53;58197;26;26;26;26;26;1;2;1;26;26;26;29;21;21;8;8;26506;108;58197;26;26;26;1;26;2;21;8;NA;literal;NA;NA;NA;CDS;NA;NA;Gene;NA;NA;unpublished;NA;NA;Prot;NA;NA;Region;NA;Site;NA;NA;NA;NA;NA;NA;NA;NA;N…	1;1	TRUE;CP017202.1	CP017202.1	Borreliella burgdorferi	Borreliella burgdorferi	Bacteria	Spirochaetes	Spirochaetia	Spirochaetales	Borreliaceae	Borreliella	#N/A	B331	#N/A	#N/A
6	PlasmidGroup_16.csv	CP019755.1	16	V2	5	139	1194995046	CP019755	Borrelia burgdorferi strain B31_NRZ plasmid cp26, complete sequence	gi|1194995046|gb|CP019755.1|	1194995046	2017/05/19	2017/05/19	256	26498	genomic	dna	circular	insd	#N/A	270494	plasmid	strain|isolate|host|gb_synonym|old_name|genotype|plasmid|country|isolation_source|collection_date|collected_by	B31_NRZ|B31|Ixodes scapularis|Borrelia burgdorferi|Borrelia burgdorferi|MLST ST1|p_cp26|USA: Shelter Island, NY|tick|1981|W. Burgdorfer	#N/A	#N/A	#N/A	complete	11		Lyme disease spirochete	B31_NRZ	SAMN06324250	Length;Length;all;blob_size;cdregion;cdregion;evidence;gene;gene;org;pub;pub;all;prot;prot;all;region;region;site;site;Length;all;blob_size;cdregion;evidence;gene;org;prot;pub;region;site;26498;26498;55;60283;27;27;27;27;27;1;2;1;27;27;27;29;21;21;8;8;26498;111;60283;27;27;27;1;27;2;21;8;NA;literal;NA;NA;NA;CDS;NA;NA;Gene;NA;NA;unpublished;NA;NA;Prot;NA;NA;Region;NA;Site;NA;NA;NA;NA;NA;NA;NA;NA;N…	1;1	TRUE;CP019755.1	CP019755.1	Borreliella burgdorferi	Borreliella burgdorferi	Bacteria	Spirochaetes	Spirochaetia	Spirochaetales	Borreliaceae	Borreliella	#N/A	B31_NRZ	B31	#N/A
7	PlasmidGroup_16.csv	CP019845.1	16	V4	6	139	1194993350	CP019845	Borreliella burgdorferi plasmid cp26, complete sequence	gi|1194993350|gb|CP019845.1|	1194993350	2017/05/19	2017/05/19	256	26498	genomic	dna	circular	insd	#N/A	270494	plasmid	isolate|host|gb_synonym|genotype|plasmid|country|isolation_source|collection_date|collected_by	yes|Homo sapiens|Borrelia burgdorferi|ST1|cp26|Germany|human|1994-07-28|German National Reference Centre for Borrelia	#N/A	#N/A	#N/A	complete	11		Lyme disease spirochete		SAMN03269135	Length;Length;all;blob_size;cdregion;cdregion;evidence;gene;gene;org;pub;pub;all;prot;prot;all;region;region;site;site;Length;all;blob_size;cdregion;evidence;gene;org;prot;pub;region;site;26498;26498;55;60837;27;27;27;27;27;1;2;1;27;27;27;29;21;21;8;8;26498;111;60837;27;27;27;1;27;2;21;8;NA;literal;NA;NA;NA;CDS;NA;NA;Gene;NA;NA;unpublished;NA;NA;Prot;NA;NA;Region;NA;Site;NA;NA;NA;NA;NA;NA;NA;NA;N…	1;1	TRUE;CP019845.1	CP019845.1	Borreliella burgdorferi	Borreliella burgdorferi	Bacteria	Spirochaetes	Spirochaetia	Spirochaetales	Borreliaceae	Borreliella	#N/A	#N/A	yes	#N/A
8	PlasmidGroup_16.csv	CP019917.1	16	V3	34	139	1194994592	CP019917	Borreliella burgdorferi strain PAbe plasmid p_cp26, complete sequence	gi|1194994592|gb|CP019917.1|	1194994592	2017/05/19	2017/05/19	256	26498	genomic	dna	circular	insd	#N/A	270494	plasmid	strain|host|gb_synonym|genotype|plasmid|country|collection_date|collected_by	PAbe|Homo sapiens|Borrelia burgdorferi|ST1|p_cp26|Germany|1997-04-04|German National Reference Centre for Borrelia	#N/A	#N/A	#N/A	complete	11		Lyme disease spirochete	PAbe	SAMN03269134	Length;Length;all;blob_size;cdregion;cdregion;evidence;gene;gene;org;pub;pub;all;prot;prot;all;region;region;site;site;Length;all;blob_size;cdregion;evidence;gene;org;prot;pub;region;site;26498;26498;55;60273;27;27;27;27;27;1;2;1;27;27;27;29;21;21;8;8;26498;111;60273;27;27;27;1;27;2;21;8;NA;literal;NA;NA;NA;CDS;NA;NA;Gene;NA;NA;unpublished;NA;NA;Prot;NA;NA;Region;NA;Site;NA;NA;NA;NA;NA;NA;NA;NA;N…	1;1	TRUE;CP019917.1	CP019917.1	Borreliella burgdorferi	Borreliella burgdorferi	Bacteria	Spirochaetes	Spirochaetia	Spirochaetales	Borreliaceae	Borreliella	#N/A	PAbe	#N/A	#N/A
1	PlasmidGroup_17.csv	AE001576.1	17	V1	4339	224326	6382124	AE001576	Borrelia burgdorferi B31 plasmid cp32-3, complete sequence	gi|6382124|gnl|TIGR|gbb_4087|gb|AE001576.1|	6382124	1999/11/11	2016/07/26	256	30223	genomic	dna	circular	insd	#N/A	3	plasmid	strain|plasmid	B31|cp32-3	#N/A	#N/A	#N/A	complete	11	ds	Borrelia burgdorferi B31	B31	SAMN02603966	Length;Length;all;blob_size;cdregion;cdregion;gene;gene;gene;org;pub;pub;all;prot;prot;all;region;region;site;site;Length;all;blob_size;cdregion;gene;org;prot;pub;region;site;30223;30223;82;44438;39;39;42;39;3;1;3;1;39;39;39;37;36;36;1;1;30223;158;44438;39;42;1;39;3;36;1;NA;literal;NA;NA;NA;CDS;NA;Gene;Gene/pseudo;NA;NA;PubMed;NA;NA;Prot;NA;NA;Region;NA;Site;NA;NA;NA;NA;NA;NA;NA;NA;NA;NA;NA;NA;NA…	1;1	TRUE;AE001576.1	AE001576.1	Borrelia burgdorferi B31	Borrelia burgdorferi	Bacteria	Spirochaetes	Spirochaetia	Spirochaetales	Borreliaceae	Borreliella	#N/A	B31	#N/A	#N/A
2	PlasmidGroup_17.csv	CP019758.1	17	V3	19	139	1194995200	CP019758	Borrelia burgdorferi strain B31_NRZ plasmid cp32-3, complete sequence	gi|1194995200|gb|CP019758.1|	1194995200	2017/05/19	2017/05/19	256	30222	genomic	dna	circular	insd	#N/A	270494	plasmid	strain|isolate|host|gb_synonym|old_name|genotype|plasmid|country|isolation_source|collection_date|collected_by	B31_NRZ|B31|Ixodes scapularis|Borrelia burgdorferi|Borrelia burgdorferi|MLST ST1|p_cp32-3|USA: Shelter Island, NY|tick|1981|W. Burgdorfer	#N/A	#N/A	#N/A	complete	11		Lyme disease spirochete	B31_NRZ	SAMN06324250	Length;Length;all;blob_size;cdregion;cdregion;cdregion;evidence;gene;gene;gene;org;pub;pub;all;prot;prot;all;region;region;site;site;Length;all;blob_size;cdregion;evidence;gene;org;prot;pub;region;site;all;prot;prot;30222;30222;89;88720;44;43;1;44;44;43;1;1;2;1;43;43;43;39;38;38;1;1;30222;172;88720;44;44;44;1;44;2;38;1;1;1;1;NA;literal;NA;NA;NA;CDS;CDS/pseudo;NA;NA;Gene;Gene/pseudo;NA;NA;unpublis…	1;1	TRUE;CP019758.1	CP019758.1	Borreliella burgdorferi	Borreliella burgdorferi	Bacteria	Spirochaetes	Spirochaetia	Spirochaetales	Borreliaceae	Borreliella	#N/A	B31_NRZ	B31	#N/A
3	PlasmidGroup_17.csv	CP019847.1	17	V2	24	139	1194993414	CP019847	Borreliella burgdorferi plasmid cp32-3, complete sequence	gi|1194993414|gb|CP019847.1|	1194993414	2017/05/19	2017/05/19	256	30418	genomic	dna	circular	insd	#N/A	270494	plasmid	isolate|host|gb_synonym|genotype|plasmid|country|isolation_source|collection_date|collected_by	yes|Homo sapiens|Borrelia burgdorferi|ST1|cp32-3|Germany|human|1994-07-28|German National Reference Centre for Borrelia	#N/A	#N/A	#N/A	complete	11		Lyme disease spirochete		SAMN03269135	Length;Length;all;blob_size;cdregion;cdregion;evidence;gene;gene;org;pub;pub;all;prot;prot;all;region;region;site;site;Length;all;blob_size;cdregion;evidence;gene;org;prot;pub;region;site;30418;30418;89;89893;44;44;44;44;44;1;2;1;44;44;44;40;39;39;1;1;30418;173;89893;44;44;44;1;44;2;39;1;NA;literal;NA;NA;NA;CDS;NA;NA;Gene;NA;NA;unpublished;NA;NA;Prot;NA;NA;Region;NA;Site;NA;NA;NA;NA;NA;NA;NA;NA;N…	1;1	TRUE;CP019847.1	CP019847.1	Borreliella burgdorferi	Borreliella burgdorferi	Bacteria	Spirochaetes	Spirochaetia	Spirochaetales	Borreliaceae	Borreliella	#N/A	#N/A	yes	#N/A
1	PlasmidGroup_173.csv	CP006661.1	173	V1	1189	573	582035484	CP006661	Klebsiella pneumoniae strain ATCC BAA-2146 plasmid pNDM-US, complete sequence	gi|582035484|gb|CP006661.1|	582035484	2014/02/05	2016/01/04	256	140825	genomic	dna	circular	insd	#N/A	183901	plasmid	strain|plasmid	ATCC BAA-2146|pNDM-US	#N/A	#N/A	#N/A	complete	11	#N/A	Klebsiella pneumoniae	ATCC BAA-2146	SAMN02152539	Length;Length;all;blob_size;cdregion;cdregion;cdregion;gene;gene;gene;imp;imp;imp;imp;imp;org;pub;pub;rna;rna;all;prot;prot;all;region;region;site;site;Length;all;blob_size;cdregion;gene;imp;org;prot;pub;region;rna;site;140825;140825;342;187849;162;159;3;163;160;3;15;3;9;2;1;1;3;1;1;1;159;159;159;164;103;103;61;61;140825;665;187849;162;163;15;1;159;3;103;1;61;NA;literal;NA;NA;NA;CDS;CDS/pseudo;NA…	1;1	TRUE;CP006661.1	CP006661.1	Klebsiella pneumoniae	Klebsiella pneumoniae	Bacteria	Proteobacteria	Gammaproteobacteria	Enterobacterales	Enterobacteriaceae	Klebsiella	#N/A	ATCC BAA-2146	#N/A	#N/A
2	PlasmidGroup_173.csv	CP015835.1	173	V2	523	562	1062620476	CP015835	Escherichia coli strain MS6198 plasmid pMS6198A, complete sequence	gi|1062620476|gb|CP015835.1|	1062620476	2016/09/08	2016/09/08	256	137565	genomic	dna	circular	insd	#N/A	301656	plasmid	strain|host|plasmid|country|isolation_source	MS6198|Homo sapiens|pMS6198A|United Kingdom|urine	#N/A	#N/A	#N/A	complete	11	#N/A	Escherichia coli	MS6198	SAMN04939501	Length;Length;all;blob_size;cdregion;cdregion;evidence;gene;gene;imp;imp;imp;imp;org;pub;pub;all;prot;prot;all;region;region;site;site;Length;all;blob_size;cdregion;evidence;gene;imp;org;prot;pub;region;site;137565;137565;367;185817;172;172;75;172;172;22;5;1;16;1;2;1;172;172;172;164;102;102;62;62;137565;703;185817;172;75;172;22;1;172;2;102;62;NA;literal;NA;NA;NA;CDS;NA;NA;Gene;NA;mobile_element;p…	1;1	TRUE;CP015835.1	CP015835.1	Escherichia coli	Escherichia coli	Bacteria	Proteobacteria	Gammaproteobacteria	Enterobacterales	Enterobacteriaceae	Escherichia	#N/A	MS6198	#N/A	#N/A
1	PlasmidGroup_174.csv	CP003294.1	174	V1	6655	1134454	481323297	CP003294	Propionibacterium acnes HL096PA1 plasmid, complete sequence	gi|481323297|gb|CP003294.1|	481323297	2013/04/22	2016/07/26	256	55585	genomic	dna	circular	insd	#N/A	81129	plasmid	strain|plasmid	HL096PA1|unnamed	#N/A	#N/A	#N/A	complete	11	#N/A	Propionibacterium acnes HL096PA1	HL096PA1	SAMN02604074	Length;Length;all;blob_size;cdregion;cdregion;gene;gene;org;pub;pub;all;prot;prot;all;region;region;site;site;Length;all;blob_size;cdregion;gene;org;prot;pub;region;site;55585;55585;149;74471;74;74;74;74;1;2;1;74;74;74;49;38;38;11;11;55585;272;74471;74;74;1;74;2;38;11;NA;literal;NA;NA;NA;CDS;NA;Gene;NA;NA;PubMed;NA;NA;Prot;NA;NA;Region;NA;Site;NA;NA;NA;NA;NA;NA;NA;NA;NA;NA;NA;NA;NA;NA;NA;NA;NA;NA…	1;1	TRUE;CP003294.1	CP003294.1	Propionibacterium acnes HL096PA1	Propionibacterium acnes	Bacteria	Actinobacteria	Actinobacteria	Propionibacteriales	Propionibacteriaceae	Cutibacterium	#N/A	HL096PA1	#N/A	#N/A
2	PlasmidGroup_174.csv	CP012356.1	174	V2	3035	1747	966547034	CP012356	Cutibacterium acnes strain PA_15_1_R1 plasmid unnamed, complete sequence	gi|966547034|gnl|PRJNA291008|plasmid|gb|CP012356.1|	966547034	2015/12/18	2017/09/22	256	53985	genomic	dna	circular	insd	#N/A	291008	plasmid	strain|host|gb_synonym|old_name|plasmid|country|collection_date	PA_15_1_R1|Homo sapiens|Propionibacterium acnes|Propionibacterium acnes|unnamed|Denmark: Aarhus|2007	#N/A	#N/A	#N/A	complete	11	#N/A	Cutibacterium acnes	PA_15_1_R1	SAMN03982939	Length;Length;all;blob_size;cdregion;cdregion;evidence;gene;gene;gene;org;pub;pub;all;prot;prot;all;region;region;site;site;Length;all;blob_size;cdregion;evidence;gene;org;prot;pub;region;site;53985;53985;132;137290;63;63;63;68;63;5;1;2;1;63;63;63;36;31;31;5;5;53985;231;137290;63;63;68;1;63;2;31;5;NA;literal;NA;NA;NA;CDS;NA;NA;Gene;Gene/pseudo;NA;NA;PubMed;NA;NA;Prot;NA;NA;Region;NA;Site;NA;NA;NA…	1;1	TRUE;CP012356.1	CP012356.1	Cutibacterium acnes	Cutibacterium acnes	Bacteria	Actinobacteria	Actinobacteria	Propionibacteriales	Propionibacteriaceae	Cutibacterium	#N/A	PA_15_1_R1	#N/A	#N/A
1	PlasmidGroup_176.csv	CP004060.1	176	V1	6708	1171376	482546962	CP004060	Salmonella enterica subsp. enterica serovar Typhimurium str. U288 plasmid pSTU288-3, complete sequence	gi|482546962|gnl|notacuk|STU288p3|gb|CP004060.1|	482546962	2013/04/23	2015/09/03	256	4675	genomic	dna	circular	insd	#N/A	157919	plasmid	strain|serovar|sub_species|plasmid	U288|Typhimurium|enterica|pSTU288-3	#N/A	#N/A	#N/A	complete	11	#N/A	Salmonella enterica subsp. enterica serovar Typhimurium str. U288	U288	SAMN02604233	Length;Length;all;blob_size;cdregion;cdregion;gene;gene;org;pub;pub;all;prot;prot;all;region;region;site;site;Length;all;blob_size;cdregion;gene;org;prot;pub;region;site;4675;4675;11;8280;5;5;5;5;1;2;1;5;5;5;8;5;5;3;3;4675;24;8280;5;5;1;5;2;5;3;NA;literal;NA;NA;NA;CDS;NA;Gene;NA;NA;PubMed;NA;NA;Prot;NA;NA;Region;NA;Site;NA;NA;NA;NA;NA;NA;NA;NA;NA;NA;NA;NA;NA;NA;NA;NA;NA;NA;NA;NA;NA;CDS;CDS;CDS;CD…	1;1	TRUE;CP004060.1	CP004060.1	Salmonella enterica subsp. enterica serovar Typhimurium str. U288	Salmonella enterica	Bacteria	Proteobacteria	Gammaproteobacteria	Enterobacterales	Enterobacteriaceae	Salmonella	#N/A	U288	#N/A	#N/A
2	PlasmidGroup_176.csv	CP019843.1	176	V2	468	550	1150443071	CP019843	Enterobacter cloacae strain R11 plasmid pASM4, complete sequence	gi|1150443071|gb|CP019843.1|	1150443071	2017/02/28	2017/02/28	256	4667	genomic	dna	circular	insd	#N/A	374469	plasmid	strain|plasmid|country|isolation_source|collection_date	R11|pASM4|China:Shandong|sewage water|2016-12-17	#N/A	#N/A	#N/A	complete	11	#N/A	Enterobacter cloacae	R11	SAMN06323809	Length;Length;all;blob_size;cdregion;cdregion;cdregion;evidence;gene;gene;gene;org;pub;pub;all;prot;prot;all;region;region;site;site;Length;all;blob_size;cdregion;evidence;gene;org;prot;pub;region;site;all;prot;prot;4667;4667;11;13635;5;3;2;5;5;3;2;1;2;1;3;3;3;8;5;5;3;3;4667;24;13635;5;5;5;1;5;2;5;3;2;2;2;NA;literal;NA;NA;NA;CDS;CDS/pseudo;NA;NA;Gene;Gene/pseudo;NA;NA;unpublished;NA;NA;Prot;NA;NA…	1;1	TRUE;CP019843.1	CP019843.1	Enterobacter cloacae	Enterobacter cloacae	Bacteria	Proteobacteria	Gammaproteobacteria	Enterobacterales	Enterobacteriaceae	Enterobacter	Enterobacter cloacae complex	R11	#N/A	#N/A
3	PlasmidGroup_176.csv	CP027141.1	176	V3	7875	1812934	1353803390	CP027141	Enterobacter cloacae complex 'Hoffmann cluster III' strain AR_0365 plasmid unnamed4	gi|1353803390|gb|CP027141.1|	1353803390	2018/03/05	2018/03/05	#N/A	4604	genomic	dna	linear	insd	#N/A	316321	plasmid	strain|plasmid	AR_0365|unnamed4	#N/A	#N/A	#N/A		11	#N/A	Enterobacter cloacae complex 'Hoffmann cluster III'	AR_0365	SAMN07291508	Length;Length;all;blob_size;cdregion;cdregion;gene;gene;org;pub;pub;all;prot;prot;Length;all;blob_size;cdregion;gene;org;prot;pub;4604;4604;11;8423;5;5;5;5;1;2;1;5;5;5;4604;16;8423;5;5;1;5;2;NA;literal;NA;NA;NA;CDS;NA;Gene;NA;NA;unpublished;NA;NA;Prot;NA;NA;NA;NA;NA;NA;NA;NA;NA;NA;NA;NA;NA;NA;NA;NA;NA;NA;NA;CDS;CDS;CDS;all;all;all;all;all;all;all;all	1;1	TRUE;CP027141.1	CP027141.1	Enterobacter cloacae complex 'Hoffmann cluster III'	Enterobacter cloacae	Bacteria	Proteobacteria	Gammaproteobacteria	Enterobacterales	Enterobacteriaceae	Enterobacter	Enterobacter cloacae complex	AR_0365	#N/A	#N/A
1	PlasmidGroup_18.csv	AE001577.1	18	V1	4346	224326	6382170	AE001577	Borrelia burgdorferi B31 plasmid cp32-4, complete sequence	gi|6382170|gnl|TIGR|gbb_4083|gb|AE001577.1|	6382170	1999/11/11	2016/07/26	256	30299	genomic	dna	circular	insd	#N/A	3	plasmid	strain|plasmid	B31|cp32-4	#N/A	#N/A	#N/A	complete	11	ds	Borrelia burgdorferi B31	B31	SAMN02603966	Length;Length;all;blob_size;cdregion;cdregion;gene;gene;gene;org;pub;pub;all;prot;prot;all;region;region;site;site;Length;all;blob_size;cdregion;gene;org;prot;pub;region;site;30299;30299;83;46304;40;40;42;40;2;1;4;1;40;40;40;41;40;40;1;1;30299;164;46304;40;42;1;40;4;40;1;NA;literal;NA;NA;NA;CDS;NA;Gene;Gene/pseudo;NA;NA;PubMed;NA;NA;Prot;NA;NA;Region;NA;Site;NA;NA;NA;NA;NA;NA;NA;NA;NA;NA;NA;NA;NA…	1;1	TRUE;AE001577.1	AE001577.1	Borrelia burgdorferi B31	Borrelia burgdorferi	Bacteria	Spirochaetes	Spirochaetia	Spirochaetales	Borreliaceae	Borreliella	#N/A	B31	#N/A	#N/A
2	PlasmidGroup_18.csv	CP019759.1	18	V3	35	139	1194995244	CP019759	Borrelia burgdorferi strain B31_NRZ plasmid cp32-4, complete sequence	gi|1194995244|gb|CP019759.1|	1194995244	2017/05/19	2017/05/19	256	30300	genomic	dna	circular	insd	#N/A	270494	plasmid	strain|isolate|host|gb_synonym|old_name|genotype|plasmid|country|isolation_source|collection_date|collected_by	B31_NRZ|B31|Ixodes scapularis|Borrelia burgdorferi|Borrelia burgdorferi|MLST ST1|p_cp32-4|USA: Shelter Island, NY|tick|1981|W. Burgdorfer	#N/A	#N/A	#N/A	complete	11		Lyme disease spirochete	B31_NRZ	SAMN06324250	Length;Length;all;blob_size;cdregion;cdregion;cdregion;evidence;gene;gene;gene;org;pub;pub;all;prot;prot;all;region;region;site;site;Length;all;blob_size;cdregion;evidence;gene;org;prot;pub;region;site;all;prot;prot;30300;30300;85;85776;42;40;2;42;42;40;2;1;2;1;40;40;40;41;40;40;1;1;30300;168;85776;42;42;42;1;42;2;40;1;2;2;2;NA;literal;NA;NA;NA;CDS;CDS/pseudo;NA;NA;Gene;Gene/pseudo;NA;NA;unpublis…	1;1	TRUE;CP019759.1	CP019759.1	Borreliella burgdorferi	Borreliella burgdorferi	Bacteria	Spirochaetes	Spirochaetia	Spirochaetales	Borreliaceae	Borreliella	#N/A	B31_NRZ	B31	#N/A
3	PlasmidGroup_18.csv	CP019848.1	18	V2	30	139	1194993459	CP019848	Borreliella burgdorferi plasmid cp32-4, complete sequence	gi|1194993459|gb|CP019848.1|	1194993459	2017/05/19	2017/05/19	256	30299	genomic	dna	circular	insd	#N/A	270494	plasmid	isolate|host|gb_synonym|genotype|plasmid|country|isolation_source|collection_date|collected_by	yes|Homo sapiens|Borrelia burgdorferi|ST1|cp32-4|Germany|human|1994-07-28|German National Reference Centre for Borrelia	#N/A	#N/A	#N/A	complete	11		Lyme disease spirochete		SAMN03269135	Length;Length;all;blob_size;cdregion;cdregion;cdregion;evidence;gene;gene;gene;org;pub;pub;all;prot;prot;all;region;region;site;site;Length;all;blob_size;cdregion;evidence;gene;org;prot;pub;region;site;all;prot;prot;30299;30299;85;86985;42;41;1;42;42;41;1;1;2;1;41;41;41;42;41;41;1;1;30299;169;86985;42;42;42;1;42;2;41;1;1;1;1;NA;literal;NA;NA;NA;CDS;CDS/pseudo;NA;NA;Gene;Gene/pseudo;NA;NA;unpublis…	1;1	TRUE;CP019848.1	CP019848.1	Borreliella burgdorferi	Borreliella burgdorferi	Bacteria	Spirochaetes	Spirochaetia	Spirochaetales	Borreliaceae	Borreliella	#N/A	#N/A	yes	#N/A
1	PlasmidGroup_19.csv	AE001581.1	19	V1	4344	224326	6382346	AE001581	Borrelia burgdorferi B31 plasmid cp32-9, complete sequence	gi|6382346|gnl|TIGR|gbb_4092|gb|AE001581.1|	6382346	1999/11/11	2016/07/26	256	30651	genomic	dna	circular	insd	#N/A	3	plasmid	strain|plasmid	B31|cp32-9	#N/A	#N/A	#N/A	complete	11	ds	Borrelia burgdorferi B31	B31	SAMN02603966	Length;Length;all;blob_size;cdregion;cdregion;gene;gene;gene;org;pub;pub;all;prot;prot;all;region;region;Length;all;blob_size;cdregion;gene;org;prot;pub;region;30651;30651;75;41307;32;32;42;32;10;1;4;1;32;32;32;32;32;32;30651;139;41307;32;42;1;32;4;32;NA;literal;NA;NA;NA;CDS;NA;Gene;Gene/pseudo;NA;NA;PubMed;NA;NA;Prot;NA;NA;Region;NA;NA;NA;NA;NA;NA;NA;NA;NA;NA;NA;NA;NA;NA;NA;NA;NA;NA;NA;NA;NA;CDS…	1;1	TRUE;AE001581.1	AE001581.1	Borrelia burgdorferi B31	Borrelia burgdorferi	Bacteria	Spirochaetes	Spirochaetia	Spirochaetales	Borreliaceae	Borreliella	#N/A	B31	#N/A	#N/A
2	PlasmidGroup_19.csv	CP019760.1	19	V2	20	139	1194995285	CP019760	Borrelia burgdorferi strain B31_NRZ plasmid cp32-9, complete sequence	gi|1194995285|gb|CP019760.1|	1194995285	2017/05/19	2017/05/19	256	30651	genomic	dna	circular	insd	#N/A	270494	plasmid	strain|isolate|host|gb_synonym|old_name|genotype|plasmid|country|isolation_source|collection_date|collected_by	B31_NRZ|B31|Ixodes scapularis|Borrelia burgdorferi|Borrelia burgdorferi|MLST ST1|p_cp32-9|USA: Shelter Island, NY|tick|1981|W. Burgdorfer	#N/A	#N/A	#N/A	complete	11		Lyme disease spirochete	B31_NRZ	SAMN06324250	Length;Length;all;blob_size;cdregion;cdregion;cdregion;evidence;gene;gene;gene;org;pub;pub;all;prot;prot;all;region;region;Length;all;blob_size;cdregion;evidence;gene;org;prot;pub;region;all;prot;prot;30651;30651;87;84168;43;35;8;43;43;35;8;1;2;1;35;35;35;34;34;34;30651;164;84168;43;43;43;1;43;2;34;8;8;8;NA;literal;NA;NA;NA;CDS;CDS/pseudo;NA;NA;Gene;Gene/pseudo;NA;NA;unpublished;NA;NA;Prot;NA;NA;…	1;1	TRUE;CP019760.1	CP019760.1	Borreliella burgdorferi	Borreliella burgdorferi	Bacteria	Spirochaetes	Spirochaetia	Spirochaetales	Borreliaceae	Borreliella	#N/A	B31_NRZ	B31	#N/A
1	PlasmidGroup_190.csv	CP004067.1	190	V1	7001	1273173	540366916	CP004067	Campylobacter coli CVM N29710 plasmid pN29710-1, complete sequence	gi|540366916|gnl|FDACVM|plasmid1|gb|CP004067.1|	540366916	2013/09/09	2016/07/26	256	55127	genomic	dna	circular	insd	#N/A	184035	plasmid	strain|old_lineage|plasmid	CVM N29710|Bacteria; Proteobacteria; Epsilonproteobacteria; Campylobacterales; Campylobacteraceae; Campylobacter|pN29710-1	#N/A	#N/A	#N/A	complete	11	#N/A	Campylobacter coli CVM N29710	CVM N29710	SAMN02603234	Length;Length;all;blob_size;cdregion;cdregion;gene;gene;imp;imp;org;pub;pub;all;prot;prot;all;region;region;site;site;Length;all;blob_size;cdregion;gene;imp;org;prot;pub;region;site;55127;55127;127;70530;61;61;61;61;4;4;1;2;1;61;61;61;103;54;54;49;49;55127;291;70530;61;61;4;1;61;2;54;49;NA;literal;NA;NA;NA;CDS;NA;Gene;NA;misc_feature;NA;NA;PubMed;NA;NA;Prot;NA;NA;Region;NA;Site;NA;NA;NA;NA;NA;NA;…	1;1	TRUE;CP004067.1	CP004067.1	Campylobacter coli CVM N29710	Campylobacter coli	Bacteria	Proteobacteria	Epsilonproteobacteria	Campylobacterales	Campylobacteraceae	Campylobacter	#N/A	CVM N29710	#N/A	#N/A
2	PlasmidGroup_190.csv	CP023544.1	190	V2	78	197	1248682341	CP023544	Campylobacter jejuni strain CFSAN032806 plasmid pCFSAN032806, complete sequence	gi|1248682341|gb|CP023544.1|	1248682341	2017/10/02	2017/10/02	256	55132	genomic	dna	circular	insd	#N/A	309864	plasmid	strain|plasmid|country|isolation_source|collection_date|collected_by	CFSAN032806|pCFSAN032806|USA:CA|chicken breast|2012-07|CVM	#N/A	#N/A	#N/A	complete	11	#N/A	Campylobacter jejuni	CFSAN032806	SAMN03580887	Length;Length;all;blob_size;cdregion;cdregion;cdregion;evidence;gene;gene;gene;org;pub;pub;all;prot;prot;all;region;region;site;site;Length;all;blob_size;cdregion;evidence;gene;org;prot;pub;region;site;all;prot;prot;55132;55132;133;137091;66;58;8;66;66;58;8;1;2;1;58;58;58;96;49;49;47;47;55132;295;137091;66;66;66;1;66;2;49;47;8;8;8;NA;literal;NA;NA;NA;CDS;CDS/pseudo;NA;NA;Gene;Gene/pseudo;NA;NA;un…	1;1	TRUE;CP023544.1	CP023544.1	Campylobacter jejuni	Campylobacter jejuni	Bacteria	Proteobacteria	Epsilonproteobacteria	Campylobacterales	Campylobacteraceae	Campylobacter	#N/A	CFSAN032806	#N/A	#N/A
1	PlasmidGroup_192.csv	CP009680.1	192	V2	5392	492670	700311625	CP009680	Bacillus velezensis strain JS25R plasmid pBMJS25R, complete sequence	gi|700311625|gb|CP009680.1|	700311625	2014/10/28	2017/03/13	256	8438	genomic	dna	circular	insd	#N/A	263650	plasmid	strain|old_name|plasmid	JS25R|Bacillus methylotrophicus|pBMJS25R	#N/A	#N/A	#N/A	complete	11	#N/A	Bacillus velezensis	JS25R	SAMN03104819	Length;Length;all;blob_size;cdregion;cdregion;evidence;gene;gene;org;pub;pub;all;prot;prot;all;region;region;site;site;Length;all;blob_size;cdregion;evidence;gene;org;prot;pub;region;site;8438;8438;17;12127;8;8;12;8;8;1;2;1;8;8;8;14;12;12;2;2;8438;39;12127;8;12;8;1;8;2;12;2;NA;literal;NA;NA;NA;CDS;NA;NA;Gene;NA;NA;unpublished;NA;NA;Prot;NA;NA;Region;NA;Site;NA;NA;NA;NA;NA;NA;NA;NA;NA;NA;NA;NA;NA;…	1;1	TRUE;CP009680.1	CP009680.1	Bacillus velezensis	Bacillus velezensis	Bacteria	Firmicutes	Bacilli	Bacillales	Bacillaceae	Bacillus	Bacillus subtilis group	JS25R	#N/A	#N/A
2	PlasmidGroup_192.csv	CP024648.1	192	V3	8145	2049935	1276663698	CP024648	Bacillus sp. Lzh-5 plasmid unnamed, complete sequence	gi|1276663698|gb|CP024648.1|	1276663698	2017/11/13	2017/11/13	256	8933	genomic	dna	circular	insd	#N/A	416022	plasmid	strain|plasmid|country|isolation_source|collection_date	Lzh-5|unnamed|China:taian|soil|20-Oct-2015	#N/A	#N/A	#N/A	complete	11	#N/A	Bacillus sp. Lzh-5	Lzh-5	SAMN07840093	Length;Length;all;blob_size;cdregion;cdregion;cdregion;evidence;gene;gene;gene;org;pub;pub;all;prot;prot;all;region;region;site;site;Length;all;blob_size;cdregion;evidence;gene;org;prot;pub;region;site;all;prot;prot;8933;8933;19;21656;9;7;2;9;9;7;2;1;2;1;7;7;7;14;12;12;2;2;8933;42;21656;9;9;9;1;9;2;12;2;2;2;2;NA;literal;NA;NA;NA;CDS;CDS/pseudo;NA;NA;Gene;Gene/pseudo;NA;NA;unpublished;NA;NA;Prot;N…	1;1	TRUE;CP024648.1	CP024648.1	Bacillus sp. Lzh-5	Bacillus sp.	Bacteria	Firmicutes	Bacilli	Bacillales	Bacillaceae	Bacillus	#N/A	Lzh-5	#N/A	#N/A
3	PlasmidGroup_192.csv	HG514500.1	192	V1	7282	1385727	549063909	HG514500	Bacillus amyloliquefaciens subsp. plantarum NAU-B3 plasmid pBamNAU-B3a	gi|549063909|emb|HG514500.1|	549063909	2013/10/03	2016/07/26	256	8438	genomic	dna	circular	insd	#N/A	215733	plasmid	strain|sub_species|old_name|plasmid	NAU-B3|plantarum|Bacillus amyloliquefaciens subsp. plantarum NAU-B3|pBamNAU-B3a	#N/A	#N/A	#N/A	complete	11	#N/A	Bacillus velezensis NAU-B3	NAU-B3	SAMEA2272154	Length;Length;all;blob_size;cdregion;cdregion;gene;gene;org;pub;pub;all;prot;prot;all;region;region;site;site;Length;all;blob_size;cdregion;gene;org;prot;pub;region;site;8438;8438;11;9479;5;5;5;5;1;2;1;5;5;5;13;11;11;2;2;8438;29;9479;5;5;1;5;2;11;2;NA;literal;NA;NA;NA;CDS;NA;Gene;NA;NA;unpublished;NA;NA;Prot;NA;NA;Region;NA;Site;NA;NA;NA;NA;NA;NA;NA;NA;NA;NA;NA;NA;NA;NA;NA;NA;NA;NA;NA;NA;NA;CDS;C…	1;1	TRUE;HG514500.1	HG514500.1	Bacillus velezensis NAU-B3	Bacillus velezensis	Bacteria	Firmicutes	Bacilli	Bacillales	Bacillaceae	Bacillus	Bacillus subtilis group	NAU-B3	#N/A	#N/A
1	PlasmidGroup_199.csv	CP006733.1	199	V1	5141	413503	564120491	CP006733	Cronobacter malonaticus strain CMCC45402 plasmid p2, complete sequence	gi|564120491|gb|CP006733.1|	564120491	2013/12/09	2016/09/30	256	55913	genomic	dna	circular	insd	#N/A	217377	plasmid	strain|plasmid|country|isolation_source	CMCC45402|p2|China|milk	#N/A	#N/A		complete	11		Cronobacter malonaticus	CMCC45402		Length;Length;all;blob_size;cdregion;cdregion;gene;gene;org;pub;pub;all;prot;prot;all;region;region;site;site;Length;all;blob_size;cdregion;gene;org;prot;pub;region;site;55913;55913;135;69757;67;67;67;67;1;2;1;67;67;67;81;60;60;21;21;55913;283;69757;67;67;1;67;2;60;21;NA;literal;NA;NA;NA;CDS;NA;Gene;NA;NA;PubMed;NA;NA;Prot;NA;NA;Region;NA;Site;NA;NA;NA;NA;NA;NA;NA;NA;NA;NA;NA;NA;NA;NA;NA;NA;NA;NA…	1;1	TRUE;CP006733.1	CP006733.1	Cronobacter malonaticus	Cronobacter malonaticus	Bacteria	Proteobacteria	Gammaproteobacteria	Enterobacterales	Enterobacteriaceae	Cronobacter	#N/A	CMCC45402	#N/A	#N/A
2	PlasmidGroup_199.csv	CP011050.1	199	V2	3082	28141	816219520	CP011050	Cronobacter sakazakii strain ATCC 29544 plasmid CSK29544_3p, complete sequence	gi|816219520|gb|CP011050.1|	816219520	2015/04/30	2015/04/30	256	53457	genomic	dna	circular	insd	#N/A	276173	plasmid	strain|culture_collection|plasmid|country|isolation_source|lat_lon|collection_date	ATCC 29544|ATCC:29544|CSK29544_3p|USA: Tennessee|infant's throat|36.17 N 86.77 W|1970	#N/A	#N/A	standard	complete	11	ds	Cronobacter sakazakii	ATCC 29544	SAMN03371468	Length;Length;all;blob_size;cdregion;cdregion;gene;gene;org;pub;all;prot;prot;all;region;region;site;site;Length;all;blob_size;cdregion;gene;org;prot;pub;region;site;53457;53457;115;62787;57;57;57;57;1;1;57;57;57;72;51;51;21;21;53457;244;62787;57;57;1;57;1;51;21;NA;literal;NA;NA;NA;CDS;NA;Gene;NA;NA;NA;NA;Prot;NA;NA;Region;NA;Site;NA;NA;NA;NA;NA;NA;NA;NA;NA;NA;NA;NA;NA;NA;NA;NA;NA;NA;NA;NA;CDS;CD…	1;1	TRUE;CP011050.1	CP011050.1	Cronobacter sakazakii	Cronobacter sakazakii	Bacteria	Proteobacteria	Gammaproteobacteria	Enterobacterales	Enterobacteriaceae	Cronobacter	#N/A	ATCC 29544	#N/A	#N/A
1	PlasmidGroup_203.csv	CP006971.1	203	V1	7375	1423144	568232100	CP006971	Phaeobacter gallaeciensis DSM 26640 plasmid pGal_E78, complete sequence	gi|568232100|gb|CP006971.1|	568232100	2013/12/20	2016/07/26	256	77775	genomic	dna	circular	insd	#N/A	227502	plasmid	strain|culture_collection|plasmid|country|isolation_source|note	DSM 26640|DSM:26640|pGal_E78|Spain|scallop|type strain of Phaeobacter gallaeciensis	#N/A	#N/A	#N/A	complete	11	#N/A	Phaeobacter gallaeciensis DSM 26640	DSM 26640		Length;Length;all;blob_size;cdregion;cdregion;gene;gene;org;pub;pub;all;prot;prot;all;region;region;site;site;Length;all;blob_size;cdregion;gene;org;prot;pub;region;site;77775;77775;163;96683;81;81;81;81;1;2;1;81;81;81;84;59;59;25;25;77775;328;96683;81;81;1;81;2;59;25;NA;literal;NA;NA;NA;CDS;NA;Gene;NA;NA;unpublished;NA;NA;Prot;NA;NA;Region;NA;Site;NA;NA;NA;NA;NA;NA;NA;NA;NA;NA;NA;NA;NA;NA;NA;NA;…	1;1	TRUE;CP006971.1	CP006971.1	Phaeobacter gallaeciensis DSM 26640	Phaeobacter gallaeciensis	Bacteria	Proteobacteria	Alphaproteobacteria	Rhodobacterales	Rhodobacteraceae	Phaeobacter	#N/A	DSM 26640	#N/A	#N/A
2	PlasmidGroup_203.csv	CP010640.1	203	V4	3565	60890	1247065950	CP010640	Phaeobacter gallaeciensis strain P73 plasmid pP73_d, complete sequence	gi|1247065950|gnl|DSMZ|pP73_d|gb|CP010640.1|	1247065950	2017/09/27	2018/01/17	256	82130	genomic	dna	circular	insd	#N/A	273601	plasmid	strain|plasmid|country|isolation_source|collection_date	P73|pP73_d|Spain|clam aquaculture|2001-04-24	#N/A	#N/A	#N/A	complete	11	#N/A	Phaeobacter gallaeciensis	P73	SAMN03294489	Length;Length;all;blob_size;cdregion;cdregion;evidence;gene;gene;org;pub;pub;all;prot;prot;all;region;region;site;site;Length;all;blob_size;cdregion;evidence;gene;org;prot;pub;region;site;82130;82130;167;118388;83;83;129;83;83;1;3;2;92;92;92;84;59;59;25;25;82130;343;118388;83;129;83;1;92;3;59;25;NA;literal;NA;NA;NA;CDS;NA;NA;Gene;NA;NA;PubMed;NA;NA;Prot;NA;NA;Region;NA;Site;NA;NA;NA;NA;NA;NA;NA;N…	1;1	TRUE;CP010640.1	CP010640.1	Phaeobacter gallaeciensis	Phaeobacter gallaeciensis	Bacteria	Proteobacteria	Alphaproteobacteria	Rhodobacterales	Rhodobacteraceae	Phaeobacter	#N/A	P73	#N/A	#N/A
3	PlasmidGroup_203.csv	CP010730.1	203	V5	4216	221822	1331268914	CP010730	Phaeobacter inhibens strain P88 plasmid pP88_e, complete sequence	gi|1331268914|gnl|DSMZ|pP88_e|gb|CP010730.1|	1331268914	2018/01/18	2018/01/18	256	82130	genomic	dna	circular	insd	#N/A	273607	plasmid	strain|plasmid|country|isolation_source|collection_date	P88|pP88_e|Spain|clam larvae aquaculture|2010-05-19	#N/A	#N/A	#N/A	complete	11	#N/A	Phaeobacter inhibens	P88	SAMN03294495	Length;Length;all;blob_size;cdregion;cdregion;evidence;gene;gene;org;pub;pub;all;prot;prot;Length;all;blob_size;cdregion;evidence;gene;org;prot;pub;82130;82130;165;117585;82;82;128;82;82;1;3;2;91;91;91;82130;256;117585;82;128;82;1;91;3;NA;literal;NA;NA;NA;CDS;NA;NA;Gene;NA;NA;PubMed;NA;NA;Prot;NA;NA;NA;NA;NA;NA;NA;NA;NA;NA;NA;NA;NA;NA;NA;NA;NA;NA;NA;NA;NA;CDS;CDS;CDS;all;all;all;all;all;all;all;a…	1;1	TRUE;CP010730.1	CP010730.1	Phaeobacter inhibens	Phaeobacter inhibens	Bacteria	Proteobacteria	Alphaproteobacteria	Rhodobacterales	Rhodobacteraceae	Phaeobacter	#N/A	P88	#N/A	#N/A
4	PlasmidGroup_203.csv	CP010771.1	203	V2	7570	1580596	1248659088	CP010771	Phaeobacter piscinae strain P13 plasmid pP13_d, complete sequence	gi|1248659088|gnl|DSMZ|pP13_d|gb|CP010771.1|	1248659088	2017/10/02	2018/01/17	256	82130	genomic	dna	circular	insd	#N/A	273576	plasmid	strain|old_name|plasmid	P13|Phaeobacter sp. P13|pP13_d	#N/A	#N/A	#N/A	complete	11	#N/A	Phaeobacter piscinae	P13	SAMN03292295	Length;Length;all;blob_size;cdregion;cdregion;evidence;gene;gene;org;pub;pub;all;prot;prot;all;region;region;site;site;Length;all;blob_size;cdregion;evidence;gene;org;prot;pub;region;site;82130;82130;165;117079;82;82;128;82;82;1;3;2;91;91;91;84;59;59;25;25;82130;340;117079;82;128;82;1;91;3;59;25;NA;literal;NA;NA;NA;CDS;NA;NA;Gene;NA;NA;PubMed;NA;NA;Prot;NA;NA;Region;NA;Site;NA;NA;NA;NA;NA;NA;NA;N…	1;1	TRUE;CP010771.1	CP010771.1	Phaeobacter piscinae	Phaeobacter piscinae	Bacteria	Proteobacteria	Alphaproteobacteria	Rhodobacterales	Rhodobacteraceae	Phaeobacter	#N/A	P13	#N/A	#N/A
5	PlasmidGroup_203.csv	CP010787.1	203	V3	3554	60890	1247275385	CP010787	Phaeobacter gallaeciensis strain P63 plasmid pP63_c, complete sequence	gi|1247275385|gnl|DSMZ|pP63_c|gb|CP010787.1|	1247275385	2017/09/28	2018/01/16	256	82130	genomic	dna	circular	insd	#N/A	273593	plasmid	strain|plasmid|country|isolation_source|collection_date	P63|pP63_c|Spain|algae aquaculture|2002-05-28	#N/A	#N/A	#N/A	complete	11	#N/A	Phaeobacter gallaeciensis	P63	SAMN03294483	Length;Length;all;blob_size;cdregion;cdregion;evidence;gene;gene;org;pub;pub;all;prot;prot;all;region;region;site;site;Length;all;blob_size;cdregion;evidence;gene;org;prot;pub;region;site;82130;82130;167;118370;83;83;129;83;83;1;3;2;92;92;92;84;59;59;25;25;82130;343;118370;83;129;83;1;92;3;59;25;NA;literal;NA;NA;NA;CDS;NA;NA;Gene;NA;NA;PubMed;NA;NA;Prot;NA;NA;Region;NA;Site;NA;NA;NA;NA;NA;NA;NA;N…	1;1	TRUE;CP010787.1	CP010787.1	Phaeobacter gallaeciensis	Phaeobacter gallaeciensis	Bacteria	Proteobacteria	Alphaproteobacteria	Rhodobacterales	Rhodobacteraceae	Phaeobacter	#N/A	P63	#N/A	#N/A
1	PlasmidGroup_206.csv	CP003994.1	206	V1	6618	1123862	569550040	CP003994	Klebsiella pneumoniae subsp. pneumoniae Kp13 plasmid pKP13b, complete sequence	gi|569550040|gb|CP003994.1|	569550040	2013/12/30	2016/06/15	256	3223	genomic	dna	circular	insd	#N/A	78291	plasmid	strain|host|sub_species|plasmid|country|isolation_source|collection_date	Kp13|Homo sapiens|pneumoniae|pKP13b|Brazil|blood|2009	#N/A	#N/A	#N/A	complete	11	#N/A	Klebsiella pneumoniae subsp. pneumoniae Kp13	Kp13	SAMN02641520	Length;Length;all;blob_size;cdregion;cdregion;gene;gene;org;pub;pub;all;prot;prot;all;region;region;Length;all;blob_size;cdregion;gene;org;prot;pub;region;3223;3223;11;8309;5;5;5;5;1;2;1;5;5;5;3;3;3;3223;19;8309;5;5;1;5;2;3;NA;literal;NA;NA;NA;CDS;NA;Gene;NA;NA;PubMed;NA;NA;Prot;NA;NA;Region;NA;NA;NA;NA;NA;NA;NA;NA;NA;NA;NA;NA;NA;NA;NA;NA;NA;NA;NA;NA;CDS;CDS;CDS;CDS/CDD;CDS/CDD;CDS/CDD;all;all;al…	1;1	TRUE;CP003994.1	CP003994.1	Klebsiella pneumoniae subsp. pneumoniae Kp13	Klebsiella pneumoniae	Bacteria	Proteobacteria	Gammaproteobacteria	Enterobacterales	Enterobacteriaceae	Klebsiella	#N/A	Kp13	#N/A	#N/A
2	PlasmidGroup_206.csv	CP011604.1	206	V2	412	546	828939384	CP011604	Citrobacter freundii strain CAV1321 plasmid pCAV1321-3223, complete sequence	gi|828939384|gnl|PRJNA246471|scaffold_3AB180|gb|CP011604.1|	828939384	2015/06/09	2015/06/09	256	3223	genomic	dna	circular	insd	#N/A	246471	plasmid	strain|host|plasmid|country|isolation_source|lat_lon|collection_date|collected_by	CAV1321|Homo sapiens|pCAV1321-3223|USA:Virginia|Urine/Genitourinary|38.14 N 78.45 W|2010-11|Clinical Microbiology University of Virginia Health System	#N/A	#N/A	#N/A	complete	11	#N/A	Citrobacter freundii	CAV1321	SAMN03733741	Length;Length;all;blob_size;cdregion;cdregion;evidence;gene;gene;org;pub;pub;all;prot;prot;all;region;region;Length;all;blob_size;cdregion;evidence;gene;org;prot;pub;region;3223;3223;9;12228;4;4;4;4;4;1;2;1;4;4;4;3;3;3;3223;16;12228;4;4;4;1;4;2;3;NA;literal;NA;NA;NA;CDS;NA;NA;Gene;NA;NA;unpublished;NA;NA;Prot;NA;NA;Region;NA;NA;NA;NA;NA;NA;NA;NA;NA;NA;NA;NA;NA;NA;NA;NA;NA;NA;NA;NA;NA;NA;CDS;CDS;C…	1;1	TRUE;CP011604.1	CP011604.1	Citrobacter freundii	Citrobacter freundii	Bacteria	Proteobacteria	Gammaproteobacteria	Enterobacterales	Enterobacteriaceae	Citrobacter	Citrobacter freundii complex	CAV1321	#N/A	#N/A
3	PlasmidGroup_206.csv	CP011637.1	206	V4	1776	615	828965719	CP011637	Serratia marcescens strain CAV1492 plasmid pCAV1492-3223, complete sequence	gi|828965719|gnl|PRJNA246471|scaffold2.1ab188|gb|CP011637.1|	828965719	2015/06/09	2015/06/09	256	3223	genomic	dna	circular	insd	#N/A	246471	plasmid	strain|host|plasmid|country|isolation_source|lat_lon|collection_date|collected_by	CAV1492|Homo sapiens|pCAV1492-3223|USA:Virginia|Respiratory|38.14 N 78.45 W|2011-12|Clinical Microbiology University of Virginia Health System	#N/A	#N/A	#N/A	complete	11	#N/A	Serratia marcescens	CAV1492	SAMN03733805	Length;Length;all;blob_size;cdregion;cdregion;evidence;gene;gene;org;pub;pub;all;prot;prot;all;region;region;Length;all;blob_size;cdregion;evidence;gene;org;prot;pub;region;3223;3223;7;10130;3;3;3;3;3;1;2;1;3;3;3;3;3;3;3223;13;10130;3;3;3;1;3;2;3;NA;literal;NA;NA;NA;CDS;NA;NA;Gene;NA;NA;unpublished;NA;NA;Prot;NA;NA;Region;NA;NA;NA;NA;NA;NA;NA;NA;NA;NA;NA;NA;NA;NA;NA;NA;NA;NA;NA;NA;NA;NA;CDS;CDS;C…	1;1	TRUE;CP011637.1	CP011637.1	Serratia marcescens	Serratia marcescens	Bacteria	Proteobacteria	Gammaproteobacteria	Enterobacterales	Yersiniaceae	Serratia	#N/A	CAV1492	#N/A	#N/A
4	PlasmidGroup_206.csv	CP018666.1	206	V3	1259	573	1120768316	CP018666	Klebsiella pneumoniae strain CAV1042 plasmid pCAV1042-3223, complete sequence	gi|1120768316|gb|CP018666.1|	1120768316	2016/12/19	2016/12/19	256	3223	genomic	dna	circular	insd	#N/A	246471	plasmid	strain|host|plasmid|country|isolation_source|lat_lon|collection_date|collected_by	CAV1042|Homo sapiens|pCAV1042-3223|USA:Virginia|Urine|38.14 N 78.45 W|Apr-2008|Clinical Microbiology University of Virginia Health System	#N/A	#N/A	#N/A	complete	11	#N/A	Klebsiella pneumoniae	CAV1042	SAMN03024576	Length;Length;all;blob_size;cdregion;cdregion;cdregion;evidence;gene;gene;gene;org;pub;pub;all;prot;prot;all;region;region;Length;all;blob_size;cdregion;evidence;gene;org;prot;pub;region;all;prot;prot;3223;3223;11;13999;5;4;1;5;5;4;1;1;2;1;4;4;4;3;3;3;3223;19;13999;5;5;5;1;5;2;3;1;1;1;NA;literal;NA;NA;NA;CDS;CDS/pseudo;NA;NA;Gene;Gene/pseudo;NA;NA;unpublished;NA;NA;Prot;NA;NA;Region;NA;NA;NA;NA;N…	1;1	TRUE;CP018666.1	CP018666.1	Klebsiella pneumoniae	Klebsiella pneumoniae	Bacteria	Proteobacteria	Gammaproteobacteria	Enterobacterales	Enterobacteriaceae	Klebsiella	#N/A	CAV1042	#N/A	#N/A
5	PlasmidGroup_206.csv	CP024519.1	206	V5	1376	573	1274837239	CP024519	Klebsiella pneumoniae strain KSB1_10J plasmid unnamed4, complete sequence	gi|1274837239|gb|CP024519.1|	1274837239	2017/11/06	2017/11/06	256	3223	genomic	dna	circular	insd	#N/A	351909	plasmid	strain|plasmid	KSB1_10J|unnamed4	#N/A	#N/A	#N/A	complete	11	#N/A	Klebsiella pneumoniae	KSB1_10J	SAMEA3357381	Length;Length;all;blob_size;cdregion;cdregion;cdregion;evidence;gene;gene;gene;org;pub;pub;all;prot;prot;all;region;region;Length;all;blob_size;cdregion;evidence;gene;org;prot;pub;region;all;prot;prot;3223;3223;11;14171;5;4;1;5;5;4;1;1;2;1;4;4;4;3;3;3;3223;19;14171;5;5;5;1;5;2;3;1;1;1;NA;literal;NA;NA;NA;CDS;CDS/pseudo;NA;NA;Gene;Gene/pseudo;NA;NA;unpublished;NA;NA;Prot;NA;NA;Region;NA;NA;NA;NA;N…	1;1	TRUE;CP024519.1	CP024519.1	Klebsiella pneumoniae	Klebsiella pneumoniae	Bacteria	Proteobacteria	Gammaproteobacteria	Enterobacterales	Enterobacteriaceae	Klebsiella	#N/A	KSB1_10J	#N/A	#N/A
1	PlasmidGroup_216.csv	CP007558.1	216	V1	7166	1333848	619739382	CP007558	Citrobacter freundii CFNIH1 plasmid pKEC-a3c, complete sequence	gi|619739382|gnl|NISC|pKEC-a3c|gb|CP007558.1|	619739382	2014/04/28	2016/07/26	256	272297	genomic	dna	circular	insd	#N/A	202883	plasmid	strain|plasmid|country|isolation_source|collection_date	CFNIH1|pKEC-a3c|USA|sink aerator|2012	#N/A	#N/A	#N/A	complete	11	#N/A	Citrobacter freundii CFNIH1	CFNIH1	SAMN02713684	Length;Length;all;blob_size;cdregion;cdregion;evidence;gene;gene;gene;org;pub;pub;all;prot;prot;all;region;region;site;site;Length;all;blob_size;cdregion;evidence;gene;org;prot;pub;region;site;272297;272297;610;578568;302;302;302;307;302;5;1;2;1;302;302;302;385;239;239;146;146;272297;1297;578568;302;302;307;1;302;2;239;146;NA;literal;NA;NA;NA;CDS;NA;NA;Gene;Gene/pseudo;NA;NA;unpublished;NA;NA;Pro…	1;1	TRUE;CP007558.1	CP007558.1	Citrobacter freundii CFNIH1	Citrobacter freundii	Bacteria	Proteobacteria	Gammaproteobacteria	Enterobacterales	Enterobacteriaceae	Citrobacter	Citrobacter freundii complex	CFNIH1	#N/A	#N/A
2	PlasmidGroup_216.csv	CP007732.1	216	V2	7145	1328324	640855459	CP007732	Klebsiella pneumoniae subsp. pneumoniae KPNIH27 plasmid pKEC-dc3, complete sequence	gi|640855459|gnl|NISC|pKEC-dc3|gb|CP007732.1|	640855459	2014/05/27	2016/07/26	256	268334	genomic	dna	circular	insd	#N/A	198783	plasmid	strain|sub_species|plasmid|country|isolation_source|collection_date	KPNIH27|pneumoniae|pKEC-dc3|USA|groin|2012	#N/A	#N/A	#N/A	complete	11	#N/A	Klebsiella pneumoniae subsp. pneumoniae KPNIH27	KPNIH27	SAMN02713685	Length;Length;all;blob_size;cdregion;cdregion;evidence;gene;gene;gene;imp;imp;org;pub;pub;all;prot;prot;all;region;region;site;site;Length;all;blob_size;cdregion;evidence;gene;imp;org;prot;pub;region;site;268334;268334;581;561512;288;288;288;291;288;3;1;1;1;2;1;288;288;288;379;236;236;143;143;268334;1248;561512;288;288;291;1;1;288;2;236;143;NA;literal;NA;NA;NA;CDS;NA;NA;Gene;Gene/pseudo;NA;misc_f…	1;1	TRUE;CP007732.1	CP007732.1	Klebsiella pneumoniae subsp. pneumoniae KPNIH27	Klebsiella pneumoniae	Bacteria	Proteobacteria	Gammaproteobacteria	Enterobacterales	Enterobacteriaceae	Klebsiella	#N/A	KPNIH27	#N/A	#N/A
1	PlasmidGroup_22.csv	AB011548.2	22	V1	4991	386585	4589704	AB011548	Escherichia coli O157:H7 str. Sakai plasmid pOSAK1 DNA, complete sequence	gi|4589704|dbj|AB011548.2|	4589704	1998/07/23	2016/12/22	256	3306	genomic	dna	circular	insd	#N/A	226	plasmid	strain|sub_strain|serovar|plasmid|note	Sakai|RIMD 0509952|O157:H7|pOSAK1|RIMD 0509952 is a strain of enterohemorrhagic E. coli, EHEC O157:H7	#N/A	#N/A	#N/A	complete	11	#N/A	Escherichia coli O157:H7 str. Sakai	Sakai	SAMN01911278	Length;Length;all;blob_size;cdregion;cdregion;gene;gene;org;pub;pub;all;prot;prot;all;region;region;Length;all;blob_size;cdregion;gene;org;prot;pub;region;3306;3306;5;5527;3;3;1;1;1;2;1;3;3;3;3;3;3;3306;11;5527;3;1;1;3;2;3;NA;literal;NA;NA;NA;CDS;NA;Gene;NA;NA;PubMed;NA;NA;Prot;NA;NA;Region;NA;NA;NA;NA;NA;NA;NA;NA;NA;NA;NA;NA;NA;NA;NA;NA;NA;NA;NA;NA;CDS;CDS;CDS;CDS/CDD;CDS/CDD;CDS/CDD;all;all;all…	1;1	TRUE;AB011548.2	AB011548.2	Escherichia coli O157:H7 str. Sakai	Escherichia coli	Bacteria	Proteobacteria	Gammaproteobacteria	Enterobacterales	Enterobacteriaceae	Escherichia	#N/A	Sakai	#N/A	#N/A
2	PlasmidGroup_22.csv	CP006633.1	22	V4	6376	1001989	828386270	CP006633	Escherichia coli PCN033 plasmid p1PCN033, complete sequence	gi|828386270|gb|CP006633.1|	828386270	2015/06/08	2015/10/01	256	3319	genomic	dna	circular	insd	#N/A	64999	plasmid	strain|plasmid	PCN033|p1PCN033	#N/A	#N/A	#N/A	complete	11	#N/A	Escherichia coli PCN033	PCN033	SAMN02469619	Length;Length;all;blob_size;cdregion;cdregion;gene;gene;org;pub;pub;all;prot;prot;all;region;region;Length;all;blob_size;cdregion;gene;org;prot;pub;region;3319;3319;11;9521;5;5;5;5;1;2;1;5;5;5;3;3;3;3319;19;9521;5;5;1;5;2;3;NA;literal;NA;NA;NA;CDS;NA;Gene;NA;NA;PubMed;NA;NA;Prot;NA;NA;Region;NA;NA;NA;NA;NA;NA;NA;NA;NA;NA;NA;NA;NA;NA;NA;NA;NA;NA;NA;NA;CDS;CDS;CDS;CDS/CDD;CDS/CDD;CDS/CDD;all;all;al…	1;1	TRUE;CP006633.1	CP006633.1	Escherichia coli PCN033	Escherichia coli	Bacteria	Proteobacteria	Gammaproteobacteria	Enterobacterales	Enterobacteriaceae	Escherichia	#N/A	PCN033	#N/A	#N/A
3	PlasmidGroup_22.csv	CP012804.1	22	V2	3720	83334	937303207	CP012804	Escherichia coli O157:H7 strain WS4202 plasmid pOSAK1-WS4202, complete sequence	gi|937303207|gnl|PRJNA296759|pOSAK1-WS4202|gb|CP012804.1|	937303207	2015/10/06	2016/05/03	256	3306	genomic	dna	circular	insd	#N/A	296759	plasmid	strain|isolate|lab_host|plasmid|country|isolation_source|collection_date	WS4202|laboratory strain|Collection de l'Institute Pasteur|pOSAK1-WS4202|France: Paris|derived from CIP 106327 (Collection de l'Institute Pasteur, Paris, France)|2003	#N/A	#N/A	#N/A	complete	11	#N/A	Escherichia coli O157:H7	WS4202	SAMN04103124	Length;Length;all;blob_size;cdregion;cdregion;evidence;gene;gene;org;pub;pub;all;prot;prot;all;region;region;Length;all;blob_size;cdregion;evidence;gene;org;prot;pub;region;3306;3306;11;13838;5;5;5;5;5;1;2;1;5;5;5;4;4;4;3306;20;13838;5;5;5;1;5;2;4;NA;literal;NA;NA;NA;CDS;NA;NA;Gene;NA;NA;PubMed;NA;NA;Prot;NA;NA;Region;NA;NA;NA;NA;NA;NA;NA;NA;NA;NA;NA;NA;NA;NA;NA;NA;NA;NA;NA;NA;NA;NA;CDS;CDS;CDS;C…	1;1	TRUE;CP012804.1	CP012804.1	Escherichia coli O157:H7	Escherichia coli	Bacteria	Proteobacteria	Gammaproteobacteria	Enterobacterales	Enterobacteriaceae	Escherichia	#N/A	WS4202	laboratory strain	#N/A
4	PlasmidGroup_22.csv	CP012933.1	22	V3	1730	611	949882138	CP012933	Salmonella enterica subsp. enterica serovar Heidelberg strain N13-01290 plasmid pN13-01290_3-1, complete sequence	gi|949882138|gnl|PRJNA298211|pN13-01290_3-1_Complete_Plasmid_3319bp|gb|CP012933.1|	949882138	2015/11/09	2016/03/22	256	3319	genomic	dna	circular	insd	#N/A	298211	plasmid	strain|serogroup|serovar|sub_species|plasmid|country|isolation_source|collection_date|collected_by	N13-01290|B|Heidelberg|enterica|pN13-01290_3-1|Canada: Quebec|turkey meat|2012-01|CIPARS	#N/A	#N/A	#N/A	complete	11	#N/A	Salmonella enterica subsp. enterica serovar Heidelberg	N13-01290	SAMN04156715	Length;Length;all;blob_size;cdregion;cdregion;evidence;gene;gene;org;pub;pub;all;prot;prot;all;region;region;Length;all;blob_size;cdregion;evidence;gene;org;prot;pub;region;3319;3319;9;12163;4;4;4;4;4;1;2;1;4;4;4;4;4;4;3319;17;12163;4;4;4;1;4;2;4;NA;literal;NA;NA;NA;CDS;NA;NA;Gene;NA;NA;PubMed;NA;NA;Prot;NA;NA;Region;NA;NA;NA;NA;NA;NA;NA;NA;NA;NA;NA;NA;NA;NA;NA;NA;NA;NA;NA;NA;NA;NA;CDS;CDS;CDS;CD…	1;1	TRUE;CP012933.1	CP012933.1	Salmonella enterica subsp. enterica serovar Heidelberg	Salmonella enterica	Bacteria	Proteobacteria	Gammaproteobacteria	Enterobacterales	Enterobacteriaceae	Salmonella	#N/A	N13-01290	#N/A	#N/A
1	PlasmidGroup_222.csv	CP008826.1	222	V1	7172	1333850	662717270	CP008826	Enterobacter cloacae ECNIH2 plasmid pKPC-f91, complete sequence	gi|662717270|gnl|NISC|pKPC-f91202893|gb|CP008826.1|	662717270	2014/07/09	2015/07/17	256	47290	genomic	dna	circular	insd	#N/A	202893	plasmid	strain|plasmid|country|isolation_source|collection_date	ECNIH2|pKPC-f91|USA|sink drain|2012	#N/A	#N/A	#N/A	complete	11	#N/A	Enterobacter cloacae ECNIH2	ECNIH2	SAMN02713682	Length;Length;all;blob_size;cdregion;cdregion;evidence;gene;gene;gene;org;pub;pub;all;prot;prot;all;region;region;site;site;Length;all;blob_size;cdregion;evidence;gene;org;prot;pub;region;site;47290;47290;100;96937;49;49;49;50;49;1;1;2;1;49;49;49;63;43;43;20;20;47290;212;96937;49;49;50;1;49;2;43;20;NA;literal;NA;NA;NA;CDS;NA;NA;Gene;Gene/pseudo;NA;NA;unpublished;NA;NA;Prot;NA;NA;Region;NA;Site;NA…	1;1	TRUE;CP008826.1	CP008826.1	Enterobacter cloacae ECNIH2	Enterobacter cloacae	Bacteria	Proteobacteria	Gammaproteobacteria	Enterobacterales	Enterobacteriaceae	Enterobacter	Enterobacter cloacae complex	ECNIH2	#N/A	#N/A
2	PlasmidGroup_222.csv	CP011575.1	222	V2	1212	573	828905883	CP011575	Klebsiella pneumoniae strain CAV1392 plasmid pKPC_CAV1392, complete sequence	gi|828905883|gnl|PRJNA246471|unitig_3ABY63|gb|CP011575.1|	828905883	2015/06/09	2015/06/09	256	43621	genomic	dna	circular	insd	#N/A	246471	plasmid	strain|host|plasmid|country|isolation_source|lat_lon|collection_date|collected_by	CAV1392|Homo sapiens|pKPC_CAV1392|USA:Virginia|Sputum|38.14 N 78.45 W|Mar-2011|Clinical Microbiology University of Virginia Health System	#N/A	#N/A	#N/A	complete	11	#N/A	Klebsiella pneumoniae	CAV1392	SAMN03024610	Length;Length;all;blob_size;cdregion;cdregion;evidence;gene;gene;gene;org;pub;pub;all;prot;prot;all;region;region;site;site;Length;all;blob_size;cdregion;evidence;gene;org;prot;pub;region;site;43621;43621;93;93338;45;45;45;47;45;2;1;2;1;45;45;45;48;35;35;13;13;43621;186;93338;45;45;47;1;45;2;35;13;NA;literal;NA;NA;NA;CDS;NA;NA;Gene;Gene/pseudo;NA;NA;unpublished;NA;NA;Prot;NA;NA;Region;NA;Site;NA;…	1;1	TRUE;CP011575.1	CP011575.1	Klebsiella pneumoniae	Klebsiella pneumoniae	Bacteria	Proteobacteria	Gammaproteobacteria	Enterobacterales	Enterobacteriaceae	Klebsiella	#N/A	CAV1392	#N/A	#N/A
3	PlasmidGroup_222.csv	CP011598.1	222	V4	8018	1972431	828933424	CP011598	Kluyvera intermedia strain CAV1151 plasmid pKPC_CAV1151, complete sequence	gi|828933424|gnl|PRJNA246471|unitig_5AB182|gb|CP011598.1|	828933424	2015/06/09	2015/06/09	256	43621	genomic	dna	circular	insd	#N/A	246471	plasmid	strain|host|plasmid|country|isolation_source|lat_lon|collection_date|collected_by	CAV1151|Homo sapiens|pKPC_CAV1151|USA:Virginia|Perirectal|38.14 N 78.45 W|2009-09|Clinical Microbiology University of Virginia Health System	#N/A	#N/A	#N/A	complete	11	#N/A	Phytobacter ursingii	CAV1151	SAMN03733692	Length;Length;all;blob_size;cdregion;cdregion;evidence;gene;gene;gene;org;pub;pub;all;prot;prot;all;region;region;site;site;Length;all;blob_size;cdregion;evidence;gene;org;prot;pub;region;site;43621;43621;97;97468;46;46;46;50;46;4;1;2;1;46;46;46;50;37;37;13;13;43621;193;97468;46;46;50;1;46;2;37;13;NA;literal;NA;NA;NA;CDS;NA;NA;Gene;Gene/pseudo;NA;NA;unpublished;NA;NA;Prot;NA;NA;Region;NA;Site;NA;…	1;1	TRUE;CP011598.1	CP011598.1	Phytobacter ursingii	Phytobacter ursingii	Bacteria	Proteobacteria	Gammaproteobacteria	Enterobacterales	#N/A	Phytobacter	#N/A	CAV1151	#N/A	#N/A
4	PlasmidGroup_222.csv	CP017937.1	222	V3	1675	573	1100613381	CP017937	Klebsiella pneumoniae strain CAV1016 plasmid pKPC_UVA01, complete sequence	gi|1100613381|gb|CP017937.1|	1100613381	2016/11/07	2016/11/07	256	43621	genomic	dna	circular	insd	#N/A	246471	plasmid	strain|host|plasmid|country|isolation_source|lat_lon|collection_date|collected_by	CAV1016|Homo sapiens|pKPC_UVA01|USA:Virginia|Abdominal Abscess|38.14 N 78.45 W|Aug-2007|Clinical Microbiology University of Virginia Health System	#N/A	#N/A	#N/A	complete	11	#N/A	Klebsiella pneumoniae	CAV1016	SAMN03024573	Length;Length;all;blob_size;cdregion;cdregion;cdregion;evidence;gene;gene;gene;org;pub;pub;all;prot;prot;all;region;region;site;site;Length;all;blob_size;cdregion;evidence;gene;org;prot;pub;region;site;all;prot;prot;43621;43621;95;100394;47;45;2;47;47;45;2;1;2;1;45;45;45;45;32;32;13;13;43621;187;100394;47;47;47;1;47;2;32;13;2;2;2;NA;literal;NA;NA;NA;CDS;CDS/pseudo;NA;NA;Gene;Gene/pseudo;NA;NA;Pub…	1;1	TRUE;CP017937.1	CP017937.1	Klebsiella pneumoniae	Klebsiella pneumoniae	Bacteria	Proteobacteria	Gammaproteobacteria	Enterobacterales	Enterobacteriaceae	Klebsiella	#N/A	CAV1016	#N/A	#N/A
5	PlasmidGroup_222.csv	CP021750.1	222	V5	460	550	1206178116	CP021750	Enterobacter cloacae strain AR_0163 plasmid tig00000258, complete sequence	gi|1206178116|gnl|NISC|SAMN04015004tig00000258|gb|CP021750.1|	1206178116	2017/06/13	2017/06/13	256	43620	genomic	dna	circular	insd	#N/A	292902	plasmid	strain|plasmid	AR_0163|tig00000258	#N/A	#N/A	#N/A	complete	11	#N/A	Enterobacter cloacae	AR_0163	SAMN04015004	Length;Length;all;blob_size;cdregion;cdregion;cdregion;evidence;gene;gene;gene;org;pub;pub;all;prot;prot;all;region;region;site;site;Length;all;blob_size;cdregion;evidence;gene;org;prot;pub;region;site;all;prot;prot;43620;43620;99;101921;49;44;5;49;49;44;5;1;2;1;44;44;44;44;32;32;12;12;43620;192;101921;49;49;49;1;49;2;32;12;5;5;5;NA;literal;NA;NA;NA;CDS;CDS/pseudo;NA;NA;Gene;Gene/pseudo;NA;NA;unp…	1;1	TRUE;CP021750.1	CP021750.1	Enterobacter cloacae	Enterobacter cloacae	Bacteria	Proteobacteria	Gammaproteobacteria	Enterobacterales	Enterobacteriaceae	Enterobacter	Enterobacter cloacae complex	AR_0163	#N/A	#N/A
1	PlasmidGroup_223.csv	CP008845.1	223	V1	6657	1134687	662712220	CP008845	Klebsiella michiganensis strain M1 plasmid pKOXM1D, complete sequence	gi|662712220|gnl|PRJNA253752|plasmid4prjna253752|gb|CP008845.1|	662712220	2014/07/09	2016/07/08	256	3514	genomic	dna	circular	insd	#N/A	253752	plasmid	strain|plasmid|country|isolation_source|lat_lon|collection_date	M1|pKOXM1D|South Korea: Maripo beach|soil|36.78 N 126.14 E|15-Aug-2012	#N/A	#N/A	#N/A	complete	11	#N/A	Klebsiella michiganensis	M1	SAMN02887315	Length;Length;all;blob_size;cdregion;cdregion;evidence;gene;gene;org;pub;pub;all;prot;prot;all;region;region;Length;all;blob_size;cdregion;evidence;gene;org;prot;pub;region;3514;3514;9;11382;4;4;4;4;4;1;2;1;4;4;4;3;3;3;3514;16;11382;4;4;4;1;4;2;3;NA;literal;NA;NA;NA;CDS;NA;NA;Gene;NA;NA;unpublished;NA;NA;Prot;NA;NA;Region;NA;NA;NA;NA;NA;NA;NA;NA;NA;NA;NA;NA;NA;NA;NA;NA;NA;NA;NA;NA;NA;NA;CDS;CDS;C…	1;1	TRUE;CP008845.1	CP008845.1	Klebsiella michiganensis	Klebsiella michiganensis	Bacteria	Proteobacteria	Gammaproteobacteria	Enterobacterales	Enterobacteriaceae	Klebsiella	#N/A	M1	#N/A	#N/A
2	PlasmidGroup_223.csv	CP024486.1	223	V4	1262	573	1274788332	CP024486	Klebsiella pneumoniae strain INF322 plasmid unnamed4, complete sequence	gi|1274788332|gb|CP024486.1|	1274788332	2017/11/06	2017/11/06	256	3514	genomic	dna	circular	insd	#N/A	351909	plasmid	strain|plasmid	INF322|unnamed4	#N/A	#N/A	#N/A	complete	11	#N/A	Klebsiella pneumoniae	INF322	SAMEA3357193	Length;Length;all;blob_size;cdregion;cdregion;cdregion;evidence;gene;gene;gene;org;pub;pub;all;prot;prot;all;region;region;Length;all;blob_size;cdregion;evidence;gene;org;prot;pub;region;all;prot;prot;3514;3514;11;13682;5;4;1;5;5;4;1;1;2;1;4;4;4;3;3;3;3514;19;13682;5;5;5;1;5;2;3;1;1;1;NA;literal;NA;NA;NA;CDS;CDS/pseudo;NA;NA;Gene;Gene/pseudo;NA;NA;unpublished;NA;NA;Prot;NA;NA;Region;NA;NA;NA;NA;N…	1;1	TRUE;CP024486.1	CP024486.1	Klebsiella pneumoniae	Klebsiella pneumoniae	Bacteria	Proteobacteria	Gammaproteobacteria	Enterobacterales	Enterobacteriaceae	Klebsiella	#N/A	INF322	#N/A	#N/A
3	PlasmidGroup_223.csv	CP024493.1	223	V2	1460	573	1274793748	CP024493	Klebsiella pneumoniae strain INF249 plasmid unnamed4, complete sequence	gi|1274793748|gb|CP024493.1|	1274793748	2017/11/06	2017/11/06	256	3514	genomic	dna	circular	insd	#N/A	351909	plasmid	strain|plasmid	INF249|unnamed4	#N/A	#N/A	#N/A	complete	11	#N/A	Klebsiella pneumoniae	INF249	SAMEA3357223	Length;Length;all;blob_size;cdregion;cdregion;cdregion;evidence;gene;gene;gene;org;pub;pub;all;prot;prot;all;region;region;Length;all;blob_size;cdregion;evidence;gene;org;prot;pub;region;all;prot;prot;3514;3514;15;16619;7;5;2;8;7;5;2;1;2;1;5;5;5;3;3;3;3514;25;16619;7;8;7;1;7;2;3;2;2;2;NA;literal;NA;NA;NA;CDS;CDS/pseudo;NA;NA;Gene;Gene/pseudo;NA;NA;unpublished;NA;NA;Prot;NA;NA;Region;NA;NA;NA;NA;N…	1;1	TRUE;CP024493.1	CP024493.1	Klebsiella pneumoniae	Klebsiella pneumoniae	Bacteria	Proteobacteria	Gammaproteobacteria	Enterobacterales	Enterobacteriaceae	Klebsiella	#N/A	INF249	#N/A	#N/A
4	PlasmidGroup_223.csv	CP024511.1	223	V3	1518	573	1274828440	CP024511	Klebsiella pneumoniae strain KSB2_1B plasmid unnamed5, complete sequence	gi|1274828440|gb|CP024511.1|	1274828440	2017/11/06	2017/11/06	256	3514	genomic	dna	circular	insd	#N/A	351909	plasmid	strain|plasmid	KSB2_1B|unnamed5	#N/A	#N/A	#N/A	complete	11	#N/A	Klebsiella pneumoniae	KSB2_1B	SAMEA3357405	Length;Length;all;blob_size;cdregion;cdregion;cdregion;evidence;gene;gene;gene;org;pub;pub;all;prot;prot;all;region;region;Length;all;blob_size;cdregion;evidence;gene;org;prot;pub;region;all;prot;prot;3514;3514;15;16434;7;5;2;7;7;5;2;1;2;1;5;5;5;3;3;3;3514;25;16434;7;7;7;1;7;2;3;2;2;2;NA;literal;NA;NA;NA;CDS;CDS/pseudo;NA;NA;Gene;Gene/pseudo;NA;NA;unpublished;NA;NA;Prot;NA;NA;Region;NA;NA;NA;NA;N…	1;1	TRUE;CP024511.1	CP024511.1	Klebsiella pneumoniae	Klebsiella pneumoniae	Bacteria	Proteobacteria	Gammaproteobacteria	Enterobacterales	Enterobacteriaceae	Klebsiella	#N/A	KSB2_1B	#N/A	#N/A
1	PlasmidGroup_232.csv	CP008901.1	232	V1	7174	1333851	682113101	CP008901	Enterobacter cloacae ECNIH3 plasmid pKPC-47e, complete sequence	gi|682113101|gnl|NISC|PRJNA202894pKPC-47e|gb|CP008901.1|	682113101	2014/09/09	2016/07/26	256	50333	genomic	dna	circular	insd	#N/A	202894	plasmid	strain|host|plasmid|country|isolation_source|collection_date	ECNIH3|Homo sapiens|pKPC-47e|USA|tracheal aspirate|2011	#N/A	#N/A	#N/A	complete	11	#N/A	Enterobacter cloacae ECNIH3	ECNIH3	SAMN02713683	Length;Length;all;blob_size;cdregion;cdregion;evidence;gene;gene;imp;imp;org;pub;pub;all;prot;prot;all;region;region;site;site;Length;all;blob_size;cdregion;evidence;gene;imp;org;prot;pub;region;site;50333;50333;112;107342;55;55;55;55;55;1;1;1;2;1;55;55;55;73;48;48;25;25;50333;240;107342;55;55;55;1;1;55;2;48;25;NA;literal;NA;NA;NA;CDS;NA;NA;Gene;NA;misc_feature;NA;NA;unpublished;NA;NA;Prot;NA;NA;…	1;1	TRUE;CP008901.1	CP008901.1	Enterobacter cloacae ECNIH3	Enterobacter cloacae	Bacteria	Proteobacteria	Gammaproteobacteria	Enterobacterales	Enterobacteriaceae	Enterobacter	Enterobacter cloacae complex	ECNIH3	#N/A	#N/A
2	PlasmidGroup_232.csv	CP008908.1	232	V3	7169	1333849	682117556	CP008908	Enterobacter cloacae ECR091 plasmid pKPC-47e, complete sequence	gi|682117556|gnl|NISC|PRJNA202892pKPC-47e|gb|CP008908.1|	682117556	2014/09/09	2016/07/26	256	50333	genomic	dna	circular	insd	#N/A	202892	plasmid	strain|host|plasmid|country|isolation_source|collection_date	ECR091|Homo sapiens|pKPC-47e|USA|urine|2012	#N/A	#N/A	#N/A	complete	11	#N/A	Enterobacter cloacae ECR091	ECR091	SAMN02713646	Length;Length;all;blob_size;cdregion;cdregion;evidence;gene;gene;imp;imp;org;pub;pub;all;prot;prot;all;region;region;site;site;Length;all;blob_size;cdregion;evidence;gene;imp;org;prot;pub;region;site;50333;50333;112;107321;55;55;55;55;55;1;1;1;2;1;55;55;55;73;48;48;25;25;50333;240;107321;55;55;55;1;1;55;2;48;25;NA;literal;NA;NA;NA;CDS;NA;NA;Gene;NA;misc_feature;NA;NA;unpublished;NA;NA;Prot;NA;NA;…	1;1	TRUE;CP008908.1	CP008908.1	Enterobacter cloacae ECR091	Enterobacter cloacae	Bacteria	Proteobacteria	Gammaproteobacteria	Enterobacterales	Enterobacteriaceae	Enterobacter	Enterobacter cloacae complex	ECR091	#N/A	#N/A
3	PlasmidGroup_232.csv	CP009858.1	232	V2	462	550	723229021	CP009858	Enterobacter cloacae strain ECNIH5 plasmid pKPC-47e, complete sequence	gi|723229021|gnl|NISC|PRJNA251385pKPC-47e|gb|CP009858.1|	723229021	2014/11/17	2016/07/26	256	50333	genomic	dna	circular	insd	#N/A	251385	plasmid	strain|plasmid|country|isolation_source|collection_date	ECNIH5|pKPC-47e|USA|sink drain|2011	#N/A	#N/A	#N/A	complete	11	#N/A	Enterobacter cloacae	ECNIH5	SAMN02821151	Length;Length;all;blob_size;cdregion;cdregion;evidence;gene;gene;gene;org;pub;pub;all;prot;prot;all;region;region;site;site;Length;all;blob_size;cdregion;evidence;gene;org;prot;pub;region;site;50333;50333;116;113790;57;57;57;58;57;1;1;2;1;57;57;57;74;49;49;25;25;50333;247;113790;57;57;58;1;57;2;49;25;NA;literal;NA;NA;NA;CDS;NA;NA;Gene;Gene/pseudo;NA;NA;PubMed;NA;NA;Prot;NA;NA;Region;NA;Site;NA;NA…	1;1	TRUE;CP009858.1	CP009858.1	Enterobacter cloacae	Enterobacter cloacae	Bacteria	Proteobacteria	Gammaproteobacteria	Enterobacterales	Enterobacteriaceae	Enterobacter	Enterobacter cloacae complex	ECNIH5	#N/A	#N/A
4	PlasmidGroup_232.csv	CP009881.1	232	V4	7491	1484158	723258234	CP009881	Pantoea sp. PSNIH1 plasmid pKPC-1c5, complete sequence	gi|723258234|gnl|NISC|PRJNA242843pKPC-1c5|gb|CP009881.1|	723258234	2014/11/17	2016/07/26	256	50272	genomic	dna	circular	insd	#N/A	242843	plasmid	strain|plasmid|country|isolation_source|collection_date	PSNIH1|pKPC-1c5|USA|shelf|2013	#N/A	#N/A	#N/A	complete	11	#N/A	Pantoea sp. PSNIH1	PSNIH1	SAMN02709496	Length;Length;all;blob_size;cdregion;cdregion;evidence;gene;gene;gene;org;pub;pub;all;prot;prot;all;region;region;site;site;Length;all;blob_size;cdregion;evidence;gene;org;prot;pub;region;site;50272;50272;113;110908;55;55;55;57;55;2;1;2;1;55;55;55;70;47;47;23;23;50272;238;110908;55;55;57;1;55;2;47;23;NA;literal;NA;NA;NA;CDS;NA;NA;Gene;Gene/pseudo;NA;NA;PubMed;NA;NA;Prot;NA;NA;Region;NA;Site;NA;NA…	1;1	TRUE;CP009881.1	CP009881.1	Pantoea sp. PSNIH1	Pantoea sp.	Bacteria	Proteobacteria	Gammaproteobacteria	Enterobacterales	Erwiniaceae	Pantoea	#N/A	PSNIH1	#N/A	#N/A
1	PlasmidGroup_242.csv	CP026060.1	242	V1	1701	584	1336543369	CP026060	Proteus mirabilis strain FDAARGOS_80 plasmid unnamed1, complete sequence	gi|1336543369|gb|CP026060.1|	1336543369	2018/01/18	2018/01/30	256	34615	genomic	dna	circular	insd	#N/A	231221	plasmid	strain|host|plasmid|country|isolation_source|collection_date	FDAARGOS_80|Homo sapiens|unnamed1|USA|Abscess swab|01-Nov-2013	#N/A	#N/A	#N/A	complete	11	#N/A	Proteus mirabilis	FDAARGOS_80	SAMN02934535	Length;Length;all;blob_size;cdregion;cdregion;cdregion;evidence;gene;gene;gene;org;pub;pub;all;prot;prot;Length;all;blob_size;cdregion;evidence;gene;org;prot;pub;all;prot;prot;34615;34615;109;100274;54;52;2;54;54;52;2;1;5;2;52;52;52;34615;163;100274;54;54;54;1;54;5;2;2;2;NA;literal;NA;NA;NA;CDS;CDS/pseudo;NA;NA;Gene;Gene/pseudo;NA;NA;unpublished;NA;NA;Prot;NA;NA;NA;NA;NA;NA;NA;NA;NA;NA;NA;Prot;NA…	1;1	TRUE;CP026060.1	CP026060.1	Proteus mirabilis	Proteus mirabilis	Bacteria	Proteobacteria	Gammaproteobacteria	Enterobacterales	Morganellaceae	Proteus	#N/A	FDAARGOS_80	#N/A	#N/A
2	PlasmidGroup_242.csv	LN824136.1	242	V2	1462	573	958108442	LN824136	Klebsiella pneumoniae genome assembly MS6671.v1, plasmid : _Plasmid_C_Kpneumoniae_MS6671	gi|958108442|emb|LN824136.1|	958108442	2015/12/01	2015/12/01	256	34604	genomic	dna	circular	insd	#N/A	304694	plasmid	strain|host|plasmid|country|isolation_source|collection_date	MS6671|Homo sapiens|_Plasmid_C_Kpneumoniae_MS6671|United Arab Emirates|urine|Apr-2014	#N/A	#N/A	#N/A	complete	11	#N/A	Klebsiella pneumoniae	MS6671	SAMEA3257677	Length;Length;all;blob_size;cdregion;cdregion;evidence;gene;gene;org;pub;all;prot;prot;all;region;region;site;site;Length;all;blob_size;cdregion;evidence;gene;org;prot;pub;region;site;34604;34604;101;48286;50;50;50;50;50;1;1;50;50;50;54;33;33;21;21;34604;205;48286;50;50;50;1;50;1;33;21;NA;literal;NA;NA;NA;CDS;NA;NA;Gene;NA;NA;NA;NA;Prot;NA;NA;Region;NA;Site;NA;NA;NA;NA;NA;NA;NA;NA;NA;NA;NA;NA;NA;…	1;1	TRUE;LN824136.1	LN824136.1	Klebsiella pneumoniae	Klebsiella pneumoniae	Bacteria	Proteobacteria	Gammaproteobacteria	Enterobacterales	Enterobacteriaceae	Klebsiella	#N/A	MS6671	#N/A	#N/A
1	PlasmidGroup_243.csv	CP009864.1	243	V1	3654	72407	723239471	CP009864	Klebsiella pneumoniae subsp. pneumoniae strain KPNIH29 plasmid pKPC-e4e, complete sequence	gi|723239471|gnl|NISC|PRJNA248880pKPC-e4e|gb|CP009864.1|	723239471	2014/11/17	2016/07/26	256	62589	genomic	dna	circular	insd	#N/A	248880	plasmid	strain|host|sub_species|plasmid|country|isolation_source|collection_date	KPNIH29|Homo sapiens|pneumoniae|pKPC-e4e|USA|perirectal swab|2013	#N/A	#N/A	#N/A	complete	11	#N/A	Klebsiella pneumoniae subsp. pneumoniae	KPNIH29	SAMN02803823	Length;Length;all;blob_size;cdregion;cdregion;evidence;gene;gene;gene;org;pub;pub;all;prot;prot;all;region;region;site;site;Length;all;blob_size;cdregion;evidence;gene;org;prot;pub;region;site;62589;62589;138;137294;67;67;67;70;67;3;1;2;1;67;67;67;94;62;62;32;32;62589;299;137294;67;67;70;1;67;2;62;32;NA;literal;NA;NA;NA;CDS;NA;NA;Gene;Gene/pseudo;NA;NA;PubMed;NA;NA;Prot;NA;NA;Region;NA;Site;NA;NA…	1;1	TRUE;CP009864.1	CP009864.1	Klebsiella pneumoniae subsp. pneumoniae	Klebsiella pneumoniae	Bacteria	Proteobacteria	Gammaproteobacteria	Enterobacterales	Enterobacteriaceae	Klebsiella	#N/A	KPNIH29	#N/A	#N/A
2	PlasmidGroup_243.csv	CP025758.1	243	V2	8185	2080752	1328382840	CP025758	Citrobacter freundii complex sp. CFNIH12 strain CFNIH2 plasmid pKPC-349c, complete sequence	gi|1328382840|gnl|NISC|PRJNA279610pKPC-349c|gb|CP025758.1|	1328382840	2018/01/16	2018/01/16	256	62588	genomic	dna	circular	insd	#N/A	279610	plasmid	strain|old_name|plasmid|country|lat_lon|collection_date	CFNIH2|Citrobacter freundii complex sp. CFNIH12|pKPC-349c|USA|38.984652 N 77.094709 W|2014	#N/A	#N/A	#N/A	complete	11	#N/A	Citrobacter freundii complex sp. CFNIH12	CFNIH2	SAMN03455929	Length;Length;all;blob_size;cdregion;cdregion;cdregion;evidence;gene;gene;gene;org;pub;pub;all;prot;prot;all;region;region;site;site;Length;all;blob_size;cdregion;evidence;gene;org;prot;pub;region;site;all;prot;prot;62588;62588;155;155513;77;67;10;77;77;67;10;1;2;1;67;67;67;92;61;61;31;31;62588;324;155513;77;77;77;1;77;2;61;31;10;10;10;NA;literal;NA;NA;NA;CDS;CDS/pseudo;NA;NA;Gene;Gene/pseudo;NA;…	1;1	TRUE;CP025758.1	CP025758.1	Citrobacter freundii complex sp. CFNIH12	Citrobacter freundii	Bacteria	Proteobacteria	Gammaproteobacteria	Enterobacterales	Enterobacteriaceae	Citrobacter	Citrobacter freundii complex	CFNIH2	#N/A	#N/A
1	PlasmidGroup_247.csv	CP010363.1	247	V1	4648	301102	742923133	CP010363	Enterobacter hormaechei subsp. oharae strain 34978 plasmid p34978-139.941kb, complete sequence	gi|742923133|gnl|PRJNA259658|34978SAMN03067415contig1|gb|CP010363.1|	742923133	2015/01/05	2016/06/24	256	139941	genomic	dna	circular	insd	#N/A	259658	plasmid	strain|host|sub_species|plasmid|country|collection_date|collected_by	34978|Homo sapiens|oharae|p34978-139.941kb|USA|2011|Barry Kreiswirth	#N/A	#N/A	#N/A	complete	11	#N/A	Enterobacter hormaechei subsp. oharae	34978	SAMN03067415	Length;Length;all;blob_size;cdregion;cdregion;evidence;gene;gene;gene;org;pub;all;prot;prot;all;region;region;site;site;Length;all;blob_size;cdregion;evidence;gene;org;prot;pub;region;site;139941;139941;324;317966;159;159;159;164;159;5;1;2;159;159;159;197;139;139;58;58;139941;680;317966;159;159;164;1;159;2;139;58;NA;literal;NA;NA;NA;CDS;NA;NA;Gene;Gene/pseudo;NA;NA;NA;NA;Prot;NA;NA;Region;NA;Site…	1;1	TRUE;CP010363.1	CP010363.1	Enterobacter hormaechei subsp. oharae	Enterobacter hormaechei	Bacteria	Proteobacteria	Gammaproteobacteria	Enterobacterales	Enterobacteriaceae	Enterobacter	Enterobacter cloacae complex	34978	#N/A	#N/A
2	PlasmidGroup_247.csv	CP018815.1	247	V2	471	550	1125926742	CP018815	Enterobacter cloacae strain AR_0002 plasmid tig00000003, complete sequence	gi|1125926742|gnl|NISC|PJT1tig00000003|gb|CP018815.1|	1125926742	2016/12/27	2016/12/27	256	139942	genomic	dna	circular	insd	#N/A	292901	plasmid	strain|plasmid	AR_0002|tig00000003	#N/A	#N/A	#N/A	complete	11	#N/A	Enterobacter cloacae	AR_0002	SAMN04014843	Length;Length;all;blob_size;cdregion;cdregion;cdregion;evidence;gene;gene;gene;org;pub;pub;all;prot;prot;all;region;region;site;site;Length;all;blob_size;cdregion;evidence;gene;org;prot;pub;region;site;all;prot;prot;139942;139942;327;325125;163;159;4;163;163;159;4;1;2;1;159;159;159;192;134;134;58;58;139942;682;325125;163;163;163;1;163;2;134;58;4;4;4;NA;literal;NA;NA;NA;CDS;CDS/pseudo;NA;NA;Gene;G…	1;1	TRUE;CP018815.1	CP018815.1	Enterobacter cloacae	Enterobacter cloacae	Bacteria	Proteobacteria	Gammaproteobacteria	Enterobacterales	Enterobacteriaceae	Enterobacter	Enterobacter cloacae complex	AR_0002	#N/A	#N/A
1	PlasmidGroup_248.csv	CP010364.1	248	V1	4642	301102	742923307	CP010364	Enterobacter hormaechei subsp. oharae strain 34978 plasmid p34978-4.938kb, complete sequence	gi|742923307|gnl|PRJNA259658|34978SAMN03067415contig2|gb|CP010364.1|	742923307	2015/01/05	2016/06/24	256	4938	genomic	dna	circular	insd	#N/A	259658	plasmid	strain|host|sub_species|plasmid|country|collection_date|collected_by	34978|Homo sapiens|oharae|p34978-4.938kb|USA|2011|Barry Kreiswirth	#N/A	#N/A		complete	11		Enterobacter hormaechei subsp. oharae	34978	SAMN03067415	Length;Length;all;blob_size;cdregion;cdregion;evidence;gene;gene;org;pub;all;prot;prot;all;region;region;Length;all;blob_size;cdregion;evidence;gene;org;prot;pub;region;4938;4938;7;10748;3;3;3;3;3;1;2;3;3;3;4;4;4;4938;14;10748;3;3;3;1;3;2;4;NA;literal;NA;NA;NA;CDS;NA;NA;Gene;NA;NA;NA;NA;Prot;NA;NA;Region;NA;NA;NA;NA;NA;NA;NA;NA;NA;NA;NA;NA;NA;NA;NA;NA;NA;NA;NA;NA;NA;CDS;CDS;CDS;CDS/CDD;CDS/CDD;CD…	1;1	TRUE;CP010364.1	CP010364.1	Enterobacter hormaechei subsp. oharae	Enterobacter hormaechei	Bacteria	Proteobacteria	Gammaproteobacteria	Enterobacterales	Enterobacteriaceae	Enterobacter	Enterobacter cloacae complex	34978	#N/A	#N/A
2	PlasmidGroup_248.csv	CP010381.1	248	V3	4625	299766	742989040	CP010381	Enterobacter hormaechei subsp. steigerwaltii strain 34998 plasmid p34998-4.921kb, complete sequence	gi|742989040|gnl|PRJNA259658|34998contig1|gb|CP010381.1|	742989040	2015/01/05	2016/06/24	256	4921	genomic	dna	circular	insd	#N/A	259658	plasmid	strain|host|sub_species|plasmid|country|isolation_source|collection_date|collected_by	34998|Homo sapiens|steigerwaltii|p34998-4.921kb|USA|Bodily fluid|2011|Barry Kreiswirth	#N/A	#N/A		complete	11		Enterobacter hormaechei subsp. steigerwaltii	34998	SAMN03067417	Length;Length;all;blob_size;cdregion;cdregion;evidence;gene;gene;gene;org;pub;all;prot;prot;all;region;region;Length;all;blob_size;cdregion;evidence;gene;org;prot;pub;region;4921;4921;10;13329;4;4;4;5;4;1;1;2;4;4;4;4;4;4;4921;18;13329;4;4;5;1;4;2;4;NA;literal;NA;NA;NA;CDS;NA;NA;Gene;Gene/pseudo;NA;NA;NA;NA;Prot;NA;NA;Region;NA;NA;NA;NA;NA;NA;NA;NA;NA;NA;NA;NA;NA;NA;NA;NA;NA;NA;NA;NA;NA;NA;CDS;CDS…	1;1	TRUE;CP010381.1	CP010381.1	Enterobacter hormaechei subsp. steigerwaltii	Enterobacter hormaechei	Bacteria	Proteobacteria	Gammaproteobacteria	Enterobacterales	Enterobacteriaceae	Enterobacter	Enterobacter cloacae complex	34998	#N/A	#N/A
3	PlasmidGroup_248.csv	CP011049.1	248	V2	3080	28141	816219513	CP011049	Cronobacter sakazakii strain ATCC 29544 plasmid CSK29544_2p, complete sequence	gi|816219513|gb|CP011049.1|	816219513	2015/04/30	2015/04/30	256	4938	genomic	dna	circular	insd	#N/A	276173	plasmid	strain|culture_collection|plasmid|country|isolation_source|lat_lon|collection_date	ATCC 29544|ATCC:29544|CSK29544_2p|USA: Tennessee|infant's throat|36.17 N 86.77 W|1970	#N/A	#N/A	standard	complete	11	ds	Cronobacter sakazakii	ATCC 29544	SAMN03371468	Length;Length;all;blob_size;cdregion;cdregion;gene;gene;org;pub;all;prot;prot;all;region;region;Length;all;blob_size;cdregion;gene;org;prot;pub;region;4938;4938;13;8091;6;6;6;6;1;1;6;6;6;6;6;6;4938;25;8091;6;6;1;6;1;6;NA;literal;NA;NA;NA;CDS;NA;Gene;NA;NA;NA;NA;Prot;NA;NA;Region;NA;NA;NA;NA;NA;NA;NA;NA;NA;NA;NA;NA;NA;NA;NA;NA;NA;NA;NA;CDS;CDS;CDS;CDS/CDD;CDS/CDD;CDS/CDD;all;all;all;all;all;all;al…	1;1	TRUE;CP011049.1	CP011049.1	Cronobacter sakazakii	Cronobacter sakazakii	Bacteria	Proteobacteria	Gammaproteobacteria	Enterobacterales	Enterobacteriaceae	Cronobacter	#N/A	ATCC 29544	#N/A	#N/A
1	PlasmidGroup_249.csv	CP010367.1	249	V1	4643	301102	742923431	CP010367	Enterobacter hormaechei subsp. oharae strain 34978 plasmid p34978-5.413kb, complete sequence	gi|742923431|gnl|PRJNA259658|34978SAMN03067415contig5|gb|CP010367.1|	742923431	2015/01/05	2016/06/24	256	5413	genomic	dna	circular	insd	#N/A	259658	plasmid	strain|host|sub_species|plasmid|country|collection_date|collected_by	34978|Homo sapiens|oharae|p34978-5.413kb|USA|2011|Barry Kreiswirth	#N/A	#N/A	#N/A	complete	11	#N/A	Enterobacter hormaechei subsp. oharae	34978	SAMN03067415	Length;Length;all;blob_size;cdregion;cdregion;evidence;gene;gene;gene;org;pub;all;prot;prot;all;region;region;site;site;Length;all;blob_size;cdregion;evidence;gene;org;prot;pub;region;site;5413;5413;13;15255;5;5;5;7;5;2;1;2;5;5;5;4;3;3;1;1;5413;22;15255;5;5;7;1;5;2;3;1;NA;literal;NA;NA;NA;CDS;NA;NA;Gene;Gene/pseudo;NA;NA;NA;NA;Prot;NA;NA;Region;NA;Site;NA;NA;NA;NA;NA;NA;NA;NA;NA;NA;NA;NA;NA;NA;NA…	1;1	TRUE;CP010367.1	CP010367.1	Enterobacter hormaechei subsp. oharae	Enterobacter hormaechei	Bacteria	Proteobacteria	Gammaproteobacteria	Enterobacterales	Enterobacteriaceae	Enterobacter	Enterobacter cloacae complex	34978	#N/A	#N/A
2	PlasmidGroup_249.csv	CP011613.1	249	V2	1114	571	828945252	CP011613	Klebsiella oxytoca strain CAV1335 plasmid pCAV1335-5410, complete sequence	gi|828945252|gnl|PRJNA246471|C00021592_c97AB181|gb|CP011613.1|	828945252	2015/06/09	2015/06/09	256	5410	genomic	dna	circular	insd	#N/A	246471	plasmid	strain|host|plasmid|country|isolation_source|lat_lon|collection_date|collected_by	CAV1335|Homo sapiens|pCAV1335-5410|USA:Virginia|Urine/Genitourinary|38.14 N 78.45 W|2010-12|Clinical Microbiology University of Virginia Health System	#N/A	#N/A	#N/A	complete	11	#N/A	Klebsiella oxytoca	CAV1335	SAMN03733750	Length;Length;all;blob_size;cdregion;cdregion;evidence;gene;gene;gene;org;pub;pub;all;prot;prot;all;region;region;site;site;Length;all;blob_size;cdregion;evidence;gene;org;prot;pub;region;site;5410;5410;14;16669;6;6;6;7;6;1;1;2;1;6;6;6;5;4;4;1;1;5410;25;16669;6;6;7;1;6;2;4;1;NA;literal;NA;NA;NA;CDS;NA;NA;Gene;Gene/pseudo;NA;NA;unpublished;NA;NA;Prot;NA;NA;Region;NA;Site;NA;NA;NA;NA;NA;NA;NA;NA;NA…	1;1	TRUE;CP011613.1	CP011613.1	Klebsiella oxytoca	Klebsiella oxytoca	Bacteria	Proteobacteria	Gammaproteobacteria	Enterobacterales	Enterobacteriaceae	Klebsiella	#N/A	CAV1335	#N/A	#N/A
1	PlasmidGroup_250.csv	CP010374.1	250	V1	4627	299766	742979602	CP010374	Enterobacter hormaechei subsp. steigerwaltii strain 34977 plasmid p34977-43.621kb, complete sequence	gi|742979602|gnl|PRJNA259658|34977contig1|gb|CP010374.1|	742979602	2015/01/05	2016/06/24	256	43621	genomic	dna	circular	insd	#N/A	259658	plasmid	strain|host|sub_species|plasmid|country|isolation_source|collection_date|collected_by	34977|Homo sapiens|steigerwaltii|p34977-43.621kb|USA|Bodily fluid|2009|Barry Kreiswirth	#N/A	#N/A	#N/A	complete	11	#N/A	Enterobacter hormaechei subsp. steigerwaltii	34977	SAMN03067414	Length;Length;all;blob_size;cdregion;cdregion;evidence;gene;gene;gene;org;pub;all;prot;prot;all;region;region;site;site;Length;all;blob_size;cdregion;evidence;gene;org;prot;pub;region;site;43621;43621;95;95147;45;45;45;49;45;4;1;1;45;45;45;48;35;35;13;13;43621;188;95147;45;45;49;1;45;1;35;13;NA;literal;NA;NA;NA;CDS;NA;NA;Gene;Gene/pseudo;NA;NA;NA;NA;Prot;NA;NA;Region;NA;Site;NA;NA;NA;NA;NA;NA;NA;…	1;1	TRUE;CP010374.1	CP010374.1	Enterobacter hormaechei subsp. steigerwaltii	Enterobacter hormaechei	Bacteria	Proteobacteria	Gammaproteobacteria	Enterobacterales	Enterobacteriaceae	Enterobacter	Enterobacter cloacae complex	34977	#N/A	#N/A
2	PlasmidGroup_250.csv	CP021743.1	250	V2	1295	573	1206193214	CP021743	Klebsiella pneumoniae strain AR_0126 plasmid tig00000003, complete sequence	gi|1206193214|gnl|NISC|SAMN04014967tig00000003|gb|CP021743.1|	1206193214	2017/06/13	2017/06/13	256	43620	genomic	dna	circular	insd	#N/A	292902	plasmid	strain|plasmid	AR_0126|tig00000003	#N/A	#N/A	#N/A	complete	11	#N/A	Klebsiella pneumoniae	AR_0126	SAMN04014967	Length;Length;all;blob_size;cdregion;cdregion;cdregion;evidence;gene;gene;gene;org;pub;pub;all;prot;prot;all;region;region;site;site;Length;all;blob_size;cdregion;evidence;gene;org;prot;pub;region;site;all;prot;prot;43620;43620;99;102464;49;45;4;49;49;45;4;1;2;1;45;45;45;46;33;33;13;13;43620;194;102464;49;49;49;1;49;2;33;13;4;4;4;NA;literal;NA;NA;NA;CDS;CDS/pseudo;NA;NA;Gene;Gene/pseudo;NA;NA;unp…	1;1	TRUE;CP021743.1	CP021743.1	Klebsiella pneumoniae	Klebsiella pneumoniae	Bacteria	Proteobacteria	Gammaproteobacteria	Enterobacterales	Enterobacteriaceae	Klebsiella	#N/A	AR_0126	#N/A	#N/A
1	PlasmidGroup_251.csv	CP010379.1	251	V1	4649	301105	742988669	CP010379	Enterobacter hormaechei subsp. hormaechei strain 34983 plasmid p34983-43.621kb, complete sequence	gi|742988669|gnl|PRJNA259658|34983contig3|gb|CP010379.1|	742988669	2015/01/05	2016/06/27	256	43621	genomic	dna	circular	insd	#N/A	259658	plasmid	strain|host|sub_species|plasmid|country|isolation_source|collection_date|collected_by	34983|Homo sapiens|hormaechei|p34983-43.621kb|USA|Bodily fluid|2010|Barry Kreiswirth	#N/A	#N/A	#N/A	complete	11	#N/A	Enterobacter hormaechei subsp. hormaechei	34983	SAMN03067416	Length;Length;all;blob_size;cdregion;cdregion;evidence;gene;gene;gene;org;pub;all;prot;prot;all;region;region;site;site;Length;all;blob_size;cdregion;evidence;gene;org;prot;pub;region;site;43621;43621;95;92668;45;45;45;49;45;4;1;1;45;45;45;48;35;35;13;13;43621;188;92668;45;45;49;1;45;1;35;13;NA;literal;NA;NA;NA;CDS;NA;NA;Gene;Gene/pseudo;NA;NA;NA;NA;Prot;NA;NA;Region;NA;Site;NA;NA;NA;NA;NA;NA;NA;…	1;1	TRUE;CP010379.1	CP010379.1	Enterobacter hormaechei subsp. hormaechei	Enterobacter hormaechei	Bacteria	Proteobacteria	Gammaproteobacteria	Enterobacterales	Enterobacteriaceae	Enterobacter	Enterobacter cloacae complex	34983	#N/A	#N/A
2	PlasmidGroup_251.csv	CP018668.1	251	V2	1221	573	1120768328	CP018668	Klebsiella pneumoniae strain CAV1042 plasmid pKPC_CAV1042-44, complete sequence	gi|1120768328|gb|CP018668.1|	1120768328	2016/12/19	2016/12/19	256	43621	genomic	dna	circular	insd	#N/A	246471	plasmid	strain|host|plasmid|country|isolation_source|lat_lon|collection_date|collected_by	CAV1042|Homo sapiens|pKPC_CAV1042-44|USA:Virginia|Urine|38.14 N 78.45 W|Apr-2008|Clinical Microbiology University of Virginia Health System	#N/A	#N/A	#N/A	complete	11	#N/A	Klebsiella pneumoniae	CAV1042	SAMN03024576	Length;Length;all;blob_size;cdregion;cdregion;cdregion;evidence;gene;gene;gene;org;pub;pub;all;prot;prot;all;region;region;site;site;Length;all;blob_size;cdregion;evidence;gene;org;prot;pub;region;site;all;prot;prot;43621;43621;101;103309;50;45;5;50;50;45;5;1;2;1;45;45;45;46;33;33;13;13;43621;197;103309;50;50;50;1;50;2;33;13;5;5;5;NA;literal;NA;NA;NA;CDS;CDS/pseudo;NA;NA;Gene;Gene/pseudo;NA;NA;un…	1;1	TRUE;CP018668.1	CP018668.1	Klebsiella pneumoniae	Klebsiella pneumoniae	Bacteria	Proteobacteria	Gammaproteobacteria	Enterobacterales	Enterobacteriaceae	Klebsiella	#N/A	CAV1042	#N/A	#N/A
1	PlasmidGroup_253.csv	CP010395.1	253	V1	1383	573	742999772	CP010395	Klebsiella pneumoniae strain 34618 plasmid p34618-43.380kb, complete sequence	gi|742999772|gnl|PRJNA259789|34618contig4|gb|CP010395.1|	742999772	2015/01/05	2016/07/26	256	43380	genomic	dna	circular	insd	#N/A	259789	plasmid	strain|host|genotype|plasmid|country|isolation_source|collection_date|collected_by	34618|Homo sapiens|258|p34618-43.380kb|USA|Bodily fluid|2011|Barry Kreiswirth	#N/A	#N/A	#N/A	complete	11	#N/A	Klebsiella pneumoniae	34618	SAMN03067424	Length;Length;all;blob_size;cdregion;cdregion;evidence;gene;gene;gene;org;pub;all;prot;prot;all;region;region;site;site;Length;all;blob_size;cdregion;evidence;gene;org;prot;pub;region;site;43380;43380;102;96747;50;50;50;51;50;1;1;1;50;50;50;55;37;37;18;18;43380;207;96747;50;50;51;1;50;1;37;18;NA;literal;NA;NA;NA;CDS;NA;NA;Gene;Gene/pseudo;NA;NA;NA;NA;Prot;NA;NA;Region;NA;Site;NA;NA;NA;NA;NA;NA;NA…	1;1	TRUE;CP010395.1	CP010395.1	Klebsiella pneumoniae	Klebsiella pneumoniae	Bacteria	Proteobacteria	Gammaproteobacteria	Enterobacterales	Enterobacteriaceae	Klebsiella	#N/A	34618	#N/A	#N/A
2	PlasmidGroup_253.csv	CP018951.1	253	V2	984	562	1151137977	CP018951	Escherichia coli strain Ecol_276 plasmid pEC276_2, complete sequence	gi|1151137977|gb|CP018951.1|	1151137977	2017/03/03	2017/03/03	256	43380	genomic	dna	circular	insd	#N/A	316786	plasmid	strain|host|plasmid|country|lat_lon|collection_date|collected_by	Ecol_276|Homo sapiens|pEC276_2|USA: Pittsburgh|40.44 N 80 W|2010|Merck Study for Monitoring of Antimicrobial Resistance Trends (SMART)	#N/A	#N/A	#N/A	complete	11	#N/A	Escherichia coli	Ecol_276	SAMN05511184	Length;Length;all;blob_size;cdregion;cdregion;cdregion;evidence;gene;gene;gene;org;pub;all;prot;prot;all;region;region;site;site;Length;all;blob_size;cdregion;evidence;gene;org;prot;pub;region;site;all;prot;prot;43380;43380;121;118762;60;56;4;60;60;56;4;1;1;56;56;56;57;39;39;18;18;43380;238;118762;60;60;60;1;60;1;39;18;4;4;4;NA;literal;NA;NA;NA;CDS;CDS/pseudo;NA;NA;Gene;Gene/pseudo;NA;NA;NA;NA;Pr…	1;1	TRUE;CP018951.1	CP018951.1	Escherichia coli	Escherichia coli	Bacteria	Proteobacteria	Gammaproteobacteria	Enterobacterales	Enterobacteriaceae	Escherichia	#N/A	Ecol_276	#N/A	#N/A
3	PlasmidGroup_253.csv	CP020111.1	253	V4	1475	573	1163072101	CP020111	Klebsiella pneumoniae strain AR_0098 plasmid tig00000003, complete sequence	gi|1163072101|gnl|NISC|tig00000003|gb|CP020111.1|	1163072101	2017/03/21	2017/03/21	256	43381	genomic	dna	circular	insd	#N/A	292904	plasmid	strain|plasmid	AR_0098|tig00000003	#N/A	#N/A	#N/A	complete	11	#N/A	Klebsiella pneumoniae	AR_0098	SAMN04014939	Length;Length;all;blob_size;cdregion;cdregion;cdregion;evidence;gene;gene;gene;org;pub;pub;all;prot;prot;all;region;region;site;site;Length;all;blob_size;cdregion;evidence;gene;org;prot;pub;region;site;all;prot;prot;43381;43381;119;117419;59;54;5;59;59;54;5;1;2;1;54;54;54;57;39;39;18;18;43381;235;117419;59;59;59;1;59;2;39;18;5;5;5;NA;literal;NA;NA;NA;CDS;CDS/pseudo;NA;NA;Gene;Gene/pseudo;NA;NA;un…	1;1	TRUE;CP020111.1	CP020111.1	Klebsiella pneumoniae	Klebsiella pneumoniae	Bacteria	Proteobacteria	Gammaproteobacteria	Enterobacterales	Enterobacteriaceae	Klebsiella	#N/A	AR_0098	#N/A	#N/A
4	PlasmidGroup_253.csv	CP021901.1	253	V3	455	550	1208620067	CP021901	Enterobacter cloacae strain AR_0136 plasmid tig00001456_pilon, complete sequence	gi|1208620067|gnl|NISC|tig00001456_pilon|gb|CP021901.1|	1208620067	2017/06/20	2017/06/20	256	43379	genomic	dna	circular	insd	#N/A	292902	plasmid	strain|plasmid	AR_0136|tig00001456_pilon	#N/A	#N/A	#N/A	complete	11	#N/A	Enterobacter cloacae	AR_0136	SAMN04014977	Length;Length;all;blob_size;cdregion;cdregion;cdregion;evidence;gene;gene;gene;org;pub;pub;all;prot;prot;all;region;region;site;site;Length;all;blob_size;cdregion;evidence;gene;org;prot;pub;region;site;all;prot;prot;43379;43379;117;118242;58;54;4;58;58;54;4;1;2;1;54;54;54;56;38;38;18;18;43379;231;118242;58;58;58;1;58;2;38;18;4;4;4;NA;literal;NA;NA;NA;CDS;CDS/pseudo;NA;NA;Gene;Gene/pseudo;NA;NA;un…	1;1	TRUE;CP021901.1	CP021901.1	Enterobacter cloacae	Enterobacter cloacae	Bacteria	Proteobacteria	Gammaproteobacteria	Enterobacterales	Enterobacteriaceae	Enterobacter	Enterobacter cloacae complex	AR_0136	#N/A	#N/A
1	PlasmidGroup_254.csv	CP010318.1	254	V1	687	562	748342607	CP010318	Escherichia coli strain O78-789 plasmid pAPEC-O78-3, complete sequence	gi|748342607|gb|CP010318.1|	748342607	2015/01/16	2016/07/26	#N/A	4599	genomic	dna	linear	insd	#N/A	262513	plasmid	strain|plasmid	O78-789|pAPEC-O78-3	#N/A	#N/A	#N/A		11	#N/A	Escherichia coli	O78-789	SAMN03083542	Length;Length;all;blob_size;cdregion;cdregion;gene;gene;org;pub;pub;pub;all;prot;prot;all;region;region;Length;all;blob_size;cdregion;gene;org;prot;pub;region;4599;4599;15;10027;7;7;7;7;1;3;1;1;7;7;7;3;3;3;4599;25;10027;7;7;1;7;3;3;NA;literal;NA;NA;NA;CDS;NA;Gene;NA;NA;PubMed;unpublished;NA;NA;Prot;NA;NA;Region;NA;NA;NA;NA;NA;NA;NA;NA;NA;NA;NA;NA;NA;NA;NA;NA;NA;NA;NA;NA;NA;CDS;CDS;CDS;CDS/CDD;CDS…	1;1	TRUE;CP010318.1	CP010318.1	Escherichia coli	Escherichia coli	Bacteria	Proteobacteria	Gammaproteobacteria	Enterobacterales	Enterobacteriaceae	Escherichia	#N/A	O78-789	#N/A	#N/A
2	PlasmidGroup_254.csv	CP011433.1	254	V2	3520	59201	821166462	CP011433	Salmonella enterica subsp. enterica strain YU39 plasmid pYU39_4.8, complete sequence	gi|821166462|gnl|IBT|SE14_contig000006|gb|CP011433.1|	821166462	2015/05/14	2015/06/24	256	4800	genomic	dna	circular	insd	#N/A	271539	plasmid	strain|serovar|isolate|host|sub_species|old_name|genotype|plasmid|country|isolation_source|lat_lon|collection_date|collected_by	YU39|Typhimurium|YUHS 05-78|Homo sapiens|enterica|Salmonella enterica|ST213|pYU39_4.8|Mexico: Yucatan|blood-culture|20.57 N 89.39 W|2005|Mussaret Zaidi	#N/A	#N/A	#N/A	complete	11	#N/A	Salmonella enterica subsp. enterica	YU39	SAMN03653812	Length;Length;all;blob_size;cdregion;cdregion;evidence;gene;gene;org;pub;pub;rna;rna;all;prot;prot;all;region;region;Length;all;blob_size;cdregion;evidence;gene;org;prot;pub;region;rna;4800;4800;13;8926;5;5;10;6;6;1;2;1;1;1;5;5;5;4;4;4;4800;22;8926;5;10;6;1;5;2;4;1;NA;literal;NA;NA;NA;CDS;NA;NA;Gene;NA;NA;PubMed;NA;ncRNA;NA;NA;Prot;NA;NA;Region;NA;NA;NA;NA;NA;NA;NA;NA;NA;NA;NA;NA;NA;NA;NA;NA;NA;N…	1;1	TRUE;CP011433.1	CP011433.1	Salmonella enterica subsp. enterica	Salmonella enterica	Bacteria	Proteobacteria	Gammaproteobacteria	Enterobacterales	Enterobacteriaceae	Salmonella	#N/A	YU39	YUHS 05-78	#N/A
1	PlasmidGroup_261.csv	CP010877.1	261	V1	582	562	758893852	CP010877	Escherichia coli strain MNCRE44 plasmid pMNCRE44_1, complete sequence	gi|758893852|gnl|PRJNA272863|pCRE44_1|gb|CP010877.1|	758893852	2015/02/23	2016/12/09	256	1506	genomic	dna	circular	insd	#N/A	272863	plasmid	strain|plasmid	MNCRE44|pMNCRE44_1	#N/A	#N/A	#N/A	complete	11	#N/A	Escherichia coli	MNCRE44	SAMN03287565	Length;Length;all;blob_size;cdregion;cdregion;evidence;gene;gene;org;pub;pub;all;prot;prot;all;region;region;Length;all;blob_size;cdregion;evidence;gene;org;prot;pub;region;1506;1506;3;7041;1;1;1;1;1;1;3;2;1;1;1;1;1;1;1506;5;7041;1;1;1;1;1;3;1;NA;literal;NA;NA;NA;CDS;NA;NA;Gene;NA;NA;PubMed;NA;NA;Prot;NA;NA;Region;NA;NA;NA;NA;NA;NA;NA;NA;NA;NA;NA;NA;NA;NA;NA;NA;NA;NA;NA;NA;NA;NA;CDS;CDS;CDS;CDS/C…	1;1	TRUE;CP010877.1	CP010877.1	Escherichia coli	Escherichia coli	Bacteria	Proteobacteria	Gammaproteobacteria	Enterobacterales	Enterobacteriaceae	Escherichia	#N/A	MNCRE44	#N/A	#N/A
2	PlasmidGroup_261.csv	CP019004.1	261	V3	1067	562	1151203419	CP019004	Escherichia coli strain Ecol_AZ155 plasmid pECAZ155_4, complete sequence	gi|1151203419|gb|CP019004.1|	1151203419	2017/03/03	2017/03/03	256	1597	genomic	dna	circular	insd	#N/A	316786	plasmid	strain|host|plasmid|country|lat_lon|collection_date|collected_by	Ecol_AZ155|Homo sapiens|pECAZ155_4|China: Beijing|39.9 N 116.41 E|2013|AstraZeneca global surveillance study of antimicrobial resistance	#N/A	#N/A	#N/A	complete	11	#N/A	Escherichia coli	Ecol_AZ155	SAMN05511168	Length;Length;all;blob_size;cdregion;cdregion;cdregion;evidence;gene;gene;gene;org;pub;all;prot;prot;all;region;region;Length;all;blob_size;cdregion;evidence;gene;org;prot;pub;region;all;prot;prot;1597;1597;5;6665;2;1;1;2;2;1;1;1;1;1;1;1;1;1;1;1597;8;6665;2;2;2;1;2;1;1;1;1;1;NA;literal;NA;NA;NA;CDS;CDS/pseudo;NA;NA;Gene;Gene/pseudo;NA;NA;NA;NA;Prot;NA;NA;Region;NA;NA;NA;NA;NA;NA;NA;NA;NA;NA;NA;NA…	1;1	TRUE;CP019004.1	CP019004.1	Escherichia coli	Escherichia coli	Bacteria	Proteobacteria	Gammaproteobacteria	Enterobacterales	Enterobacteriaceae	Escherichia	#N/A	Ecol_AZ155	#N/A	#N/A
3	PlasmidGroup_261.csv	CP023506.1	261	V2	1694	582	1247204359	CP023506	Morganella morganii strain FDAARGOS_365 plasmid unnamed, complete sequence	gi|1247204359|gb|CP023506.1|	1247204359	2017/09/28	2017/09/28	256	1509	genomic	dna	circular	insd	#N/A	231221	plasmid	strain|host|culture_collection|plasmid|country|isolation_source|collection_date|collected_by	FDAARGOS_365|Homo sapiens|FDA:FDAARGOS_365|unnamed|USA: DC|Stool|21-Jul-2014|Children's National Hospital	#N/A	#N/A	#N/A	complete	11	#N/A	Morganella morganii	FDAARGOS_365	SAMN07312409	Length;Length;all;blob_size;cdregion;cdregion;cdregion;evidence;gene;gene;gene;org;pub;pub;all;prot;prot;all;region;region;Length;all;blob_size;cdregion;evidence;gene;org;prot;pub;region;all;prot;prot;1509;1509;5;7904;2;1;1;2;2;1;1;1;2;1;1;1;1;1;1;1;1509;8;7904;2;2;2;1;2;2;1;1;1;1;NA;literal;NA;NA;NA;CDS;CDS/pseudo;NA;NA;Gene;Gene/pseudo;NA;NA;unpublished;NA;NA;Prot;NA;NA;Region;NA;NA;NA;NA;NA;NA…	1;1	TRUE;CP023506.1	CP023506.1	Morganella morganii	Morganella morganii	Bacteria	Proteobacteria	Gammaproteobacteria	Enterobacterales	Morganellaceae	Morganella	#N/A	FDAARGOS_365	#N/A	#N/A
1	PlasmidGroup_268.csv	CP011569.1	268	V1	441	550	828895818	CP011569	Enterobacter cloacae strain CAV1311 plasmid pCAV1311-3223, complete sequence	gi|828895818|gnl|PRJNA246471|unitig_3samn03733748|gb|CP011569.1|	828895818	2015/06/09	2015/06/09	256	3223	genomic	dna	circular	insd	#N/A	246471	plasmid	strain|host|plasmid|country|isolation_source|lat_lon|collection_date|collected_by	CAV1311|Homo sapiens|pCAV1311-3223|USA:Virginia|Urine/Genitourinary|38.14 N 78.45 W|2011-01|Clinical Microbiology University of Virginia Health System	#N/A	#N/A	#N/A	complete	11	#N/A	Enterobacter cloacae	CAV1311	SAMN03733748	Length;Length;all;blob_size;cdregion;cdregion;evidence;gene;gene;org;pub;pub;all;prot;prot;all;region;region;Length;all;blob_size;cdregion;evidence;gene;org;prot;pub;region;3223;3223;7;10676;3;3;3;3;3;1;2;1;3;3;3;2;2;2;3223;12;10676;3;3;3;1;3;2;2;NA;literal;NA;NA;NA;CDS;NA;NA;Gene;NA;NA;unpublished;NA;NA;Prot;NA;NA;Region;NA;NA;NA;NA;NA;NA;NA;NA;NA;NA;NA;NA;NA;NA;NA;NA;NA;NA;NA;NA;NA;NA;CDS;CDS;C…	1;1	TRUE;CP011569.1	CP011569.1	Enterobacter cloacae	Enterobacter cloacae	Bacteria	Proteobacteria	Gammaproteobacteria	Enterobacterales	Enterobacteriaceae	Enterobacter	Enterobacter cloacae complex	CAV1311	#N/A	#N/A
2	PlasmidGroup_268.csv	CP011652.1	268	V4	410	546	828982639	CP011652	Citrobacter freundii strain CAV1741 plasmid pCAV1741-3223, complete sequence	gi|828982639|gnl|PRJNA246471|C00022290_c28ab183|gb|CP011652.1|	828982639	2015/06/09	2015/06/09	256	3223	genomic	dna	circular	insd	#N/A	246471	plasmid	strain|host|plasmid|country|isolation_source|lat_lon|collection_date|collected_by	CAV1741|Homo sapiens|pCAV1741-3223|USA:Virginia|Respiratory|38.14 N 78.45 W|2012-10|Clinical Microbiology University of Virginia Health System	#N/A	#N/A	#N/A	complete	11	#N/A	Citrobacter freundii	CAV1741	SAMN03733754	Length;Length;all;blob_size;cdregion;cdregion;evidence;gene;gene;org;pub;pub;all;prot;prot;all;region;region;Length;all;blob_size;cdregion;evidence;gene;org;prot;pub;region;3223;3223;9;12225;4;4;4;4;4;1;2;1;4;4;4;3;3;3;3223;16;12225;4;4;4;1;4;2;3;NA;literal;NA;NA;NA;CDS;NA;NA;Gene;NA;NA;unpublished;NA;NA;Prot;NA;NA;Region;NA;NA;NA;NA;NA;NA;NA;NA;NA;NA;NA;NA;NA;NA;NA;NA;NA;NA;NA;NA;NA;NA;CDS;CDS;C…	1;1	TRUE;CP011652.1	CP011652.1	Citrobacter freundii	Citrobacter freundii	Bacteria	Proteobacteria	Gammaproteobacteria	Enterobacterales	Enterobacteriaceae	Citrobacter	Citrobacter freundii complex	CAV1741	#N/A	#N/A
3	PlasmidGroup_268.csv	CP011658.1	268	V5	4027	158836	1043694169	CP011658	Enterobacter hormaechei strain CAV1176 plasmid pCAV1176-3223, complete sequence	gi|1043694169|gnl|PRJNA246471|C00022341_c2ab284|gb|CP011658.1|	1043694169	2016/07/15	2016/07/15	256	3223	genomic	dna	circular	insd	#N/A	246471	plasmid	strain|host|plasmid|country|isolation_source|lat_lon|collection_date|collected_by	CAV1176|Homo sapiens|pCAV1176-3223|USA:Virginia|Perirectal|38.14 N 78.45 W|2010-05|Clinical Microbiology University of Virginia Health System	#N/A	#N/A	#N/A	complete	11	#N/A	Enterobacter hormaechei	CAV1176	SAMN03733727	Length;Length;all;blob_size;cdregion;cdregion;evidence;gene;gene;org;pub;pub;all;prot;prot;all;region;region;Length;all;blob_size;cdregion;evidence;gene;org;prot;pub;region;3223;3223;7;10683;3;3;3;3;3;1;2;1;3;3;3;2;2;2;3223;12;10683;3;3;3;1;3;2;2;NA;literal;NA;NA;NA;CDS;NA;NA;Gene;NA;NA;unpublished;NA;NA;Prot;NA;NA;Region;NA;NA;NA;NA;NA;NA;NA;NA;NA;NA;NA;NA;NA;NA;NA;NA;NA;NA;NA;NA;NA;NA;CDS;CDS;C…	1;1	TRUE;CP011658.1	CP011658.1	Enterobacter hormaechei	Enterobacter hormaechei	Bacteria	Proteobacteria	Gammaproteobacteria	Enterobacterales	Enterobacteriaceae	Enterobacter	Enterobacter cloacae complex	CAV1176	#N/A	#N/A
4	PlasmidGroup_268.csv	CP024487.1	268	V2	1384	573	1274788337	CP024487	Klebsiella pneumoniae strain INF322 plasmid unnamed5, complete sequence	gi|1274788337|gb|CP024487.1|	1274788337	2017/11/06	2017/11/06	256	3223	genomic	dna	circular	insd	#N/A	351909	plasmid	strain|plasmid	INF322|unnamed5	#N/A	#N/A	#N/A	complete	11	#N/A	Klebsiella pneumoniae	INF322	SAMEA3357193	Length;Length;all;blob_size;cdregion;cdregion;cdregion;evidence;gene;gene;gene;org;pub;pub;all;prot;prot;all;region;region;Length;all;blob_size;cdregion;evidence;gene;org;prot;pub;region;all;prot;prot;3223;3223;17;18084;8;4;4;8;8;4;4;1;2;1;4;4;4;3;3;3;3223;28;18084;8;8;8;1;8;2;3;4;4;4;NA;literal;NA;NA;NA;CDS;CDS/pseudo;NA;NA;Gene;Gene/pseudo;NA;NA;unpublished;NA;NA;Prot;NA;NA;Region;NA;NA;NA;NA;N…	1;1	TRUE;CP024487.1	CP024487.1	Klebsiella pneumoniae	Klebsiella pneumoniae	Bacteria	Proteobacteria	Gammaproteobacteria	Enterobacterales	Enterobacteriaceae	Klebsiella	#N/A	INF322	#N/A	#N/A
5	PlasmidGroup_268.csv	CP024494.1	268	V3	1581	573	1274793754	CP024494	Klebsiella pneumoniae strain INF249 plasmid unnamed5, complete sequence	gi|1274793754|gb|CP024494.1|	1274793754	2017/11/06	2017/11/06	256	3223	genomic	dna	circular	insd	#N/A	351909	plasmid	strain|plasmid	INF249|unnamed5	#N/A	#N/A	#N/A	complete	11	#N/A	Klebsiella pneumoniae	INF249	SAMEA3357223	Length;Length;all;blob_size;cdregion;cdregion;cdregion;evidence;gene;gene;gene;org;pub;pub;all;prot;prot;all;region;region;Length;all;blob_size;cdregion;evidence;gene;org;prot;pub;region;all;prot;prot;3223;3223;17;18078;8;4;4;8;8;4;4;1;2;1;4;4;4;3;3;3;3223;28;18078;8;8;8;1;8;2;3;4;4;4;NA;literal;NA;NA;NA;CDS;CDS/pseudo;NA;NA;Gene;Gene/pseudo;NA;NA;unpublished;NA;NA;Prot;NA;NA;Region;NA;NA;NA;NA;N…	1;1	TRUE;CP024494.1	CP024494.1	Klebsiella pneumoniae	Klebsiella pneumoniae	Bacteria	Proteobacteria	Gammaproteobacteria	Enterobacterales	Enterobacteriaceae	Klebsiella	#N/A	INF249	#N/A	#N/A
1	PlasmidGroup_269.csv	CP011570.1	269	V1	464	550	828895823	CP011570	Enterobacter cloacae strain CAV1311 plasmid pCAV1311-34, complete sequence	gi|828895823|gnl|PRJNA246471|unitig_2samn03733748|gb|CP011570.1|	828895823	2015/06/09	2015/06/09	256	33610	genomic	dna	circular	insd	#N/A	246471	plasmid	strain|host|plasmid|country|isolation_source|lat_lon|collection_date|collected_by	CAV1311|Homo sapiens|pCAV1311-34|USA:Virginia|Urine/Genitourinary|38.14 N 78.45 W|2011-01|Clinical Microbiology University of Virginia Health System	#N/A	#N/A	#N/A	complete	11	#N/A	Enterobacter cloacae	CAV1311	SAMN03733748	Length;Length;all;blob_size;cdregion;cdregion;evidence;gene;gene;gene;org;pub;pub;all;prot;prot;all;region;region;site;site;Length;all;blob_size;cdregion;evidence;gene;org;prot;pub;region;site;33610;33610;83;81255;40;40;40;42;40;2;1;2;1;40;40;40;39;26;26;13;13;33610;162;81255;40;40;42;1;40;2;26;13;NA;literal;NA;NA;NA;CDS;NA;NA;Gene;Gene/pseudo;NA;NA;unpublished;NA;NA;Prot;NA;NA;Region;NA;Site;NA;…	1;1	TRUE;CP011570.1	CP011570.1	Enterobacter cloacae	Enterobacter cloacae	Bacteria	Proteobacteria	Gammaproteobacteria	Enterobacterales	Enterobacteriaceae	Enterobacter	Enterobacter cloacae complex	CAV1311	#N/A	#N/A
2	PlasmidGroup_269.csv	CP011579.1	269	V5	461	550	828911489	CP011579	Enterobacter cloacae strain CAV1411 plasmid pCAV1411-34, complete sequence	gi|828911489|gnl|PRJNA246471|C00016798_c19aby65|gb|CP011579.1|	828911489	2015/06/09	2015/06/09	256	33610	genomic	dna	circular	insd	#N/A	246471	plasmid	strain|host|plasmid|country|isolation_source|lat_lon|collection_date|collected_by	CAV1411|Homo sapiens|pCAV1411-34|USA:Virginia|Respiratory|38.14 N 78.45 W|2011-06|Clinical Microbiology University of Virginia Health System	#N/A	#N/A	#N/A	complete	11	#N/A	Enterobacter cloacae	CAV1411	SAMN03733769	Length;Length;all;blob_size;cdregion;cdregion;evidence;gene;gene;gene;org;pub;pub;all;prot;prot;all;region;region;site;site;Length;all;blob_size;cdregion;evidence;gene;org;prot;pub;region;site;33610;33610;83;81231;40;40;40;42;40;2;1;2;1;40;40;40;39;26;26;13;13;33610;162;81231;40;40;42;1;40;2;26;13;NA;literal;NA;NA;NA;CDS;NA;NA;Gene;Gene/pseudo;NA;NA;unpublished;NA;NA;Prot;NA;NA;Region;NA;Site;NA;…	1;1	TRUE;CP011579.1	CP011579.1	Enterobacter cloacae	Enterobacter cloacae	Bacteria	Proteobacteria	Gammaproteobacteria	Enterobacterales	Enterobacteriaceae	Enterobacter	Enterobacter cloacae complex	CAV1411	#N/A	#N/A
3	PlasmidGroup_269.csv	CP011629.1	269	V4	1142	571	828958505	CP011629	Klebsiella oxytoca strain CAV1374 plasmid pCAV1374-34, complete sequence	gi|828958505|gnl|PRJNA246471|unitig_8|gb|CP011629.1|	828958505	2015/06/09	2015/06/09	256	33610	genomic	dna	circular	insd	#N/A	246471	plasmid	strain|host|plasmid|country|isolation_source|lat_lon|collection_date|collected_by	CAV1374|Homo sapiens|pCAV1374-34|USA:Virginia|Perirectal|38.14 N 78.45 W|2010-08|Clinical Microbiology University of Virginia Health System	#N/A	#N/A	#N/A	complete	11	#N/A	Klebsiella oxytoca	CAV1374	SAMN03733738	Length;Length;all;blob_size;cdregion;cdregion;evidence;gene;gene;gene;org;pub;pub;all;prot;prot;all;region;region;site;site;Length;all;blob_size;cdregion;evidence;gene;org;prot;pub;region;site;33610;33610;80;78654;39;39;39;40;39;1;1;2;1;39;39;39;38;25;25;13;13;33610;157;78654;39;39;40;1;39;2;25;13;NA;literal;NA;NA;NA;CDS;NA;NA;Gene;Gene/pseudo;NA;NA;unpublished;NA;NA;Prot;NA;NA;Region;NA;Site;NA;…	1;1	TRUE;CP011629.1	CP011629.1	Klebsiella oxytoca	Klebsiella oxytoca	Bacteria	Proteobacteria	Gammaproteobacteria	Enterobacterales	Enterobacteriaceae	Klebsiella	#N/A	CAV1374	#N/A	#N/A
4	PlasmidGroup_269.csv	CP011648.1	269	V3	448	550	828977532	CP011648	Enterobacter cloacae strain CAV1669 plasmid pCAV1669-34, complete sequence	gi|828977532|gnl|PRJNA246471|unitig_2ab285|gb|CP011648.1|	828977532	2015/06/09	2015/06/09	256	33610	genomic	dna	circular	insd	#N/A	246471	plasmid	strain|host|plasmid|country|isolation_source|lat_lon|collection_date|collected_by	CAV1669|Homo sapiens|pCAV1669-34|USA:Virginia|Perirectal|38.14 N 78.45 W|2012-08|Clinical Microbiology University of Virginia Health System	#N/A	#N/A	#N/A	complete	11	#N/A	Enterobacter cloacae	CAV1669	SAMN03733830	Length;Length;all;blob_size;cdregion;cdregion;evidence;gene;gene;gene;org;pub;pub;all;prot;prot;all;region;region;site;site;Length;all;blob_size;cdregion;evidence;gene;org;prot;pub;region;site;33610;33610;81;79700;39;39;39;41;39;2;1;2;1;39;39;39;38;25;25;13;13;33610;158;79700;39;39;41;1;39;2;25;13;NA;literal;NA;NA;NA;CDS;NA;NA;Gene;Gene/pseudo;NA;NA;unpublished;NA;NA;Prot;NA;NA;Region;NA;Site;NA;…	1;1	TRUE;CP011648.1	CP011648.1	Enterobacter cloacae	Enterobacter cloacae	Bacteria	Proteobacteria	Gammaproteobacteria	Enterobacterales	Enterobacteriaceae	Enterobacter	Enterobacter cloacae complex	CAV1669	#N/A	#N/A
5	PlasmidGroup_269.csv	CP011659.1	269	V2	4028	158836	1043694173	CP011659	Enterobacter hormaechei strain CAV1176 plasmid pCAV1176-34, complete sequence	gi|1043694173|gnl|PRJNA246471|unitig_3ab284|gb|CP011659.1|	1043694173	2016/07/15	2016/07/15	256	33610	genomic	dna	circular	insd	#N/A	246471	plasmid	strain|host|plasmid|country|isolation_source|lat_lon|collection_date|collected_by	CAV1176|Homo sapiens|pCAV1176-34|USA:Virginia|Perirectal|38.14 N 78.45 W|2010-05|Clinical Microbiology University of Virginia Health System	#N/A	#N/A	#N/A	complete	11	#N/A	Enterobacter hormaechei	CAV1176	SAMN03733727	Length;Length;all;blob_size;cdregion;cdregion;evidence;gene;gene;gene;org;pub;pub;all;prot;prot;all;region;region;site;site;Length;all;blob_size;cdregion;evidence;gene;org;prot;pub;region;site;33610;33610;83;81360;40;40;40;42;40;2;1;2;1;40;40;40;35;22;22;13;13;33610;158;81360;40;40;42;1;40;2;22;13;NA;literal;NA;NA;NA;CDS;NA;NA;Gene;Gene/pseudo;NA;NA;unpublished;NA;NA;Prot;NA;NA;Region;NA;Site;NA;…	1;1	TRUE;CP011659.1	CP011659.1	Enterobacter hormaechei	Enterobacter hormaechei	Bacteria	Proteobacteria	Gammaproteobacteria	Enterobacterales	Enterobacteriaceae	Enterobacter	Enterobacter cloacae complex	CAV1176	#N/A	#N/A
1	PlasmidGroup_270.csv	CP011571.1	270	V1	450	550	828895865	CP011571	Enterobacter cloacae strain CAV1311 plasmid pKPC_CAV1311, complete sequence	gi|828895865|gnl|PRJNA246471|unitig_1samn03733748|gb|CP011571.1|	828895865	2015/06/09	2015/06/09	256	90452	genomic	dna	circular	insd	#N/A	246471	plasmid	strain|host|plasmid|country|isolation_source|lat_lon|collection_date|collected_by	CAV1311|Homo sapiens|pKPC_CAV1311|USA:Virginia|Urine/Genitourinary|38.14 N 78.45 W|2011-01|Clinical Microbiology University of Virginia Health System	#N/A	#N/A	#N/A	complete	11	#N/A	Enterobacter cloacae	CAV1311	SAMN03733748	Length;Length;all;blob_size;cdregion;cdregion;evidence;gene;gene;gene;org;pub;pub;all;prot;prot;all;region;region;site;site;Length;all;blob_size;cdregion;evidence;gene;org;prot;pub;region;site;90452;90452;183;186575;89;89;89;93;89;4;1;2;1;89;89;89;166;107;107;59;59;90452;438;186575;89;89;93;1;89;2;107;59;NA;literal;NA;NA;NA;CDS;NA;NA;Gene;Gene/pseudo;NA;NA;unpublished;NA;NA;Prot;NA;NA;Region;NA;S…	1;1	TRUE;CP011571.1	CP011571.1	Enterobacter cloacae	Enterobacter cloacae	Bacteria	Proteobacteria	Gammaproteobacteria	Enterobacterales	Enterobacteriaceae	Enterobacter	Enterobacter cloacae complex	CAV1311	#N/A	#N/A
2	PlasmidGroup_270.csv	CP011661.1	270	V2	4026	158836	1043694259	CP011661	Enterobacter hormaechei strain CAV1176 plasmid pKPC_CAV1176, complete sequence	gi|1043694259|gnl|PRJNA246471|unitig_1ab284|gb|CP011661.1|	1043694259	2016/07/15	2016/07/15	256	90452	genomic	dna	circular	insd	#N/A	246471	plasmid	strain|host|plasmid|country|isolation_source|lat_lon|collection_date|collected_by	CAV1176|Homo sapiens|pKPC_CAV1176|USA:Virginia|Perirectal|38.14 N 78.45 W|2010-05|Clinical Microbiology University of Virginia Health System	#N/A	#N/A	#N/A	complete	11	#N/A	Enterobacter hormaechei	CAV1176	SAMN03733727	Length;Length;all;blob_size;cdregion;cdregion;evidence;gene;gene;gene;org;pub;pub;all;prot;prot;all;region;region;site;site;Length;all;blob_size;cdregion;evidence;gene;org;prot;pub;region;site;90452;90452;181;185324;88;88;88;92;88;4;1;2;1;88;88;88;161;102;102;59;59;90452;430;185324;88;88;92;1;88;2;102;59;NA;literal;NA;NA;NA;CDS;NA;NA;Gene;Gene/pseudo;NA;NA;unpublished;NA;NA;Prot;NA;NA;Region;NA;S…	1;1	TRUE;CP011661.1	CP011661.1	Enterobacter hormaechei	Enterobacter hormaechei	Bacteria	Proteobacteria	Gammaproteobacteria	Enterobacterales	Enterobacteriaceae	Enterobacter	Enterobacter cloacae complex	CAV1176	#N/A	#N/A
1	PlasmidGroup_272.csv	CP011585.1	272	V1	3590	61645	828921800	CP011585	Enterobacter asburiae strain CAV1043 plasmid pCAV1043-1919, complete sequence	gi|828921800|gnl|PRJNA246471|C00022291_c98AB190|gb|CP011585.1|	828921800	2015/06/09	2015/06/09	256	1919	genomic	dna	circular	insd	#N/A	246471	plasmid	strain|host|plasmid|country|lat_lon|collection_date|collected_by	CAV1043|Homo sapiens|pCAV1043-1919|USA:Virginia|38.14 N 78.45 W|2008-03|Clinical Microbiology University of Virginia Health System	#N/A	#N/A	#N/A	complete	11	#N/A	Enterobacter asburiae	CAV1043	SAMN03733641	Length;Length;all;blob_size;cdregion;cdregion;evidence;gene;gene;org;pub;pub;all;prot;prot;Length;all;blob_size;cdregion;evidence;gene;org;prot;pub;1919;1919;5;7587;2;2;2;2;2;1;2;1;2;2;2;1919;7;7587;2;2;2;1;2;2;NA;literal;NA;NA;NA;CDS;NA;NA;Gene;NA;NA;unpublished;NA;NA;Prot;NA;NA;NA;NA;NA;NA;NA;NA;NA;NA;NA;NA;NA;NA;NA;NA;NA;NA;NA;NA;NA;CDS;CDS;CDS;all;all;all;all;all;all;all;all;all	1;1	TRUE;CP011585.1	CP011585.1	Enterobacter asburiae	Enterobacter asburiae	Bacteria	Proteobacteria	Gammaproteobacteria	Enterobacterales	Enterobacteriaceae	Enterobacter	Enterobacter cloacae complex	CAV1043	#N/A	#N/A
2	PlasmidGroup_272.csv	CP011625.1	272	V2	1138	571	828958465	CP011625	Klebsiella oxytoca strain CAV1374 plasmid pCAV1374-1919, complete sequence	gi|828958465|gnl|PRJNA246471|C00021595_c98|gb|CP011625.1|	828958465	2015/06/09	2015/06/09	256	1919	genomic	dna	circular	insd	#N/A	246471	plasmid	strain|host|plasmid|country|isolation_source|lat_lon|collection_date|collected_by	CAV1374|Homo sapiens|pCAV1374-1919|USA:Virginia|Perirectal|38.14 N 78.45 W|2010-08|Clinical Microbiology University of Virginia Health System	#N/A	#N/A	#N/A	complete	11	#N/A	Klebsiella oxytoca	CAV1374	SAMN03733738	Length;Length;all;blob_size;cdregion;cdregion;evidence;gene;gene;org;pub;pub;all;prot;prot;Length;all;blob_size;cdregion;evidence;gene;org;prot;pub;1919;1919;7;9101;3;3;3;3;3;1;2;1;3;3;3;1919;10;9101;3;3;3;1;3;2;NA;literal;NA;NA;NA;CDS;NA;NA;Gene;NA;NA;unpublished;NA;NA;Prot;NA;NA;NA;NA;NA;NA;NA;NA;NA;NA;NA;NA;NA;NA;NA;NA;NA;NA;NA;NA;NA;CDS;CDS;CDS;all;all;all;all;all;all;all;all;all	1;1	TRUE;CP011625.1	CP011625.1	Klebsiella oxytoca	Klebsiella oxytoca	Bacteria	Proteobacteria	Gammaproteobacteria	Enterobacterales	Enterobacteriaceae	Klebsiella	#N/A	CAV1374	#N/A	#N/A
1	PlasmidGroup_277.csv	CP011651.1	277	V1	406	546	828982636	CP011651	Citrobacter freundii strain CAV1741 plasmid pCAV1741-1916, complete sequence	gi|828982636|gnl|PRJNA246471|scaffold3.1ab183|gb|CP011651.1|	828982636	2015/06/09	2015/06/09	256	1916	genomic	dna	circular	insd	#N/A	246471	plasmid	strain|host|plasmid|country|isolation_source|lat_lon|collection_date|collected_by	CAV1741|Homo sapiens|pCAV1741-1916|USA:Virginia|Respiratory|38.14 N 78.45 W|2012-10|Clinical Microbiology University of Virginia Health System	#N/A	#N/A	#N/A	complete	11	#N/A	Citrobacter freundii	CAV1741	SAMN03733754	Length;Length;all;blob_size;cdregion;cdregion;evidence;gene;gene;org;pub;pub;all;prot;prot;all;region;region;Length;all;blob_size;cdregion;evidence;gene;org;prot;pub;region;1916;1916;5;8212;2;2;2;2;2;1;2;1;2;2;2;3;3;3;1916;10;8212;2;2;2;1;2;2;3;NA;literal;NA;NA;NA;CDS;NA;NA;Gene;NA;NA;unpublished;NA;NA;Prot;NA;NA;Region;NA;NA;NA;NA;NA;NA;NA;NA;NA;NA;NA;NA;NA;NA;NA;NA;NA;NA;NA;NA;NA;NA;CDS;CDS;CDS…	1;1	TRUE;CP011651.1	CP011651.1	Citrobacter freundii	Citrobacter freundii	Bacteria	Proteobacteria	Gammaproteobacteria	Enterobacterales	Enterobacteriaceae	Citrobacter	Citrobacter freundii complex	CAV1741	#N/A	#N/A
2	PlasmidGroup_277.csv	CP024520.1	277	V2	1498	573	1274837244	CP024520	Klebsiella pneumoniae strain KSB1_10J plasmid unnamed5, complete sequence	gi|1274837244|gb|CP024520.1|	1274837244	2017/11/06	2017/11/06	256	1916	genomic	dna	circular	insd	#N/A	351909	plasmid	strain|plasmid	KSB1_10J|unnamed5	#N/A	#N/A	#N/A	complete	11	#N/A	Klebsiella pneumoniae	KSB1_10J	SAMEA3357381	Length;Length;all;blob_size;cdregion;cdregion;cdregion;evidence;gene;gene;gene;org;pub;pub;all;prot;prot;all;region;region;Length;all;blob_size;cdregion;evidence;gene;org;prot;pub;region;all;prot;prot;1916;1916;11;12826;5;3;2;5;5;3;2;1;2;1;3;3;3;2;2;2;1916;18;12826;5;5;5;1;5;2;2;2;2;2;NA;literal;NA;NA;NA;CDS;CDS/pseudo;NA;NA;Gene;Gene/pseudo;NA;NA;unpublished;NA;NA;Prot;NA;NA;Region;NA;NA;NA;NA;N…	1;1	TRUE;CP024520.1	CP024520.1	Klebsiella pneumoniae	Klebsiella pneumoniae	Bacteria	Proteobacteria	Gammaproteobacteria	Enterobacterales	Enterobacteriaceae	Klebsiella	#N/A	KSB1_10J	#N/A	#N/A
1	PlasmidGroup_285.csv	CP012638.1	285	V1	585	562	926485224	CP012638	Escherichia coli strain SF-088 plasmid pSF-088-3, complete sequence	gi|926485224|gnl|PRJNA294467|PRJNA294467contig04|gb|CP012638.1|	926485224	2015/09/09	2015/11/24	256	3904	genomic	dna	circular	insd	#N/A	294467	plasmid	strain|host|plasmid|country|isolation_source|lat_lon|collection_date|collected_by	SF-088|Homo sapiens|pSF-088-3|USA: San Francisco|patient blood|37.755651 N 122.404572 W|06-Sep-2007|SFGH	#N/A	#N/A	#N/A	complete	11	#N/A	Escherichia coli	SF-088	SAMN04026225	Length;Length;all;blob_size;cdregion;cdregion;evidence;gene;gene;org;pub;pub;all;prot;prot;all;region;region;Length;all;blob_size;cdregion;evidence;gene;org;prot;pub;region;3904;3904;7;10302;3;3;3;3;3;1;2;1;3;3;3;6;6;6;3904;16;10302;3;3;3;1;3;2;6;NA;literal;NA;NA;NA;CDS;NA;NA;Gene;NA;NA;PubMed;NA;NA;Prot;NA;NA;Region;NA;NA;NA;NA;NA;NA;NA;NA;NA;NA;NA;NA;NA;NA;NA;NA;NA;NA;NA;NA;NA;NA;CDS;CDS;CDS;CD…	1;1	TRUE;CP012638.1	CP012638.1	Escherichia coli	Escherichia coli	Bacteria	Proteobacteria	Gammaproteobacteria	Enterobacterales	Enterobacteriaceae	Escherichia	#N/A	SF-088	#N/A	#N/A
2	PlasmidGroup_285.csv	CP012935.1	285	V2	1753	611	949882148	CP012935	Salmonella enterica subsp. enterica serovar Heidelberg strain N13-01290 plasmid pN13-01290_3-3, complete sequence	gi|949882148|gnl|PRJNA298211|pN13-01290_3-3_Complete_Plasmid_3905bp|gb|CP012935.1|	949882148	2015/11/09	2016/03/22	256	3905	genomic	dna	circular	insd	#N/A	298211	plasmid	strain|serogroup|serovar|sub_species|plasmid|country|isolation_source|collection_date|collected_by	N13-01290|B|Heidelberg|enterica|pN13-01290_3-3|Canada: Quebec|turkey meat|2012-01|CIPARS	#N/A	#N/A	#N/A	complete	11	#N/A	Salmonella enterica subsp. enterica serovar Heidelberg	N13-01290	SAMN04156715	Length;Length;all;blob_size;cdregion;cdregion;evidence;gene;gene;org;pub;pub;all;prot;prot;all;region;region;Length;all;blob_size;cdregion;evidence;gene;org;prot;pub;region;3905;3905;7;11210;3;3;3;3;3;1;2;1;3;3;3;6;6;6;3905;16;11210;3;3;3;1;3;2;6;NA;literal;NA;NA;NA;CDS;NA;NA;Gene;NA;NA;PubMed;NA;NA;Prot;NA;NA;Region;NA;NA;NA;NA;NA;NA;NA;NA;NA;NA;NA;NA;NA;NA;NA;NA;NA;NA;NA;NA;NA;NA;CDS;CDS;CDS;CD…	1;1	TRUE;CP012935.1	CP012935.1	Salmonella enterica subsp. enterica serovar Heidelberg	Salmonella enterica	Bacteria	Proteobacteria	Gammaproteobacteria	Enterobacterales	Enterobacteriaceae	Salmonella	#N/A	N13-01290	#N/A	#N/A
1	PlasmidGroup_29.csv	AM990994.1	29	V1	5496	523796	283471934	AM990994	Staphylococcus aureus subsp. aureus ST398 pS0385-2 plasmid, isolate SO385	gi|283471934|emb|AM990994.1|	283471934	2010/01/07	2016/07/24	256	4381	genomic	dna	circular	insd	#N/A	29427	plasmid	type|isolate|plasmid	ST398|S0385|pS0385-2	#N/A	#N/A	#N/A	complete	11	#N/A	Staphylococcus aureus subsp. aureus ST398		SAMEA2272644	Length;Length;all;blob_size;cdregion;cdregion;evidence;gene;gene;org;pub;pub;all;prot;prot;all;region;region;Length;all;blob_size;cdregion;evidence;gene;org;prot;pub;region;4381;4381;11;8800;5;5;5;5;5;1;2;1;5;5;5;4;4;4;4381;20;8800;5;5;5;1;5;2;4;NA;literal;NA;NA;NA;CDS;NA;NA;Gene;NA;NA;PubMed;NA;NA;Prot;NA;NA;Region;NA;NA;NA;NA;NA;NA;NA;NA;NA;NA;NA;NA;NA;NA;NA;NA;NA;NA;NA;NA;NA;NA;CDS;CDS;CDS;CDS…	1;1	TRUE;AM990994.1	AM990994.1	Staphylococcus aureus subsp. aureus ST398	Staphylococcus aureus	Bacteria	Firmicutes	Bacilli	Bacillales	Staphylococcaceae	Staphylococcus	#N/A	#N/A	S0385	#N/A
2	PlasmidGroup_29.csv	AP009489.1	29	V5	5265	458233	222121420	AP009489	Macrococcus caseolyticus JCSC5402 plasmid pMCCL5 DNA, complete sequence	gi|222121420|dbj|AP009489.1|	222121420	2009/01/29	2016/10/07	256	4398	genomic	dna	circular	insd	#N/A	20209	plasmid	strain|plasmid	JCSC5402|pMCCL5	#N/A	#N/A	#N/A	complete	11	#N/A	Macrococcus caseolyticus JCSC5402	JCSC5402	SAMD00060930	Length;Length;all;blob_size;cdregion;cdregion;gene;gene;org;pub;pub;all;prot;prot;all;region;region;Length;all;blob_size;cdregion;gene;org;prot;pub;region;4398;4398;9;6806;4;4;4;4;1;2;1;4;4;4;4;4;4;4398;17;6806;4;4;1;4;2;4;NA;literal;NA;NA;NA;CDS;NA;Gene;NA;NA;PubMed;NA;NA;Prot;NA;NA;Region;NA;NA;NA;NA;NA;NA;NA;NA;NA;NA;NA;NA;NA;NA;NA;NA;NA;NA;NA;NA;CDS;CDS;CDS;CDS/CDD;CDS/CDD;CDS/CDD;all;all;all…	1;1	TRUE;AP009489.1	AP009489.1	Macrococcus caseolyticus JCSC5402	Macrococcus caseolyticus	Bacteria	Firmicutes	Bacilli	Bacillales	Staphylococcaceae	Macrococcus	#N/A	JCSC5402	#N/A	#N/A
3	PlasmidGroup_29.csv	CP014396.1	29	V4	2157	1280	1147755238	CP014396	Staphylococcus aureus strain USA300-SUR9 plasmid pUSA06-1-SUR9, complete sequence	gi|1147755238|gb|CP014396.1|	1147755238	2017/02/16	2017/02/16	256	4397	genomic	dna	circular	insd	#N/A	312385	plasmid	strain|host|plasmid|country|isolation_source|lat_lon|collection_date|collected_by	USA300-SUR9|Homo sapiens|pUSA06-1-SUR9|Suriname: Paramaribo|Nose|5.86667 N 55.1667 W|02-May-2013|Sandra Hermelijn	#N/A	#N/A	#N/A	complete	11	#N/A	Staphylococcus aureus	USA300-SUR9	SAMN04497603	Length;Length;all;blob_size;cdregion;cdregion;evidence;gene;gene;org;pub;pub;all;prot;prot;all;region;region;Length;all;blob_size;cdregion;evidence;gene;org;prot;pub;region;4397;4397;11;14594;5;5;5;5;5;1;2;1;5;5;5;5;5;5;4397;21;14594;5;5;5;1;5;2;5;NA;literal;NA;NA;NA;CDS;NA;NA;Gene;NA;NA;PubMed;NA;NA;Prot;NA;NA;Region;NA;NA;NA;NA;NA;NA;NA;NA;NA;NA;NA;NA;NA;NA;NA;NA;NA;NA;NA;NA;NA;NA;CDS;CDS;CDS;C…	1;1	TRUE;CP014396.1	CP014396.1	Staphylococcus aureus	Staphylococcus aureus	Bacteria	Firmicutes	Bacilli	Bacillales	Staphylococcaceae	Staphylococcus	#N/A	USA300-SUR9	#N/A	#N/A
4	PlasmidGroup_29.csv	CP014401.1	29	V3	2148	1280	1147758182	CP014401	Staphylococcus aureus strain USA300-SUR10 plasmid pUSA06-1-SUR10, complete sequence	gi|1147758182|gb|CP014401.1|	1147758182	2017/02/16	2017/02/16	256	4397	genomic	dna	circular	insd	#N/A	312385	plasmid	strain|host|plasmid|country|isolation_source|lat_lon|collection_date|collected_by	USA300-SUR10|Homo sapiens|pUSA06-1-SUR10|Suriname: Paramaribo|Nose|5.86667 N 55.1667 W|03-May-2013|Sandra Hermelijn	#N/A	#N/A	#N/A	complete	11	#N/A	Staphylococcus aureus	USA300-SUR10	SAMN04497604	Length;Length;all;blob_size;cdregion;cdregion;evidence;gene;gene;org;pub;pub;all;prot;prot;all;region;region;Length;all;blob_size;cdregion;evidence;gene;org;prot;pub;region;4397;4397;11;14598;5;5;5;5;5;1;2;1;5;5;5;5;5;5;4397;21;14598;5;5;5;1;5;2;5;NA;literal;NA;NA;NA;CDS;NA;NA;Gene;NA;NA;PubMed;NA;NA;Prot;NA;NA;Region;NA;NA;NA;NA;NA;NA;NA;NA;NA;NA;NA;NA;NA;NA;NA;NA;NA;NA;NA;NA;NA;NA;CDS;CDS;CDS;C…	1;1	TRUE;CP014401.1	CP014401.1	Staphylococcus aureus	Staphylococcus aureus	Bacteria	Firmicutes	Bacilli	Bacillales	Staphylococcaceae	Staphylococcus	#N/A	USA300-SUR10	#N/A	#N/A
5	PlasmidGroup_29.csv	CP014406.1	29	V2	2178	1280	1147761126	CP014406	Staphylococcus aureus strain USA300-SUR11 plasmid pUSA06-1-SUR11, complete sequence	gi|1147761126|gb|CP014406.1|	1147761126	2017/02/16	2017/02/16	256	4397	genomic	dna	circular	insd	#N/A	312385	plasmid	strain|host|plasmid|country|isolation_source|lat_lon|collection_date|collected_by	USA300-SUR11|Homo sapiens|pUSA06-1-SUR11|Suriname: Paramaribo|Perineum|5.86667 N 55.1667 W|03-May-2013|Sandra Hermelijn	#N/A	#N/A	#N/A	complete	11	#N/A	Staphylococcus aureus	USA300-SUR11	SAMN04497605	Length;Length;all;blob_size;cdregion;cdregion;evidence;gene;gene;org;pub;pub;all;prot;prot;all;region;region;Length;all;blob_size;cdregion;evidence;gene;org;prot;pub;region;4397;4397;11;14602;5;5;5;5;5;1;2;1;5;5;5;5;5;5;4397;21;14602;5;5;5;1;5;2;5;NA;literal;NA;NA;NA;CDS;NA;NA;Gene;NA;NA;PubMed;NA;NA;Prot;NA;NA;Region;NA;NA;NA;NA;NA;NA;NA;NA;NA;NA;NA;NA;NA;NA;NA;NA;NA;NA;NA;NA;NA;NA;CDS;CDS;CDS;C…	1;1	TRUE;CP014406.1	CP014406.1	Staphylococcus aureus	Staphylococcus aureus	Bacteria	Firmicutes	Bacilli	Bacillales	Staphylococcaceae	Staphylococcus	#N/A	USA300-SUR11	#N/A	#N/A
1	PlasmidGroup_298.csv	CP021055.1	298	V3	3136	29429	1189416968	CP021055	Methylobacterium zatmanii strain PSBB041 plasmid unnamed sequence	gi|1189416968|gb|CP021055.1|	1189416968	2017/05/04	2017/05/04	#N/A	1870	genomic	dna	not-set	insd	#N/A	376590	plasmid	strain|plasmid|country|isolation_source|collection_date	PSBB041|unnamed|USA: Minnesota|Freshwater Pond|2014	#N/A	#N/A	#N/A		11	#N/A	Methylobacterium zatmanii	PSBB041	SAMN06436009	Length;Length;all;blob_size;org;pub;Length;all;blob_size;org;pub;1870;1870;1;3518;1;1;1870;1;3518;1;1;NA;literal;NA;NA;NA;NA;NA;NA;NA;NA;NA;NA;NA;NA;NA;NA;NA;all;all;all;all;all	1;1	TRUE;CP021055.1	CP021055.1	Methylobacterium zatmanii	Methylobacterium zatmanii	Bacteria	Proteobacteria	Alphaproteobacteria	Rhizobiales	Methylobacteriaceae	Methylobacterium	#N/A	PSBB041	#N/A	#N/A
2	PlasmidGroup_298.csv	CP022430.1	298	V4	483	553	1219755749	CP022430	Pantoea ananatis strain YJ76 plasmid p_unamed4 sequence	gi|1219755749|gb|CP022430.1|	1219755749	2017/07/24	2017/07/24	#N/A	1851	genomic	dna	linear	insd	#N/A	382605	plasmid	strain|host|plasmid|country|collection_date	YJ76|rice|p_unamed4|China:Dongma Square, Haidian District, Beijing|21-May-2011	#N/A	#N/A	#N/A		11	#N/A	Pantoea ananatis	YJ76	SAMN06711086	Length;Length;all;blob_size;org;pub;pub;Length;all;blob_size;org;pub;1851;1851;1;4547;1;2;1;1851;1;4547;1;2;NA;literal;NA;NA;NA;NA;PubMed;NA;NA;NA;NA;NA;NA;NA;NA;NA;NA;NA;NA;all;all;all;all;all	1;1	TRUE;CP022430.1	CP022430.1	Pantoea ananatis	Pantoea ananatis	Bacteria	Proteobacteria	Gammaproteobacteria	Enterobacterales	Erwiniaceae	Pantoea	#N/A	YJ76	#N/A	#N/A
3	PlasmidGroup_298.csv	CP022493.1	298	V5	3765	90105	1220474531	CP022493	Salmonella enterica subsp. enterica serovar Saintpaul strain SA20031783 plasmid unnamed2, complete sequence	gi|1220474531|gb|CP022493.1|	1220474531	2017/07/27	2017/12/12	256	1838	genomic	dna	circular	insd	#N/A	354244	plasmid	strain|serovar|sub_species|plasmid	SA20031783|Saintpaul|enterica|unnamed2	#N/A	#N/A	#N/A	complete	11	#N/A	Salmonella enterica subsp. enterica serovar Saintpaul	SA20031783	SAMN06045033	Length;Length;all;blob_size;org;pub;pub;Length;all;blob_size;org;pub;1838;1838;1;4119;1;2;1;1838;1;4119;1;2;NA;literal;NA;NA;NA;NA;unpublished;NA;NA;NA;NA;NA;NA;NA;NA;NA;NA;NA;NA;all;all;all;all;all	1;1	TRUE;CP022493.1	CP022493.1	Salmonella enterica subsp. enterica serovar Saintpaul	Salmonella enterica	Bacteria	Proteobacteria	Gammaproteobacteria	Enterobacterales	Enterobacteriaceae	Salmonella	#N/A	SA20031783	#N/A	#N/A
4	PlasmidGroup_298.csv	CP022496.1	298	V2	3083	28144	1220479404	CP022496	Salmonella enterica subsp. enterica serovar Derby strain SA20035215 plasmid unnamed2, complete sequence	gi|1220479404|gb|CP022496.1|	1220479404	2017/07/27	2017/12/12	256	1898	genomic	dna	circular	insd	#N/A	354244	plasmid	strain|serovar|sub_species|plasmid	SA20035215|Derby|enterica|unnamed2	#N/A	#N/A	#N/A	complete	11	#N/A	Salmonella enterica subsp. enterica serovar Derby	SA20035215	SAMN06045055	Length;Length;all;blob_size;org;pub;pub;Length;all;blob_size;org;pub;1898;1898;1;4118;1;2;1;1898;1;4118;1;2;NA;literal;NA;NA;NA;NA;unpublished;NA;NA;NA;NA;NA;NA;NA;NA;NA;NA;NA;NA;all;all;all;all;all	1;1	TRUE;CP022496.1	CP022496.1	Salmonella enterica subsp. enterica serovar Derby	Salmonella enterica	Bacteria	Proteobacteria	Gammaproteobacteria	Enterobacterales	Enterobacteriaceae	Salmonella	#N/A	SA20035215	#N/A	#N/A
5	PlasmidGroup_298.csv	CP022501.1	298	V1	6900	1242102	1220488548	CP022501	Salmonella enterica subsp. enterica serovar Kentucky str. SA20030505 plasmid unnamed1, complete sequence	gi|1220488548|gb|CP022501.1|	1220488548	2017/07/27	2017/11/17	256	1857	genomic	dna	circular	insd	#N/A	177315	plasmid	strain|serogroup|serovar|host|sub_species|plasmid|country|isolation_source|collection_date|collected_by	SA20030505|C2|Kentucky|Gallus gallus|enterica|unnamed1|Canada: Ontario|cecal content|2002-11-27|Laboratory for Foodborne Zoonoses, Public Health Agency of Canada, Saint-Hyacinthe, QC	#N/A	#N/A	#N/A	complete	11	#N/A	Salmonella enterica subsp. enterica serovar Kentucky str. SA20030505	SA20030505	SAMN03485833	Length;Length;all;blob_size;org;pub;pub;pub;Length;all;blob_size;org;pub;1857;1857;1;6519;1;4;1;1;1857;1;6519;1;4;NA;literal;NA;NA;NA;NA;PubMed;unpublished;NA;NA;NA;NA;NA;NA;NA;NA;NA;NA;NA;NA;NA;all;all;all;all;all	1;1	TRUE;CP022501.1	CP022501.1	Salmonella enterica subsp. enterica serovar Kentucky str. SA20030505	Salmonella enterica	Bacteria	Proteobacteria	Gammaproteobacteria	Enterobacterales	Enterobacteriaceae	Salmonella	#N/A	SA20030505	#N/A	#N/A
1	PlasmidGroup_302.csv	CP012990.1	302	V1	1303	573	959148293	CP012990	Klebsiella pneumoniae strain KpN01 plasmid pKpN01-NDM7, complete sequence	gi|959148293|gnl|PRJNA298912|KpN01_p3|gb|CP012990.1|	959148293	2015/12/03	2016/04/15	256	46161	genomic	dna	circular	insd	#N/A	298912	plasmid	strain|host|plasmid|country|isolation_source|lat_lon|collection_date|collected_by	KpN01|Homo sapiens|pKpN01-NDM7|Canada: Calgary|urine|51.01980214947295 N 114.05508041381836 W|24-Jun-2013|CLS	#N/A	#N/A	#N/A	complete	11	#N/A	Klebsiella pneumoniae	KpN01	SAMN04168649	Length;Length;all;blob_size;cdregion;cdregion;cdregion;evidence;gene;gene;gene;org;pub;pub;all;prot;prot;all;region;region;site;site;Length;all;blob_size;cdregion;evidence;gene;org;prot;pub;region;site;all;prot;prot;46161;46161;107;108772;53;52;1;53;53;52;1;1;2;1;52;52;52;66;41;41;25;25;46161;226;108772;53;53;53;1;53;2;41;25;1;1;1;NA;literal;NA;NA;NA;CDS;CDS/pseudo;NA;NA;Gene;Gene/pseudo;NA;NA;un…	1;1	TRUE;CP012990.1	CP012990.1	Klebsiella pneumoniae	Klebsiella pneumoniae	Bacteria	Proteobacteria	Gammaproteobacteria	Enterobacterales	Enterobacteriaceae	Klebsiella	#N/A	KpN01	#N/A	#N/A
2	PlasmidGroup_302.csv	CP021692.1	302	V4	539	562	1202249921	CP021692	Escherichia coli strain AR_0151 plasmid tig00001251, complete sequence	gi|1202249921|gnl|NISC|SAMN04014992tig00001251|gb|CP021692.1|	1202249921	2017/06/08	2017/06/08	256	46161	genomic	dna	circular	insd	#N/A	292902	plasmid	strain|plasmid	AR_0151|tig00001251	#N/A	#N/A	#N/A	complete	11	#N/A	Escherichia coli	AR_0151	SAMN04014992	Length;Length;all;blob_size;cdregion;cdregion;cdregion;evidence;gene;gene;gene;org;pub;pub;all;prot;prot;all;region;region;site;site;Length;all;blob_size;cdregion;evidence;gene;org;prot;pub;region;site;all;prot;prot;46161;46161;127;128103;63;58;5;63;63;58;5;1;2;1;58;58;58;69;44;44;25;25;46161;259;128103;63;63;63;1;63;2;44;25;5;5;5;NA;literal;NA;NA;NA;CDS;CDS/pseudo;NA;NA;Gene;Gene/pseudo;NA;NA;un…	1;1	TRUE;CP021692.1	CP021692.1	Escherichia coli	Escherichia coli	Bacteria	Proteobacteria	Gammaproteobacteria	Enterobacterales	Enterobacteriaceae	Escherichia	#N/A	AR_0151	#N/A	#N/A
3	PlasmidGroup_302.csv	CP022351.1	302	V3	6660	1134687	1215235701	CP022351	Klebsiella michiganensis strain K516 plasmid pK516_NDM5, complete sequence	gi|1215235701|gb|CP022351.1|	1215235701	2017/07/12	2017/07/12	256	46149	genomic	dna	circular	insd	#N/A	393093	plasmid	strain|host|plasmid|country|isolation_source|lat_lon|collection_date|collected_by	K516|Homo sapiens|pK516_NDM5|China: The First Affiliated Hospital of Zhejiang University|feces|30.26 N 120.19 E|2017-01-09|Beiwen Zheng	#N/A	#N/A	#N/A	complete	11	#N/A	Klebsiella michiganensis	K516	SAMN07315162	Length;Length;all;blob_size;cdregion;cdregion;cdregion;evidence;gene;gene;gene;org;pub;pub;all;prot;prot;all;region;region;site;site;Length;all;blob_size;cdregion;evidence;gene;org;prot;pub;region;site;all;prot;prot;46149;46149;127;124744;63;50;13;63;63;50;13;1;2;1;50;50;50;65;40;40;25;25;46149;255;124744;63;63;63;1;63;2;40;25;13;13;13;NA;literal;NA;NA;NA;CDS;CDS/pseudo;NA;NA;Gene;Gene/pseudo;NA;…	1;1	TRUE;CP022351.1	CP022351.1	Klebsiella michiganensis	Klebsiella michiganensis	Bacteria	Proteobacteria	Gammaproteobacteria	Enterobacterales	Enterobacteriaceae	Klebsiella	#N/A	K516	#N/A	#N/A
4	PlasmidGroup_302.csv	CP023188.1	302	V2	6658	1134687	1241294847	CP023188	Klebsiella michiganensis strain K518 plasmid pK518_NDM5, complete sequence	gi|1241294847|gb|CP023188.1|	1241294847	2017/09/12	2017/09/12	256	46146	genomic	dna	circular	insd	#N/A	393093	plasmid	strain|host|plasmid|country|isolation_source|lat_lon|collection_date|collected_by	K518|patient|pK518_NDM5|China: Zhejiang|China: The First Affiliated Hospital of Zhejiang University|30.26 N 120.19 E|2017-01-13|Beiwen Zheng	#N/A	#N/A	#N/A	complete	11	#N/A	Klebsiella michiganensis	K518	SAMN07551913	Length;Length;all;blob_size;cdregion;cdregion;cdregion;evidence;gene;gene;gene;org;pub;pub;all;prot;prot;all;region;region;site;site;Length;all;blob_size;cdregion;evidence;gene;org;prot;pub;region;site;all;prot;prot;46146;46146;125;125465;62;55;7;62;62;55;7;1;2;1;55;55;55;66;41;41;25;25;46146;253;125465;62;62;62;1;62;2;41;25;7;7;7;NA;literal;NA;NA;NA;CDS;CDS/pseudo;NA;NA;Gene;Gene/pseudo;NA;NA;un…	1;1	TRUE;CP023188.1	CP023188.1	Klebsiella michiganensis	Klebsiella michiganensis	Bacteria	Proteobacteria	Gammaproteobacteria	Enterobacterales	Enterobacteriaceae	Klebsiella	#N/A	K518	#N/A	#N/A
1	PlasmidGroup_312.csv	CP014006.1	312	V1	3660	72407	975900971	CP014006	Klebsiella pneumoniae subsp. pneumoniae strain NUHL24835 plasmid unnamed2, complete sequence	gi|975900971|gnl|PRJNA309157|p2|gb|CP014006.1|	975900971	2016/01/21	2016/01/21	256	46161	genomic	dna	circular	insd	#N/A	309157	plasmid	strain|host|sub_species|plasmid|country|isolation_source|lat_lon|collection_date|collected_by	NUHL24835|Homo sapiens|pneumoniae|unnamed2|China: Jiangxi|urine|23.16 N 113.23 E|28-Sep-2014|Yang Liu	#N/A	#N/A	#N/A	complete	11	ds	Klebsiella pneumoniae subsp. pneumoniae	NUHL24835	SAMN04421276	Length;Length;all;blob_size;cdregion;cdregion;cdregion;evidence;gene;gene;gene;org;pub;pub;all;prot;prot;all;region;region;site;site;Length;all;blob_size;cdregion;evidence;gene;org;prot;pub;region;site;all;prot;prot;46161;46161;107;108761;53;52;1;53;53;52;1;1;2;1;52;52;52;67;42;42;25;25;46161;227;108761;53;53;53;1;53;2;42;25;1;1;1;NA;literal;NA;NA;NA;CDS;CDS/pseudo;NA;NA;Gene;Gene/pseudo;NA;NA;un…	1;1	TRUE;CP014006.1	CP014006.1	Klebsiella pneumoniae subsp. pneumoniae	Klebsiella pneumoniae	Bacteria	Proteobacteria	Gammaproteobacteria	Enterobacterales	Enterobacteriaceae	Klebsiella	#N/A	NUHL24835	#N/A	#N/A
2	PlasmidGroup_312.csv	CP021534.1	312	V2	627	562	1202197306	CP021534	Escherichia coli strain AR_0149 plasmid tig00000221, complete sequence	gi|1202197306|gnl|NISC|SAMN04014990tig00000221|gb|CP021534.1|	1202197306	2017/06/08	2017/06/08	256	46161	genomic	dna	circular	insd	#N/A	292902	plasmid	strain|plasmid	AR_0149|tig00000221	#N/A	#N/A	#N/A	complete	11		Escherichia coli	AR_0149	SAMN04014990	Length;Length;all;blob_size;cdregion;cdregion;cdregion;evidence;gene;gene;gene;org;pub;pub;all;prot;prot;all;region;region;site;site;Length;all;blob_size;cdregion;evidence;gene;org;prot;pub;region;site;all;prot;prot;46161;46161;127;128109;63;58;5;63;63;58;5;1;2;1;58;58;58;69;44;44;25;25;46161;259;128109;63;63;63;1;63;2;44;25;5;5;5;NA;literal;NA;NA;NA;CDS;CDS/pseudo;NA;NA;Gene;Gene/pseudo;NA;NA;un…	1;1	TRUE;CP021534.1	CP021534.1	Escherichia coli	Escherichia coli	Bacteria	Proteobacteria	Gammaproteobacteria	Enterobacterales	Enterobacteriaceae	Escherichia	#N/A	AR_0149	#N/A	#N/A
3	PlasmidGroup_312.csv	CP021759.1	312	V3	1667	573	1206209158	CP021759	Klebsiella pneumoniae strain AR_0138 plasmid tig00000002, complete sequence	gi|1206209158|gnl|NISC|SAMN04014979tig00000002|gb|CP021759.1|	1206209158	2017/06/13	2017/06/13	256	46161	genomic	dna	circular	insd	#N/A	292902	plasmid	strain|plasmid	AR_0138|tig00000002	#N/A	#N/A	#N/A	complete	11		Klebsiella pneumoniae	AR_0138	SAMN04014979	Length;Length;all;blob_size;cdregion;cdregion;cdregion;evidence;gene;gene;gene;org;pub;pub;all;prot;prot;all;region;region;site;site;Length;all;blob_size;cdregion;evidence;gene;org;prot;pub;region;site;all;prot;prot;46161;46161;123;125645;61;57;4;61;61;57;4;1;2;1;57;57;57;69;44;44;25;25;46161;253;125645;61;61;61;1;61;2;44;25;4;4;4;NA;literal;NA;NA;NA;CDS;CDS/pseudo;NA;NA;Gene;Gene/pseudo;NA;NA;un…	1;1	TRUE;CP021759.1	CP021759.1	Klebsiella pneumoniae	Klebsiella pneumoniae	Bacteria	Proteobacteria	Gammaproteobacteria	Enterobacterales	Enterobacteriaceae	Klebsiella	#N/A	AR_0138	#N/A	#N/A
4	PlasmidGroup_312.csv	CP024818.1	312	V7	1052	562	1279149370	CP024818	Escherichia coli strain CREC-629 plasmid pCREC-629_3, complete sequence	gi|1279149370|gb|CP024818.1|	1279149370	2017/11/20	2017/11/20	256	46161	genomic	dna	circular	insd	#N/A	416193	plasmid	strain|host|plasmid|country|isolation_source|collection_date|collected_by	CREC-629|Homo sapiens|pCREC-629_3|South Korea: Jeonnam|urine|2015|KCDC	#N/A	#N/A	#N/A	complete	11		Escherichia coli	CREC-629	SAMN07944243	Length;Length;all;blob_size;cdregion;cdregion;cdregion;evidence;gene;gene;gene;org;pub;pub;all;prot;prot;all;region;region;site;site;Length;all;blob_size;cdregion;evidence;gene;org;prot;pub;region;site;all;prot;prot;46161;46161;125;127629;62;58;4;62;62;58;4;1;2;1;58;58;58;69;44;44;25;25;46161;256;127629;62;62;62;1;62;2;44;25;4;4;4;NA;literal;NA;NA;NA;CDS;CDS/pseudo;NA;NA;Gene;Gene/pseudo;NA;NA;un…	1;1	TRUE;CP024818.1	CP024818.1	Escherichia coli	Escherichia coli	Bacteria	Proteobacteria	Gammaproteobacteria	Enterobacterales	Enterobacteriaceae	Escherichia	#N/A	CREC-629	#N/A	#N/A
5	PlasmidGroup_312.csv	CP024825.1	312	V6	1098	562	1279161820	CP024825	Escherichia coli strain CREC-591 plasmid pCREC-591_4, complete sequence	gi|1279161820|gb|CP024825.1|	1279161820	2017/11/20	2017/11/20	256	46161	genomic	dna	circular	insd	#N/A	416193	plasmid	strain|host|plasmid|country|isolation_source|collection_date|collected_by	CREC-591|Homo sapiens|pCREC-591_4|South Korea: Incheon|Peritoneal fluid|2015|KCDC	#N/A	#N/A	#N/A	complete	11		Escherichia coli	CREC-591	SAMN07944241	Length;Length;all;blob_size;cdregion;cdregion;cdregion;evidence;gene;gene;gene;org;pub;pub;all;prot;prot;all;region;region;site;site;Length;all;blob_size;cdregion;evidence;gene;org;prot;pub;region;site;all;prot;prot;46161;46161;125;127611;62;58;4;62;62;58;4;1;2;1;58;58;58;69;44;44;25;25;46161;256;127611;62;62;62;1;62;2;44;25;4;4;4;NA;literal;NA;NA;NA;CDS;CDS/pseudo;NA;NA;Gene;Gene/pseudo;NA;NA;un…	1;1	TRUE;CP024825.1	CP024825.1	Escherichia coli	Escherichia coli	Bacteria	Proteobacteria	Gammaproteobacteria	Enterobacterales	Enterobacteriaceae	Escherichia	#N/A	CREC-591	#N/A	#N/A
6	PlasmidGroup_312.csv	CP025948.1	312	V5	813	562	1333074096	CP025948	Escherichia coli strain SCEC020023 plasmid pNDM21_020023, complete sequence	gi|1333074096|gb|CP025948.1|	1333074096	2018/01/22	2018/01/22	256	46161	genomic	dna	circular	insd	#N/A	418674	plasmid	strain|host|plasmid|country|collection_date	SCEC020023|Homo sapiens|pNDM21_020023|China: Sichuan, Yibin|2016-10-27	#N/A	#N/A	#N/A	complete	11		Escherichia coli	SCEC020023	SAMN07768275	Length;Length;all;blob_size;cdregion;cdregion;cdregion;evidence;gene;gene;gene;org;pub;pub;all;prot;prot;Length;all;blob_size;cdregion;evidence;gene;org;prot;pub;all;prot;prot;46161;46161;127;132935;63;58;5;63;63;58;5;1;4;2;58;58;58;46161;190;132935;63;63;63;1;63;4;5;5;5;NA;literal;NA;NA;NA;CDS;CDS/pseudo;NA;NA;Gene;Gene/pseudo;NA;NA;unpublished;NA;NA;Prot;NA;NA;NA;NA;NA;NA;NA;NA;NA;NA;NA;Prot;NA…	1;1	TRUE;CP025948.1	CP025948.1	Escherichia coli	Escherichia coli	Bacteria	Proteobacteria	Gammaproteobacteria	Enterobacterales	Enterobacteriaceae	Escherichia	#N/A	SCEC020023	#N/A	#N/A
7	PlasmidGroup_312.csv	CP026577.1	312	V4	592	562	1342448635	CP026577	Escherichia coli strain WCHEC005237 plasmid pNDM5_005237, complete sequence	gi|1342448635|gb|CP026577.1|	1342448635	2018/02/12	2018/03/28	256	46161	genomic	dna	circular	insd	#N/A	418674	plasmid	strain|host|plasmid|country|isolation_source|collection_date	WCHEC005237|Homo sapiens|pNDM5_005237|China: Sichuan: Chengdu|Rectal swab|2014-10	#N/A	#N/A	#N/A	complete	11		Escherichia coli	WCHEC005237	SAMN06209723	Length;Length;all;blob_size;cdregion;cdregion;cdregion;evidence;gene;gene;gene;org;pub;pub;all;prot;prot;all;region;region;site;site;Length;all;blob_size;cdregion;evidence;gene;org;prot;pub;region;site;all;prot;prot;46161;46161;127;141019;63;58;5;63;63;58;5;1;3;1;58;58;58;69;44;44;25;25;46161;259;141019;63;63;63;1;63;3;44;25;5;5;5;NA;literal;NA;NA;NA;CDS;CDS/pseudo;NA;NA;Gene;Gene/pseudo;NA;NA;un…	1;1	TRUE;CP026577.1	CP026577.1	Escherichia coli	Escherichia coli	Bacteria	Proteobacteria	Gammaproteobacteria	Enterobacterales	Enterobacteriaceae	Escherichia	#N/A	WCHEC005237	#N/A	#N/A
1	PlasmidGroup_344.csv	CP013491.1	344	V7	7760	1703965	1037253617	CP013491	Rhizobium sp. N6212 plasmid pRspN6212a, complete sequence	gi|1037253617|gb|CP013491.1|	1037253617	2016/06/17	2016/06/17	256	315154	genomic	dna	circular	insd	#N/A	293118	plasmid	strain|host|plasmid|country|isolation_source|collection_date|collected_by|altitude	N6212|Phaseolus vulgaris|pRspN6212a|Mexico: Tepoztlan, Morelos|legume-root nodule|2013|Olga Perez Carrascal and Victor Gonzalez Z.|1700 m	#N/A	#N/A	#N/A	complete	11	#N/A	Rhizobium sp. N6212	N6212	SAMN03998642	Length;Length;all;blob_size;cdregion;cdregion;gene;gene;go_terms;org;pub;pub;all;prot;prot;all;region;region;site;site;Length;all;blob_size;cdregion;gene;go_terms;org;prot;pub;region;site;315154;315154;607;475632;303;303;303;303;449;1;2;1;303;303;303;70;49;49;21;21;315154;980;475632;303;303;449;1;303;2;49;21;NA;literal;NA;NA;NA;CDS;NA;Gene;NA;NA;NA;unpublished;NA;NA;Prot;NA;NA;Region;NA;Site;NA;N…	1;1	TRUE;CP013491.1	CP013491.1	Rhizobium sp. N6212	Rhizobium sp.	Bacteria	Proteobacteria	Alphaproteobacteria	Rhizobiales	Rhizobiaceae	Rhizobium	#N/A	N6212	#N/A	#N/A
2	PlasmidGroup_344.csv	CP013496.1	344	V6	7754	1703964	1037259672	CP013496	Rhizobium sp. N621 plasmid pRspN621a, complete sequence	gi|1037259672|gb|CP013496.1|	1037259672	2016/06/17	2016/06/17	256	315154	genomic	dna	circular	insd	#N/A	293118	plasmid	strain|host|plasmid|country|isolation_source|collection_date|collected_by|altitude	N621|Phaseolus vulgaris|pRspN621a|Mexico: Tepoztlan, Morelos|legume-root nodule|2013|Olga Perez Carrascal and Victor Gonzalez Z.|1700 m	#N/A	#N/A	#N/A	complete	11	#N/A	Rhizobium sp. N621	N621	SAMN03998641	Length;Length;all;blob_size;cdregion;cdregion;gene;gene;go_terms;org;pub;pub;all;prot;prot;all;region;region;site;site;Length;all;blob_size;cdregion;gene;go_terms;org;prot;pub;region;site;315154;315154;607;494937;303;303;303;303;532;1;2;1;303;303;303;70;49;49;21;21;315154;980;494937;303;303;532;1;303;2;49;21;NA;literal;NA;NA;NA;CDS;NA;Gene;NA;NA;NA;unpublished;NA;NA;Prot;NA;NA;Region;NA;Site;NA;N…	1;1	TRUE;CP013496.1	CP013496.1	Rhizobium sp. N621	Rhizobium sp.	Bacteria	Proteobacteria	Alphaproteobacteria	Rhizobiales	Rhizobiaceae	Rhizobium	#N/A	N621	#N/A	#N/A
3	PlasmidGroup_344.csv	CP013501.1	344	V3	3152	29449	1037265806	CP013501	Rhizobium etli strain N561 plasmid pRspN561a, complete sequence	gi|1037265806|gb|CP013501.1|	1037265806	2016/06/17	2016/06/17	256	315151	genomic	dna	circular	insd	#N/A	293118	plasmid	strain|host|plasmid|country|isolation_source|collection_date|collected_by|altitude	N561|Phaseolus vulgaris|pRspN561a|Mexico: Tepoztlan, Morelos|legume-root nodule|2013|Olga Perez Carrascal and Victor Gonzalez Z.|1700 m	#N/A	#N/A	#N/A	complete	11	#N/A	Rhizobium etli	N561	SAMN03998640	Length;Length;all;blob_size;cdregion;cdregion;gene;gene;go_terms;org;pub;pub;all;prot;prot;all;region;region;site;site;Length;all;blob_size;cdregion;gene;go_terms;org;prot;pub;region;site;315151;315151;607;495623;303;303;303;303;541;1;2;1;303;303;303;70;50;50;20;20;315151;980;495623;303;303;541;1;303;2;50;20;NA;literal;NA;NA;NA;CDS;NA;Gene;NA;NA;NA;unpublished;NA;NA;Prot;NA;NA;Region;NA;Site;NA;N…	1;1	TRUE;CP013501.1	CP013501.1	Rhizobium etli	Rhizobium etli	Bacteria	Proteobacteria	Alphaproteobacteria	Rhizobiales	Rhizobiaceae	Rhizobium	#N/A	N561	#N/A	#N/A
4	PlasmidGroup_344.csv	CP013507.1	344	V1	7748	1703962	1037271978	CP013507	Rhizobium sp. N1341 plasmid pRspN1341b, complete sequence	gi|1037271978|gb|CP013507.1|	1037271978	2016/06/17	2016/06/17	256	314785	genomic	dna	circular	insd	#N/A	293118	plasmid	strain|host|plasmid|country|isolation_source|collection_date|collected_by|altitude	N1341|Phaseolus vulgaris|pRspN1341b|Mexico: Tepoztlan, Morelos|legume-root nodule|2013|Olga Perez Carrascal and Victor Gonzalez Z.|1700 m	#N/A	#N/A	#N/A	complete	11	#N/A	Rhizobium sp. N1341	N1341	SAMN03998639	Length;Length;all;blob_size;cdregion;cdregion;gene;gene;go_terms;org;pub;pub;all;prot;prot;all;region;region;site;site;Length;all;blob_size;cdregion;gene;go_terms;org;prot;pub;region;site;314785;314785;607;478610;303;303;303;303;479;1;2;1;303;303;303;67;47;47;20;20;314785;977;478610;303;303;479;1;303;2;47;20;NA;literal;NA;NA;NA;CDS;NA;Gene;NA;NA;NA;unpublished;NA;NA;Prot;NA;NA;Region;NA;Site;NA;N…	1;1	TRUE;CP013507.1	CP013507.1	Rhizobium sp. N1341	Rhizobium sp.	Bacteria	Proteobacteria	Alphaproteobacteria	Rhizobiales	Rhizobiaceae	Rhizobium	#N/A	N1341	#N/A	#N/A
5	PlasmidGroup_344.csv	CP013518.1	344	V4	7742	1703960	1037283953	CP013518	Rhizobium sp. N113 plasmid pRspN113a, complete sequence	gi|1037283953|gb|CP013518.1|	1037283953	2016/06/17	2016/06/17	256	315151	genomic	dna	circular	insd	#N/A	293118	plasmid	strain|host|plasmid|country|isolation_source|collection_date|collected_by|altitude	N113|Phaseolus vulgaris|pRspN113a|Mexico: Tepoztlan, Morelos|legume-root nodule|2013|Olga Perez Carrascal and Victor Gonzalez Z.|1700 m	#N/A	#N/A	#N/A	complete	11	#N/A	Rhizobium sp. N113	N113	SAMN03998637	Length;Length;all;blob_size;cdregion;cdregion;gene;gene;go_terms;org;pub;pub;all;prot;prot;all;region;region;site;site;Length;all;blob_size;cdregion;gene;go_terms;org;prot;pub;region;site;315151;315151;611;485424;305;305;305;305;499;1;2;1;305;305;305;76;55;55;21;21;315151;992;485424;305;305;499;1;305;2;55;21;NA;literal;NA;NA;NA;CDS;NA;Gene;NA;NA;NA;unpublished;NA;NA;Prot;NA;NA;Region;NA;Site;NA;N…	1;1	TRUE;CP013518.1	CP013518.1	Rhizobium sp. N113	Rhizobium sp.	Bacteria	Proteobacteria	Alphaproteobacteria	Rhizobiales	Rhizobiaceae	Rhizobium	#N/A	N113	#N/A	#N/A
6	PlasmidGroup_344.csv	CP013591.1	344	V5	7774	1703968	1037414049	CP013591	Rhizobium sp. N871 plasmid pRspN871a, complete sequence	gi|1037414049|gb|CP013591.1|	1037414049	2016/06/17	2016/06/17	256	315154	genomic	dna	circular	insd	#N/A	293118	plasmid	strain|host|plasmid|country|isolation_source|collection_date|collected_by|altitude	N871|Phaseolus vulgaris|pRspN871a|Mexico: Tepoztlan, Morelos|legume-root nodule|2013|Olga Perez Carrascal and Victor Gonzalez Z.|1700 m	#N/A	#N/A	#N/A	complete	11	#N/A	Rhizobium sp. N871	N871	SAMN03998645	Length;Length;all;blob_size;cdregion;cdregion;gene;gene;go_terms;org;pub;pub;all;prot;prot;all;region;region;site;site;Length;all;blob_size;cdregion;gene;go_terms;org;prot;pub;region;site;315154;315154;607;490506;303;303;303;303;522;1;2;1;303;303;303;70;50;50;20;20;315154;980;490506;303;303;522;1;303;2;50;20;NA;literal;NA;NA;NA;CDS;NA;Gene;NA;NA;NA;unpublished;NA;NA;Prot;NA;NA;Region;NA;Site;NA;N…	1;1	TRUE;CP013591.1	CP013591.1	Rhizobium sp. N871	Rhizobium sp.	Bacteria	Proteobacteria	Alphaproteobacteria	Rhizobiales	Rhizobiaceae	Rhizobium	#N/A	N871	#N/A	#N/A
7	PlasmidGroup_344.csv	CP013597.1	344	V2	7768	1703967	1037420226	CP013597	Rhizobium sp. N741 plasmid pRspN741b, complete sequence	gi|1037420226|gb|CP013597.1|	1037420226	2016/06/17	2016/06/17	256	314785	genomic	dna	circular	insd	#N/A	293118	plasmid	strain|host|plasmid|country|isolation_source|collection_date|collected_by|altitude	N741|Phaseolus vulgaris|pRspN741b|Mexico: Tepoztlan, Morelos|legume-root nodule|2013|Olga Perez Carrascal and Victor Gonzalez Z.|1700 m	#N/A	#N/A	#N/A	complete	11	#N/A	Rhizobium sp. N741	N741	SAMN03998644	Length;Length;all;blob_size;cdregion;cdregion;gene;gene;go_terms;org;pub;pub;all;prot;prot;all;region;region;site;site;Length;all;blob_size;cdregion;gene;go_terms;org;prot;pub;region;site;314785;314785;607;503357;303;303;303;303;562;1;2;1;303;303;303;67;47;47;20;20;314785;977;503357;303;303;562;1;303;2;47;20;NA;literal;NA;NA;NA;CDS;NA;Gene;NA;NA;NA;unpublished;NA;NA;Prot;NA;NA;Region;NA;Site;NA;N…	1;1	TRUE;CP013597.1	CP013597.1	Rhizobium sp. N741	Rhizobium sp.	Bacteria	Proteobacteria	Alphaproteobacteria	Rhizobiales	Rhizobiaceae	Rhizobium	#N/A	N741	#N/A	#N/A
1	PlasmidGroup_345.csv	CP013493.1	345	V6	7758	1703965	1037254319	CP013493	Rhizobium sp. N6212 plasmid pRspN6212c, complete sequence	gi|1037254319|gb|CP013493.1|	1037254319	2016/06/17	2016/06/17	256	501077	genomic	dna	circular	insd	#N/A	293118	plasmid	strain|host|plasmid|country|isolation_source|collection_date|collected_by|altitude	N6212|Phaseolus vulgaris|pRspN6212c|Mexico: Tepoztlan, Morelos|legume-root nodule|2013|Olga Perez Carrascal and Victor Gonzalez Z.|1700 m	#N/A	#N/A	#N/A	complete	11	#N/A	Rhizobium sp. N6212	N6212	SAMN03998642	Length;Length;all;blob_size;cdregion;cdregion;gene;gene;go_terms;org;pub;pub;rna;rna;all;prot;prot;all;region;region;site;site;Length;all;blob_size;cdregion;gene;go_terms;org;prot;pub;region;rna;site;501077;501077;941;758522;468;468;470;470;768;1;2;1;2;2;468;468;468;167;96;96;71;71;501077;1576;758522;468;470;768;1;468;2;96;2;71;NA;literal;NA;NA;NA;CDS;NA;Gene;NA;NA;NA;unpublished;NA;ncRNA;NA;NA;P…	1;1	TRUE;CP013493.1	CP013493.1	Rhizobium sp. N6212	Rhizobium sp.	Bacteria	Proteobacteria	Alphaproteobacteria	Rhizobiales	Rhizobiaceae	Rhizobium	#N/A	N6212	#N/A	#N/A
2	PlasmidGroup_345.csv	CP013498.1	345	V7	7753	1703964	1037260373	CP013498	Rhizobium sp. N621 plasmid pRspN621c, complete sequence	gi|1037260373|gb|CP013498.1|	1037260373	2016/06/17	2016/06/17	256	501077	genomic	dna	circular	insd	#N/A	293118	plasmid	strain|host|plasmid|country|isolation_source|collection_date|collected_by|altitude	N621|Phaseolus vulgaris|pRspN621c|Mexico: Tepoztlan, Morelos|legume-root nodule|2013|Olga Perez Carrascal and Victor Gonzalez Z.|1700 m	#N/A	#N/A	#N/A	complete	11	#N/A	Rhizobium sp. N621	N621	SAMN03998641	Length;Length;all;blob_size;cdregion;cdregion;gene;gene;go_terms;org;pub;pub;rna;rna;all;prot;prot;all;region;region;site;site;Length;all;blob_size;cdregion;gene;go_terms;org;prot;pub;region;rna;site;501077;501077;941;761284;468;468;470;470;777;1;2;1;2;2;468;468;468;168;97;97;71;71;501077;1577;761284;468;470;777;1;468;2;97;2;71;NA;literal;NA;NA;NA;CDS;NA;Gene;NA;NA;NA;unpublished;NA;ncRNA;NA;NA;P…	1;1	TRUE;CP013498.1	CP013498.1	Rhizobium sp. N621	Rhizobium sp.	Bacteria	Proteobacteria	Alphaproteobacteria	Rhizobiales	Rhizobiaceae	Rhizobium	#N/A	N621	#N/A	#N/A
3	PlasmidGroup_345.csv	CP013503.1	345	V5	3147	29449	1037266499	CP013503	Rhizobium etli strain N561 plasmid pRspN561c, complete sequence	gi|1037266499|gb|CP013503.1|	1037266499	2016/06/17	2016/06/17	256	501077	genomic	dna	circular	insd	#N/A	293118	plasmid	strain|host|plasmid|country|collection_date|collected_by|altitude	N561|Phaseolus vulgaris|pRspN561c|Mexico: Tepoztlan, Morelos|2013|Olga Perez Carrascal and Victor Gonzalez Z.|1700 m	#N/A	#N/A	#N/A	complete	11	#N/A	Rhizobium etli	N561	SAMN03998640	Length;Length;all;blob_size;cdregion;cdregion;gene;gene;go_terms;org;pub;pub;rna;rna;all;prot;prot;all;region;region;site;site;Length;all;blob_size;cdregion;gene;go_terms;org;prot;pub;region;rna;site;501077;501077;941;758372;468;468;470;470;775;1;2;1;2;2;468;468;468;167;96;96;71;71;501077;1576;758372;468;470;775;1;468;2;96;2;71;NA;literal;NA;NA;NA;CDS;NA;Gene;NA;NA;NA;unpublished;NA;ncRNA;NA;NA;P…	1;1	TRUE;CP013503.1	CP013503.1	Rhizobium etli	Rhizobium etli	Bacteria	Proteobacteria	Alphaproteobacteria	Rhizobiales	Rhizobiaceae	Rhizobium	#N/A	N561	#N/A	#N/A
4	PlasmidGroup_345.csv	CP013509.1	345	V1	7750	1703962	1037272677	CP013509	Rhizobium sp. N1341 plasmid pRspN1341d, complete sequence	gi|1037272677|gb|CP013509.1|	1037272677	2016/06/17	2016/06/17	256	501077	genomic	dna	circular	insd	#N/A	293118	plasmid	strain|host|plasmid|country|isolation_source|collection_date|collected_by|altitude	N1341|Phaseolus vulgaris|pRspN1341d|Mexico: Tepoztlan, Morelos|legume-root nodule|2013|Olga Perez Carrascal and Victor Gonzalez Z.|1700 m	#N/A	#N/A	#N/A	complete	11	#N/A	Rhizobium sp. N1341	N1341	SAMN03998639	Length;Length;all;blob_size;cdregion;cdregion;gene;gene;go_terms;org;pub;pub;rna;rna;all;prot;prot;all;region;region;site;site;Length;all;blob_size;cdregion;gene;go_terms;org;prot;pub;region;rna;site;501077;501077;939;739046;467;467;469;469;708;1;2;1;2;2;467;467;467;167;96;96;71;71;501077;1573;739046;467;469;708;1;467;2;96;2;71;NA;literal;NA;NA;NA;CDS;NA;Gene;NA;NA;NA;unpublished;NA;ncRNA;NA;NA;P…	1;1	TRUE;CP013509.1	CP013509.1	Rhizobium sp. N1341	Rhizobium sp.	Bacteria	Proteobacteria	Alphaproteobacteria	Rhizobiales	Rhizobiaceae	Rhizobium	#N/A	N1341	#N/A	#N/A
5	PlasmidGroup_345.csv	CP013520.1	345	V3	7740	1703960	1037284677	CP013520	Rhizobium sp. N113 plasmid pRspN113c, complete sequence	gi|1037284677|gb|CP013520.1|	1037284677	2016/06/17	2016/06/17	256	501077	genomic	dna	circular	insd	#N/A	293118	plasmid	strain|host|plasmid|country|isolation_source|collection_date|collected_by|altitude	N113|Phaseolus vulgaris|pRspN113c|Mexico: Tepoztlan, Morelos|legume-root nodule|2013|Olga Perez Carrascal and Victor Gonzalez Z.|1700 m	#N/A	#N/A	#N/A	complete	11	#N/A	Rhizobium sp. N113	N113	SAMN03998637	Length;Length;all;blob_size;cdregion;cdregion;gene;gene;gene;go_terms;org;pub;pub;rna;rna;all;prot;prot;all;region;region;site;site;Length;all;blob_size;cdregion;gene;go_terms;org;prot;pub;region;rna;site;501077;501077;936;732657;464;464;469;466;3;698;1;2;1;2;2;464;464;464;177;103;103;74;74;501077;1577;732657;464;469;698;1;464;2;103;2;74;NA;literal;NA;NA;NA;CDS;NA;Gene;Gene/pseudo;NA;NA;NA;unpubl…	1;1	TRUE;CP013520.1	CP013520.1	Rhizobium sp. N113	Rhizobium sp.	Bacteria	Proteobacteria	Alphaproteobacteria	Rhizobiales	Rhizobiaceae	Rhizobium	#N/A	N113	#N/A	#N/A
6	PlasmidGroup_345.csv	CP013593.1	345	V4	7771	1703968	1037414747	CP013593	Rhizobium sp. N871 plasmid pRspN871c, complete sequence	gi|1037414747|gb|CP013593.1|	1037414747	2016/06/17	2016/06/17	256	501077	genomic	dna	circular	insd	#N/A	293118	plasmid	strain|host|plasmid|country|isolation_source|collection_date|collected_by|altitude	N871|Phaseolus vulgaris|pRspN871c|Mexico: Tepoztlan, Morelos|legume-root nodule|2013|Olga Perez Carrascal and Victor Gonzalez Z.|1700 m	#N/A	#N/A	#N/A	complete	11	#N/A	Rhizobium sp. N871	N871	SAMN03998645	Length;Length;all;blob_size;cdregion;cdregion;gene;gene;go_terms;org;pub;pub;rna;rna;all;prot;prot;all;region;region;site;site;Length;all;blob_size;cdregion;gene;go_terms;org;prot;pub;region;rna;site;501077;501077;941;735938;468;468;470;470;695;1;2;1;2;2;468;468;468;167;96;96;71;71;501077;1576;735938;468;470;695;1;468;2;96;2;71;NA;literal;NA;NA;NA;CDS;NA;Gene;NA;NA;NA;unpublished;NA;ncRNA;NA;NA;P…	1;1	TRUE;CP013593.1	CP013593.1	Rhizobium sp. N871	Rhizobium sp.	Bacteria	Proteobacteria	Alphaproteobacteria	Rhizobiales	Rhizobiaceae	Rhizobium	#N/A	N871	#N/A	#N/A
7	PlasmidGroup_345.csv	CP013599.1	345	V2	7769	1703967	1037420903	CP013599	Rhizobium sp. N741 plasmid pRspN741d, complete sequence	gi|1037420903|gb|CP013599.1|	1037420903	2016/06/17	2016/06/17	256	501077	genomic	dna	circular	insd	#N/A	293118	plasmid	strain|host|plasmid|country|collection_date|collected_by|altitude	N741|Phaseolus vulgaris|pRspN741d|Mexico: Tepoztlan, Morelos|2013|Olga Perez Carrascal and Victor Gonzalez Z.|1700 m	#N/A	#N/A	#N/A	complete	11	#N/A	Rhizobium sp. N741	N741	SAMN03998644	Length;Length;all;blob_size;cdregion;cdregion;gene;gene;go_terms;org;pub;pub;rna;rna;all;prot;prot;all;region;region;site;site;Length;all;blob_size;cdregion;gene;go_terms;org;prot;pub;region;rna;site;501077;501077;941;761303;468;468;470;470;778;1;2;1;2;2;468;468;468;167;96;96;71;71;501077;1576;761303;468;470;778;1;468;2;96;2;71;NA;literal;NA;NA;NA;CDS;NA;Gene;NA;NA;NA;unpublished;NA;ncRNA;NA;NA;P…	1;1	TRUE;CP013599.1	CP013599.1	Rhizobium sp. N741	Rhizobium sp.	Bacteria	Proteobacteria	Alphaproteobacteria	Rhizobiales	Rhizobiaceae	Rhizobium	#N/A	N741	#N/A	#N/A
1	PlasmidGroup_346.csv	CP013504.1	346	V4	3148	29449	1037266968	CP013504	Rhizobium etli strain N561 plasmid pRspN561d, complete sequence	gi|1037266968|gb|CP013504.1|	1037266968	2016/06/17	2016/06/17	256	752940	genomic	dna	circular	insd	#N/A	293118	plasmid	strain|host|plasmid|country|collection_date|collected_by|altitude	N561|Phaseolus vulgaris|pRspN561d|Mexico: Tepoztlan, Morelos|2013|Olga Perez Carrascal and Victor Gonzalez Z.|1700 m	#N/A	#N/A	#N/A	complete	11	#N/A	Rhizobium etli	N561	SAMN03998640	Length;Length;all;blob_size;cdregion;cdregion;gene;gene;go_terms;imp;imp;org;pub;pub;all;prot;prot;all;region;region;site;site;Length;all;blob_size;cdregion;gene;go_terms;imp;org;prot;pub;region;site;752940;752940;1380;1027281;689;689;689;689;824;1;1;1;2;1;689;689;689;434;269;269;165;165;752940;2503;1027281;689;689;824;1;1;689;2;269;165;NA;literal;NA;NA;NA;CDS;NA;Gene;NA;NA;misc_binding;NA;NA;unp…	1;1	TRUE;CP013504.1	CP013504.1	Rhizobium etli	Rhizobium etli	Bacteria	Proteobacteria	Alphaproteobacteria	Rhizobiales	Rhizobiaceae	Rhizobium	#N/A	N561	#N/A	#N/A
2	PlasmidGroup_346.csv	CP013510.1	346	V1	7751	1703962	1037273145	CP013510	Rhizobium sp. N1341 plasmid pRspN1341e, complete sequence	gi|1037273145|gb|CP013510.1|	1037273145	2016/06/17	2016/06/17	256	751351	genomic	dna	circular	insd	#N/A	293118	plasmid	strain|host|plasmid|country|isolation_source|collection_date|collected_by|altitude	N1341|Phaseolus vulgaris|pRspN1341e|Mexico: Tepoztlan, Morelos|legume-root nodule|2013|Olga Perez Carrascal and Victor Gonzalez Z.|1700 m	#N/A	#N/A	#N/A	complete	11	#N/A	Rhizobium sp. N1341	N1341	SAMN03998639	Length;Length;all;blob_size;cdregion;cdregion;gene;gene;go_terms;imp;imp;org;pub;pub;all;prot;prot;all;region;region;site;site;Length;all;blob_size;cdregion;gene;go_terms;imp;org;prot;pub;region;site;751351;751351;1382;1049093;690;690;690;690;904;1;1;1;2;1;690;690;690;433;268;268;165;165;751351;2505;1049093;690;690;904;1;1;690;2;268;165;NA;literal;NA;NA;NA;CDS;NA;Gene;NA;NA;misc_binding;NA;NA;unp…	1;1	TRUE;CP013510.1	CP013510.1	Rhizobium sp. N1341	Rhizobium sp.	Bacteria	Proteobacteria	Alphaproteobacteria	Rhizobiales	Rhizobiaceae	Rhizobium	#N/A	N1341	#N/A	#N/A
3	PlasmidGroup_346.csv	CP013521.1	346	V3	7741	1703960	1037285142	CP013521	Rhizobium sp. N113 plasmid pRspN113d, complete sequence	gi|1037285142|gb|CP013521.1|	1037285142	2016/06/17	2016/06/17	256	755598	genomic	dna	circular	insd	#N/A	293118	plasmid	strain|host|plasmid|country|isolation_source|collection_date|collected_by|altitude	N113|Phaseolus vulgaris|pRspN113d|Mexico: Tepoztlan, Morelos|legume-root nodule|2013|Olga Perez Carrascal and Victor Gonzalez Z.|1700 m	#N/A	#N/A	#N/A	complete	11	#N/A	Rhizobium sp. N113	N113	SAMN03998637	Length;Length;all;blob_size;cdregion;cdregion;gene;gene;gene;go_terms;imp;imp;org;pub;pub;all;prot;prot;all;region;region;site;site;Length;all;blob_size;cdregion;gene;go_terms;imp;org;prot;pub;region;site;755598;755598;1389;1081254;689;689;698;689;9;1043;1;1;1;2;1;689;689;689;438;268;268;170;170;755598;2516;1081254;689;698;1043;1;1;689;2;268;170;NA;literal;NA;NA;NA;CDS;NA;Gene;Gene/pseudo;NA;NA;m…	1;1	TRUE;CP013521.1	CP013521.1	Rhizobium sp. N113	Rhizobium sp.	Bacteria	Proteobacteria	Alphaproteobacteria	Rhizobiales	Rhizobiaceae	Rhizobium	#N/A	N113	#N/A	#N/A
4	PlasmidGroup_346.csv	CP013594.1	346	V5	7773	1703968	1037415216	CP013594	Rhizobium sp. N871 plasmid pRspN871d, complete sequence	gi|1037415216|gb|CP013594.1|	1037415216	2016/06/17	2016/06/17	256	752940	genomic	dna	circular	insd	#N/A	293118	plasmid	strain|host|plasmid|country|isolation_source|collection_date|collected_by|altitude	N871|Phaseolus vulgaris|pRspN871d|Mexico: Tepoztlan, Morelos|legume-root nodule|2013|Olga Perez Carrascal and Victor Gonzalez Z.|1700 m	#N/A	#N/A	#N/A	complete	11	#N/A	Rhizobium sp. N871	N871	SAMN03998645	Length;Length;all;blob_size;cdregion;cdregion;gene;gene;gene;go_terms;imp;imp;org;pub;pub;all;prot;prot;all;region;region;site;site;Length;all;blob_size;cdregion;gene;go_terms;imp;org;prot;pub;region;site;752940;752940;1376;1053384;686;686;688;686;2;938;1;1;1;2;1;686;686;686;435;270;270;165;165;752940;2497;1053384;686;688;938;1;1;686;2;270;165;NA;literal;NA;NA;NA;CDS;NA;Gene;Gene/pseudo;NA;NA;mis…	1;1	TRUE;CP013594.1	CP013594.1	Rhizobium sp. N871	Rhizobium sp.	Bacteria	Proteobacteria	Alphaproteobacteria	Rhizobiales	Rhizobiaceae	Rhizobium	#N/A	N871	#N/A	#N/A
5	PlasmidGroup_346.csv	CP013600.1	346	V2	7770	1703967	1037421372	CP013600	Rhizobium sp. N741 plasmid pRspN741e, complete sequence	gi|1037421372|gb|CP013600.1|	1037421372	2016/06/17	2016/06/17	256	752910	genomic	dna	circular	insd	#N/A	293118	plasmid	strain|host|plasmid|country|collection_date|collected_by|altitude	N741|Phaseolus vulgaris|pRspN741e|Mexico: Tepoztlan, Morelos|2013|Olga Perez Carrascal and Victor Gonzalez Z.|1700 m	#N/A	#N/A	#N/A	complete	11	#N/A	Rhizobium sp. N741	N741	SAMN03998644	Length;Length;all;blob_size;cdregion;cdregion;gene;gene;go_terms;imp;imp;org;pub;pub;all;prot;prot;all;region;region;site;site;Length;all;blob_size;cdregion;gene;go_terms;imp;org;prot;pub;region;site;752910;752910;1384;1125982;691;691;691;691;1196;1;1;1;2;1;691;691;691;434;269;269;165;165;752910;2509;1125982;691;691;1196;1;1;691;2;269;165;NA;literal;NA;NA;NA;CDS;NA;Gene;NA;NA;misc_binding;NA;NA;u…	1;1	TRUE;CP013600.1	CP013600.1	Rhizobium sp. N741	Rhizobium sp.	Bacteria	Proteobacteria	Alphaproteobacteria	Rhizobiales	Rhizobiaceae	Rhizobium	#N/A	N741	#N/A	#N/A
1	PlasmidGroup_35.csv	AP006718.1	35	V1	4549	279808	68448408	AP006718	Staphylococcus haemolyticus JCSC1435 plasmid pSHaeB DNA, complete sequence	gi|68448408|dbj|AP006718.1|	68448408	2005/07/01	2016/10/07	256	2366	genomic	dna	circular	insd	#N/A	12508	plasmid	strain|plasmid	JCSC1435|pSHaeB	#N/A	#N/A	#N/A	complete	11		Staphylococcus haemolyticus JCSC1435	JCSC1435	SAMD00061066	Length;Length;all;blob_size;cdregion;cdregion;gene;gene;org;pub;pub;all;prot;prot;all;region;region;site;site;Length;all;blob_size;cdregion;gene;org;prot;pub;region;site;2366;2366;5;6172;2;2;2;2;1;2;1;2;2;2;8;2;2;6;6;2366;15;6172;2;2;1;2;2;2;6;NA;literal;NA;NA;NA;CDS;NA;Gene;NA;NA;PubMed;NA;NA;Prot;NA;NA;Region;NA;Site;NA;NA;NA;NA;NA;NA;NA;NA;NA;NA;NA;NA;NA;NA;NA;NA;NA;NA;NA;NA;NA;CDS;CDS;CDS;CDS…	1;1	TRUE;AP006718.1	AP006718.1	Staphylococcus haemolyticus JCSC1435	Staphylococcus haemolyticus	Bacteria	Firmicutes	Bacilli	Bacillales	Staphylococcaceae	Staphylococcus	#N/A	JCSC1435	#N/A	#N/A
2	PlasmidGroup_35.csv	CP003981.1	35	V3	6757	1193576	537392238	CP003981	Staphylococcus aureus subsp. aureus CN1 plasmid, complete sequence	gi|537392238|gb|CP003981.1|	537392238	2013/08/30	2016/07/26	256	2472	genomic	dna	circular	insd	#N/A	162343	plasmid	strain|plasmid	CN1|unnamed	#N/A	#N/A	#N/A	complete	11		Staphylococcus aureus subsp. aureus CN1	CN1	SAMN02603420	Length;Length;all;blob_size;cdregion;cdregion;gene;gene;org;pub;pub;all;prot;prot;all;region;region;site;site;Length;all;blob_size;cdregion;gene;org;prot;pub;region;site;2472;2472;7;5293;3;3;3;3;1;2;1;3;3;3;8;2;2;6;6;2472;18;5293;3;3;1;3;2;2;6;NA;literal;NA;NA;NA;CDS;NA;Gene;NA;NA;PubMed;NA;NA;Prot;NA;NA;Region;NA;Site;NA;NA;NA;NA;NA;NA;NA;NA;NA;NA;NA;NA;NA;NA;NA;NA;NA;NA;NA;NA;NA;CDS;CDS;CDS;CDS…	1;1	TRUE;CP003981.1	CP003981.1	Staphylococcus aureus subsp. aureus CN1	Staphylococcus aureus	Bacteria	Firmicutes	Bacilli	Bacillales	Staphylococcaceae	Staphylococcus	#N/A	CN1	#N/A	#N/A
3	PlasmidGroup_35.csv	CP013617.1	35	V2	2196	1280	961570267	CP013617	Staphylococcus aureus strain RIVM1295 plasmid pRIVM1295-1, complete sequence	gi|961570267|gnl|PRJNA305475|pRIVM1295-1|gb|CP013617.1|	961570267	2015/12/14	2016/06/24	256	2362	genomic	dna	circular	insd	#N/A	305475	plasmid	strain|host|plasmid|country|isolation_source|lat_lon|collection_date|collected_by	RIVM1295|Homo sapiens|pRIVM1295-1|Netherlands: Bilthoven|unavailable|52.13 N 5.210 E|26-Mar-2009|Dutch National Institute for Public Health and the Environment (RIVM)	#N/A	#N/A	#N/A	complete	11	ds	Staphylococcus aureus	RIVM1295	SAMN04325935	Length;Length;all;blob_size;cdregion;cdregion;evidence;gene;gene;org;pub;pub;all;prot;prot;all;region;region;site;site;Length;all;blob_size;cdregion;evidence;gene;org;prot;pub;region;site;2362;2362;5;8053;2;2;2;2;2;1;2;1;2;2;2;8;2;2;6;6;2362;15;8053;2;2;2;1;2;2;2;6;NA;literal;NA;NA;NA;CDS;NA;NA;Gene;NA;NA;PubMed;NA;NA;Prot;NA;NA;Region;NA;Site;NA;NA;NA;NA;NA;NA;NA;NA;NA;NA;NA;NA;NA;NA;NA;NA;NA;NA…	1;1	TRUE;CP013617.1	CP013617.1	Staphylococcus aureus	Staphylococcus aureus	Bacteria	Firmicutes	Bacilli	Bacillales	Staphylococcaceae	Staphylococcus	#N/A	RIVM1295	#N/A	#N/A
4	PlasmidGroup_35.csv	CP019565.1	35	V4	2228	1280	1141961713	CP019565	Staphylococcus aureus strain SR434 plasmid pSR02, complete genome	gi|1141961713|gb|CP019565.1|	1141961713	2017/02/06	2017/02/06	256	2473	genomic	dna	circular	insd	#N/A	369164	plasmid	strain|host|plasmid|country|isolation_source|lat_lon|collection_date|collected_by	SR434|Homo sapiens|pSR02|China: Hangzhou|skin|30.26 N 120.2 E|2015-11-26|Yan Chen	#N/A	#N/A	#N/A	complete	11		Staphylococcus aureus	SR434	SAMN06277866	Length;Length;all;blob_size;cdregion;cdregion;evidence;gene;gene;org;pub;pub;all;prot;prot;all;region;region;site;site;Length;all;blob_size;cdregion;evidence;gene;org;prot;pub;region;site;2473;2473;5;8219;2;2;2;2;2;1;2;1;2;2;2;8;2;2;6;6;2473;15;8219;2;2;2;1;2;2;2;6;NA;literal;NA;NA;NA;CDS;NA;NA;Gene;NA;NA;unpublished;NA;NA;Prot;NA;NA;Region;NA;Site;NA;NA;NA;NA;NA;NA;NA;NA;NA;NA;NA;NA;NA;NA;NA;NA;…	1;1	TRUE;CP019565.1	CP019565.1	Staphylococcus aureus	Staphylococcus aureus	Bacteria	Firmicutes	Bacilli	Bacillales	Staphylococcaceae	Staphylococcus	#N/A	SR434	#N/A	#N/A
5	PlasmidGroup_35.csv	CP025398.1	35	V5	2267	1283	1336517222	CP025398	Staphylococcus haemolyticus strain 83131B plasmid p83131B, complete sequence	gi|1336517222|gb|CP025398.1|	1336517222	2018/01/30	2018/03/20	256	2366	genomic	dna	circular	insd	#N/A	417990	plasmid	strain|host|plasmid|country|lat_lon|collection_date|collected_by	83131B|Homo sapiens|p83131B|Netherlands: Groningen|53.2223 N 6.57377 E|2016|UMCG	#N/A	#N/A	#N/A	complete	11		Staphylococcus haemolyticus	83131B	SAMN08161435	Length;Length;all;blob_size;cdregion;cdregion;evidence;gene;gene;org;pub;all;prot;prot;all;region;region;site;site;Length;all;blob_size;cdregion;evidence;gene;org;prot;pub;region;site;2366;2366;5;9135;2;2;2;2;2;1;2;2;2;2;8;2;2;6;6;2366;15;9135;2;2;2;1;2;2;2;6;NA;literal;NA;NA;NA;CDS;NA;NA;Gene;NA;NA;NA;NA;Prot;NA;NA;Region;NA;Site;NA;NA;NA;NA;NA;NA;NA;NA;NA;NA;NA;NA;NA;NA;NA;NA;NA;NA;NA;NA;NA;NA;…	1;1	TRUE;CP025398.1	CP025398.1	Staphylococcus haemolyticus	Staphylococcus haemolyticus	Bacteria	Firmicutes	Bacilli	Bacillales	Staphylococcaceae	Staphylococcus	#N/A	83131B	#N/A	#N/A
1	PlasmidGroup_356.csv	CP013514.1	356	V2	7747	1703961	1037278419	CP013514	Rhizobium sp. N1314 plasmid pRspN1314c, complete sequence	gi|1037278419|gb|CP013514.1|	1037278419	2016/06/17	2016/06/17	256	433217	genomic	dna	circular	insd	#N/A	293118	plasmid	strain|host|plasmid|country|isolation_source|collection_date|collected_by|altitude	N1314|Phaseolus vulgaris|pRspN1314c|Mexico: Tepoztlan, Morelos|legume-root nodule|2013|Olga Perez Carrascal and Victor Gonzalez Z.|1700 m	#N/A	#N/A	#N/A	complete	11	#N/A	Rhizobium sp. N1314	N1314	SAMN03998638	Length;Length;all;blob_size;cdregion;cdregion;gene;gene;go_terms;org;pub;pub;rna;rna;all;prot;prot;all;region;region;site;site;Length;all;blob_size;cdregion;gene;go_terms;org;prot;pub;region;rna;site;433217;433217;765;569871;379;379;382;382;460;1;2;1;3;3;379;379;379;544;362;362;182;182;433217;1688;569871;379;382;460;1;379;2;362;3;182;NA;literal;NA;NA;NA;CDS;NA;Gene;NA;NA;NA;unpublished;NA;ncRNA;N…	1;1	TRUE;CP013514.1	CP013514.1	Rhizobium sp. N1314	Rhizobium sp.	Bacteria	Proteobacteria	Alphaproteobacteria	Rhizobiales	Rhizobiaceae	Rhizobium	#N/A	N1314	#N/A	#N/A
2	PlasmidGroup_356.csv	CP013561.1	356	V3	246	396	1037346365	CP013561	Rhizobium phaseoli strain N841 plasmid pRphaN841d, complete sequence	gi|1037346365|gb|CP013561.1|	1037346365	2016/06/17	2016/06/17	256	433209	genomic	dna	circular	insd	#N/A	293118	plasmid	strain|biovar|host|plasmid|country|isolation_source|collection_date|collected_by|altitude	N841|phaseoli|Phaseolus vulgaris|pRphaN841d|Mexico: Tepoztlan, Morelos|legume-root nodule|2013|Olga Perez Carrascal and Victor Gonzalez Z.|1700 m	#N/A	#N/A	#N/A	complete	11	#N/A	Rhizobium phaseoli	N841	SAMN03998629	Length;Length;all;blob_size;cdregion;cdregion;gene;gene;gene;go_terms;org;pub;pub;rna;rna;all;prot;prot;all;region;region;site;site;Length;all;blob_size;cdregion;gene;go_terms;org;prot;pub;region;rna;site;433209;433209;765;570135;378;378;383;381;2;463;1;2;1;3;3;378;378;378;538;361;361;177;177;433209;1681;570135;378;383;463;1;378;2;361;3;177;NA;literal;NA;NA;NA;CDS;NA;Gene;Gene/pseudo;NA;NA;NA;unp…	1;1	TRUE;CP013561.1	CP013561.1	Rhizobium phaseoli	Rhizobium phaseoli	Bacteria	Proteobacteria	Alphaproteobacteria	Rhizobiales	Rhizobiaceae	Rhizobium	#N/A	N841	#N/A	#N/A
3	PlasmidGroup_356.csv	CP013604.1	356	V1	7762	1703966	1037248136	CP013604	Rhizobium sp. N731 plasmid pRspN731c, complete sequence	gi|1037248136|gb|CP013604.1|	1037248136	2016/06/17	2016/06/17	256	433219	genomic	dna	circular	insd	#N/A	293118	plasmid	strain|host|plasmid|country|isolation_source|collection_date|collected_by|altitude	N731|Phaseolus vulgaris|pRspN731c|Mexico: Tepoztlan, Morelos|legume-root nodule|2013|Olga Perez Carrascal and Victor Gonzalez Z.|1700 m	#N/A	#N/A	#N/A	complete	11	#N/A	Rhizobium sp. N731	N731	SAMN03998643	Length;Length;all;blob_size;cdregion;cdregion;gene;gene;gene;go_terms;org;pub;pub;rna;rna;all;prot;prot;all;region;region;site;site;Length;all;blob_size;cdregion;gene;go_terms;org;prot;pub;region;rna;site;433219;433219;758;549139;373;373;381;376;5;398;1;2;1;3;3;373;373;373;551;366;366;185;185;433219;1682;549139;373;381;398;1;373;2;366;3;185;NA;literal;NA;NA;NA;CDS;NA;Gene;Gene/pseudo;NA;NA;NA;unp…	1;1	TRUE;CP013604.1	CP013604.1	Rhizobium sp. N731	Rhizobium sp.	Bacteria	Proteobacteria	Alphaproteobacteria	Rhizobiales	Rhizobiaceae	Rhizobium	#N/A	N731	#N/A	#N/A
1	PlasmidGroup_361.csv	CP013502.1	361	V1	3144	29449	1037266110	CP013502	Rhizobium etli strain N561 plasmid pRspN561b, complete sequence	gi|1037266110|gb|CP013502.1|	1037266110	2016/06/17	2016/06/17	256	433056	genomic	dna	circular	insd	#N/A	293118	plasmid	strain|host|plasmid|country|collection_date|collected_by|altitude	N561|Phaseolus vulgaris|pRspN561b|Mexico: Tepoztlan, Morelos|2013|Olga Perez Carrascal and Victor Gonzalez Z.|1700 m	#N/A	#N/A	#N/A	complete	11	#N/A	Rhizobium etli	N561	SAMN03998640	Length;Length;all;blob_size;cdregion;cdregion;gene;gene;go_terms;org;pub;pub;rna;rna;all;prot;prot;all;region;region;site;site;Length;all;blob_size;cdregion;gene;go_terms;org;prot;pub;region;rna;site;433056;433056;783;575958;388;388;391;391;476;1;2;1;3;3;388;388;388;449;314;314;135;135;433056;1620;575958;388;391;476;1;388;2;314;3;135;NA;literal;NA;NA;NA;CDS;NA;Gene;NA;NA;NA;unpublished;NA;ncRNA;N…	1;1	TRUE;CP013502.1	CP013502.1	Rhizobium etli	Rhizobium etli	Bacteria	Proteobacteria	Alphaproteobacteria	Rhizobiales	Rhizobiaceae	Rhizobium	#N/A	N561	#N/A	#N/A
2	PlasmidGroup_361.csv	CP013592.1	361	V2	7772	1703968	1037414353	CP013592	Rhizobium sp. N871 plasmid pRspN871b, complete sequence	gi|1037414353|gb|CP013592.1|	1037414353	2016/06/17	2016/06/17	256	433056	genomic	dna	circular	insd	#N/A	293118	plasmid	strain|host|plasmid|country|isolation_source|collection_date|collected_by|altitude	N871|Phaseolus vulgaris|pRspN871b|Mexico: Tepoztlan, Morelos|legume-root nodule|2013|Olga Perez Carrascal and Victor Gonzalez Z.|1700 m	#N/A	#N/A	#N/A	complete	11	#N/A	Rhizobium sp. N871	N871	SAMN03998645	Length;Length;all;blob_size;cdregion;cdregion;gene;gene;go_terms;org;pub;pub;rna;rna;all;prot;prot;all;region;region;site;site;Length;all;blob_size;cdregion;gene;go_terms;org;prot;pub;region;rna;site;433056;433056;793;562148;393;393;396;396;408;1;2;1;3;3;393;393;393;451;316;316;135;135;433056;1637;562148;393;396;408;1;393;2;316;3;135;NA;literal;NA;NA;NA;CDS;NA;Gene;NA;NA;NA;unpublished;NA;ncRNA;N…	1;1	TRUE;CP013592.1	CP013592.1	Rhizobium sp. N871	Rhizobium sp.	Bacteria	Proteobacteria	Alphaproteobacteria	Rhizobiales	Rhizobiaceae	Rhizobium	#N/A	N871	#N/A	#N/A
3	PlasmidGroup_361.csv	CP013598.1	361	V3	7767	1703967	1037420530	CP013598	Rhizobium sp. N741 plasmid pRspN741c, complete sequence	gi|1037420530|gb|CP013598.1|	1037420530	2016/06/17	2016/06/17	256	433134	genomic	dna	circular	insd	#N/A	293118	plasmid	strain|host|plasmid|country|isolation_source|collection_date|collected_by|altitude	N741|Phaseolus vulgaris|pRspN741c|Mexico: Tepoztlan, Morelos|legume-root nodule|2013|Olga Perez Carrascal and Victor Gonzalez Z.|1700 m	#N/A	#N/A	#N/A	complete	11	#N/A	Rhizobium sp. N741	N741	SAMN03998644	Length;Length;all;blob_size;cdregion;cdregion;gene;gene;gene;go_terms;org;pub;pub;rna;rna;all;prot;prot;all;region;region;site;site;Length;all;blob_size;cdregion;gene;go_terms;org;prot;pub;region;rna;site;433134;433134;760;557102;372;372;384;375;9;445;1;2;1;3;3;372;372;372;451;314;314;137;137;433134;1583;557102;372;384;445;1;372;2;314;3;137;NA;literal;NA;NA;NA;CDS;NA;Gene;Gene/pseudo;NA;NA;NA;unp…	1;1	TRUE;CP013598.1	CP013598.1	Rhizobium sp. N741	Rhizobium sp.	Bacteria	Proteobacteria	Alphaproteobacteria	Rhizobiales	Rhizobiaceae	Rhizobium	#N/A	N741	#N/A	#N/A
1	PlasmidGroup_37.csv	AP009246.1	37	V1	5109	409438	209915455	AP009246	Escherichia coli SE11 plasmid pSE11-6 DNA, complete sequence	gi|209915455|dbj|AP009246.1|	209915455	2008/10/23	2016/10/07	256	4082	genomic	dna	circular	insd	#N/A	18057	plasmid	strain|plasmid	SE11|pSE11-6	#N/A	#N/A	#N/A	complete	11	#N/A	Escherichia coli SE11	SE11	SAMD00061087	Length;Length;all;blob_size;cdregion;cdregion;gene;gene;org;pub;pub;all;prot;prot;all;region;region;Length;all;blob_size;cdregion;gene;org;prot;pub;region;4082;4082;7;6474;3;3;3;3;1;2;1;3;3;3;3;3;3;4082;13;6474;3;3;1;3;2;3;NA;literal;NA;NA;NA;CDS;NA;Gene;NA;NA;PubMed;NA;NA;Prot;NA;NA;Region;NA;NA;NA;NA;NA;NA;NA;NA;NA;NA;NA;NA;NA;NA;NA;NA;NA;NA;NA;NA;CDS;CDS;CDS;CDS/CDD;CDS/CDD;CDS/CDD;all;all;all…	1;1	TRUE;AP009246.1	AP009246.1	Escherichia coli SE11	Escherichia coli	Bacteria	Proteobacteria	Gammaproteobacteria	Enterobacterales	Enterobacteriaceae	Escherichia	#N/A	SE11	#N/A	#N/A
2	PlasmidGroup_37.csv	AP017616.1	37	V16	883	562	1174075313	AP017616	Escherichia coli plasmid pMRY16-002_6 DNA, complete genome, strain: 20Ec-P-124	gi|1174075313|dbj|AP017616.1|	1174075313	2017/04/07	2017/04/07	256	4073	genomic	dna	circular	insd	#N/A	382127	plasmid	strain|host|plasmid|country|collection_date|note	20Ec-P-124|Sus scrofa|pMRY16-002_6|Japan|2008|strain coidentity: 20Ec-P-124 = MRY16-002	#N/A	#N/A	#N/A	complete	11	#N/A	Escherichia coli	20Ec-P-124	SAMD00056130	Length;Length;all;blob_size;cdregion;cdregion;gene;gene;org;pub;pub;all;prot;prot;all;region;region;Length;all;blob_size;cdregion;gene;org;prot;pub;region;4073;4073;7;8082;3;3;3;3;1;2;1;3;3;3;3;3;3;4073;13;8082;3;3;1;3;2;3;NA;literal;NA;NA;NA;CDS;NA;Gene;NA;NA;PubMed;NA;NA;Prot;NA;NA;Region;NA;NA;NA;NA;NA;NA;NA;NA;NA;NA;NA;NA;NA;NA;NA;NA;NA;NA;NA;NA;CDS;CDS;CDS;CDS/CDD;CDS/CDD;CDS/CDD;all;all;all…	1;1	TRUE;AP017616.1	AP017616.1	Escherichia coli	Escherichia coli	Bacteria	Proteobacteria	Gammaproteobacteria	Enterobacterales	Enterobacteriaceae	Escherichia	#N/A	20Ec-P-124	#N/A	#N/A
3	PlasmidGroup_37.csv	CP000973.1	37	V3	5192	439855	170522201	CP000973	Escherichia coli SMS-3-5 plasmid pSMS35_4, complete sequence	gi|170522201|gb|CP000973.1|	170522201	2008/03/20	2016/07/26	256	4074	genomic	dna	circular	insd	#N/A	19469	plasmid	strain|old_name|plasmid	SMS-3-5|Escherichia coli SECEC SMS-3-5|pSMS35_4	#N/A	#N/A	#N/A	complete	11	#N/A	Escherichia coli SMS-3-5	SMS-3-5	SAMN02604066	Length;Length;all;blob_size;cdregion;cdregion;gene;gene;org;pub;pub;all;prot;prot;all;region;region;Length;all;blob_size;cdregion;gene;org;prot;pub;region;4074;4074;9;7384;4;4;4;4;1;2;1;4;4;4;2;2;2;4074;15;7384;4;4;1;4;2;2;NA;literal;NA;NA;NA;CDS;NA;Gene;NA;NA;PubMed;NA;NA;Prot;NA;NA;Region;NA;NA;NA;NA;NA;NA;NA;NA;NA;NA;NA;NA;NA;NA;NA;NA;NA;NA;NA;NA;CDS;CDS;CDS;CDS/CDD;CDS/CDD;CDS/CDD;all;all;all…	1;1	TRUE;CP000973.1	CP000973.1	Escherichia coli SMS-3-5	Escherichia coli	Bacteria	Proteobacteria	Gammaproteobacteria	Enterobacterales	Enterobacteriaceae	Escherichia	#N/A	SMS-3-5	#N/A	#N/A
4	PlasmidGroup_37.csv	CP006634.1	37	V2	6378	1001989	828386302	CP006634	Escherichia coli PCN033 plasmid p2PCN033, complete sequence	gi|828386302|gb|CP006634.1|	828386302	2015/06/08	2015/10/01	256	4086	genomic	dna	circular	insd	#N/A	64999	plasmid	strain|plasmid	PCN033|p2PCN033	#N/A	#N/A	#N/A	complete	11	#N/A	Escherichia coli PCN033	PCN033	SAMN02469619	Length;Length;all;blob_size;cdregion;cdregion;gene;gene;org;pub;pub;all;prot;prot;all;region;region;Length;all;blob_size;cdregion;gene;org;prot;pub;region;4086;4086;11;10167;5;5;5;5;1;2;1;5;5;5;3;3;3;4086;19;10167;5;5;1;5;2;3;NA;literal;NA;NA;NA;CDS;NA;Gene;NA;NA;PubMed;NA;NA;Prot;NA;NA;Region;NA;NA;NA;NA;NA;NA;NA;NA;NA;NA;NA;NA;NA;NA;NA;NA;NA;NA;NA;NA;CDS;CDS;CDS;CDS/CDD;CDS/CDD;CDS/CDD;all;all;…	1;1	TRUE;CP006634.1	CP006634.1	Escherichia coli PCN033	Escherichia coli	Bacteria	Proteobacteria	Gammaproteobacteria	Enterobacterales	Enterobacteriaceae	Escherichia	#N/A	PCN033	#N/A	#N/A
5	PlasmidGroup_37.csv	CP008718.1	37	V17	692	562	971525340	CP008718	Escherichia coli strain ST648 plasmid pEC648_4, complete sequence	gi|971525340|gnl|PRJNA248607|CP008718|gb|CP008718.1|	971525340	2016/01/05	2016/01/05	256	4073	genomic	dna	circular	insd	#N/A	248607	plasmid	strain|plasmid	ST648|pEC648_4	#N/A	#N/A	#N/A	complete	11	#N/A	Escherichia coli	ST648	SAMN02800875	Length;Length;all;blob_size;cdregion;cdregion;evidence;gene;gene;org;pub;pub;all;prot;prot;all;region;region;Length;all;blob_size;cdregion;evidence;gene;org;prot;pub;region;4073;4073;5;7235;2;2;2;2;2;1;2;1;2;2;2;1;1;1;4073;8;7235;2;2;2;1;2;2;1;NA;literal;NA;NA;NA;CDS;NA;NA;Gene;NA;NA;unpublished;NA;NA;Prot;NA;NA;Region;NA;NA;NA;NA;NA;NA;NA;NA;NA;NA;NA;NA;NA;NA;NA;NA;NA;NA;NA;NA;NA;NA;CDS;CDS;CDS;…	1;1	TRUE;CP008718.1	CP008718.1	Escherichia coli	Escherichia coli	Bacteria	Proteobacteria	Gammaproteobacteria	Enterobacterales	Enterobacteriaceae	Escherichia	#N/A	ST648	#N/A	#N/A
6	PlasmidGroup_37.csv	CP011140.1	37	V8	6317	941323	801072734	CP011140	Escherichia coli VR50 plasmid pVR50F, complete sequence	gi|801072734|gb|CP011140.1|	801072734	2015/04/02	2016/07/26	256	4075	genomic	dna	circular	insd	#N/A	61445	plasmid	strain|host|plasmid|isolation_source	VR50|Homo sapiens|pVR50F|urine	#N/A	#N/A	#N/A	complete	11	#N/A	Escherichia coli VR50	VR50	SAMN03371467	Length;Length;all;blob_size;cdregion;cdregion;gene;gene;org;pub;pub;all;prot;prot;all;region;region;Length;all;blob_size;cdregion;gene;org;prot;pub;region;4075;4075;9;12594;4;4;4;4;1;2;1;4;4;4;2;2;2;4075;15;12594;4;4;1;4;2;2;NA;literal;NA;NA;NA;CDS;NA;Gene;NA;NA;PubMed;NA;NA;Prot;NA;NA;Region;NA;NA;NA;NA;NA;NA;NA;NA;NA;NA;NA;NA;NA;NA;NA;NA;NA;NA;NA;NA;CDS;CDS;CDS;CDS/CDD;CDS/CDD;CDS/CDD;all;all;a…	1;1	TRUE;CP011140.1	CP011140.1	Escherichia coli VR50	Escherichia coli	Bacteria	Proteobacteria	Gammaproteobacteria	Enterobacterales	Enterobacteriaceae	Escherichia	#N/A	VR50	#N/A	#N/A
7	PlasmidGroup_37.csv	CP012629.1	37	V6	487	562	926473783	CP012629	Escherichia coli strain SF-468 plasmid pSF-468-4, complete sequence	gi|926473783|gnl|PRJNA294467|contig05|gb|CP012629.1|	926473783	2015/09/09	2015/11/24	256	4072	genomic	dna	circular	insd	#N/A	294467	plasmid	strain|host|plasmid|country|isolation_source|lat_lon|collection_date|collected_by	SF-468|Homo sapiens|pSF-468-4|USA: San Francisco|patient blood|37.755651 N 122.404572 W|05-Apr-2010|SFGH	#N/A	#N/A	#N/A	complete	11	#N/A	Escherichia coli	SF-468	SAMN04026228	Length;Length;all;blob_size;cdregion;cdregion;evidence;gene;gene;org;pub;pub;all;prot;prot;all;region;region;Length;all;blob_size;cdregion;evidence;gene;org;prot;pub;region;4072;4072;7;10098;3;3;3;3;3;1;2;1;3;3;3;3;3;3;4072;13;10098;3;3;3;1;3;2;3;NA;literal;NA;NA;NA;CDS;NA;NA;Gene;NA;NA;PubMed;NA;NA;Prot;NA;NA;Region;NA;NA;NA;NA;NA;NA;NA;NA;NA;NA;NA;NA;NA;NA;NA;NA;NA;NA;NA;NA;NA;NA;CDS;CDS;CDS;CD…	1;1	TRUE;CP012629.1	CP012629.1	Escherichia coli	Escherichia coli	Bacteria	Proteobacteria	Gammaproteobacteria	Enterobacterales	Enterobacteriaceae	Escherichia	#N/A	SF-468	#N/A	#N/A
8	PlasmidGroup_37.csv	CP018208.1	37	V5	636	562	1111589138	CP018208	Escherichia coli strain MRSN346647 plasmid pMRSN346647_4.1, complete sequence	gi|1111589138|gb|CP018208.1|	1111589138	2016/12/07	2016/12/07	256	4074	genomic	dna	circular	insd	#N/A	353939	plasmid	strain|host|plasmid|country|isolation_source|collection_date|collected_by	MRSN346647|Homo sapiens|pMRSN346647_4.1|USA|clinical|Jul-2016|MRSN	#N/A	#N/A	#N/A	complete	11	#N/A	Escherichia coli	MRSN346647	SAMN06067968	Length;Length;all;blob_size;cdregion;cdregion;evidence;gene;gene;org;pub;pub;all;prot;prot;all;region;region;Length;all;blob_size;cdregion;evidence;gene;org;prot;pub;region;4074;4074;9;13092;4;4;4;4;4;1;2;1;4;4;4;3;3;3;4074;16;13092;4;4;4;1;4;2;3;NA;literal;NA;NA;NA;CDS;NA;NA;Gene;NA;NA;unpublished;NA;NA;Prot;NA;NA;Region;NA;NA;NA;NA;NA;NA;NA;NA;NA;NA;NA;NA;NA;NA;NA;NA;NA;NA;NA;NA;NA;NA;CDS;CDS;C…	1;1	TRUE;CP018208.1	CP018208.1	Escherichia coli	Escherichia coli	Bacteria	Proteobacteria	Gammaproteobacteria	Enterobacterales	Enterobacteriaceae	Escherichia	#N/A	MRSN346647	#N/A	#N/A
9	PlasmidGroup_37.csv	CP018941.1	37	V15	981	562	1151132625	CP018941	Escherichia coli strain Ecol_224 plasmid pEC224_7, complete sequence	gi|1151132625|gb|CP018941.1|	1151132625	2017/03/03	2017/03/03	256	4062	genomic	dna	circular	insd	#N/A	316786	plasmid	strain|host|plasmid|country|lat_lon|collection_date|collected_by	Ecol_224|Homo sapiens|pEC224_7|Viet Nam: Hanoi|21.02 N 105.83 E|2010|Merck Study for Monitoring of Antimicrobial Resistance Trends (SMART)	#N/A	#N/A	#N/A	complete	11	#N/A	Escherichia coli	Ecol_224	SAMN05511177	Length;Length;all;blob_size;cdregion;cdregion;cdregion;evidence;gene;gene;gene;org;pub;all;prot;prot;all;region;region;Length;all;blob_size;cdregion;evidence;gene;org;prot;pub;region;all;prot;prot;4062;4062;9;11285;4;3;1;4;4;3;1;1;1;3;3;3;3;3;3;4062;16;11285;4;4;4;1;4;1;3;1;1;1;NA;literal;NA;NA;NA;CDS;CDS/pseudo;NA;NA;Gene;Gene/pseudo;NA;NA;NA;NA;Prot;NA;NA;Region;NA;NA;NA;NA;NA;NA;NA;NA;NA;NA;NA…	1;1	TRUE;CP018941.1	CP018941.1	Escherichia coli	Escherichia coli	Bacteria	Proteobacteria	Gammaproteobacteria	Enterobacterales	Enterobacteriaceae	Escherichia	#N/A	Ecol_224	#N/A	#N/A
10	PlasmidGroup_37.csv	CP018942.1	37	V10	698	562	1151132629	CP018942	Escherichia coli strain Ecol_224 plasmid pEC224_6, complete sequence	gi|1151132629|gb|CP018942.1|	1151132629	2017/03/03	2017/03/03	256	4063	genomic	dna	circular	insd	#N/A	316786	plasmid	strain|host|plasmid|country|lat_lon|collection_date|collected_by	Ecol_224|Homo sapiens|pEC224_6|Viet Nam: Hanoi|21.02 N 105.83 E|2010|Merck Study for Monitoring of Antimicrobial Resistance Trends (SMART)	#N/A	#N/A	#N/A	complete	11	#N/A	Escherichia coli	Ecol_224	SAMN05511177	Length;Length;all;blob_size;cdregion;cdregion;cdregion;evidence;gene;gene;gene;org;pub;all;prot;prot;all;region;region;Length;all;blob_size;cdregion;evidence;gene;org;prot;pub;region;all;prot;prot;4063;4063;9;11104;4;3;1;4;4;3;1;1;1;3;3;3;3;3;3;4063;16;11104;4;4;4;1;4;1;3;1;1;1;NA;literal;NA;NA;NA;CDS;CDS/pseudo;NA;NA;Gene;Gene/pseudo;NA;NA;NA;NA;Prot;NA;NA;Region;NA;NA;NA;NA;NA;NA;NA;NA;NA;NA;NA…	1;1	TRUE;CP018942.1	CP018942.1	Escherichia coli	Escherichia coli	Bacteria	Proteobacteria	Gammaproteobacteria	Enterobacterales	Enterobacteriaceae	Escherichia	#N/A	Ecol_224	#N/A	#N/A
11	PlasmidGroup_37.csv	CP018972.1	37	V12	959	562	1151165425	CP018972	Escherichia coli strain Ecol_545 plasmid pEC545_4, complete sequence	gi|1151165425|gb|CP018972.1|	1151165425	2017/03/03	2017/03/03	256	4073	genomic	dna	circular	insd	#N/A	316786	plasmid	strain|host|plasmid|country|lat_lon|collection_date|collected_by	Ecol_545|Homo sapiens|pEC545_4|Viet Nam: Ho Chi Minh City|10.82 N 106.62 E|2011|Merck Study for Monitoring of Antimicrobial Resistance Trends (SMART)	#N/A	#N/A	#N/A	complete	11	#N/A	Escherichia coli	Ecol_545	SAMN05511169	Length;Length;all;blob_size;cdregion;cdregion;cdregion;evidence;gene;gene;gene;org;pub;all;prot;prot;all;region;region;Length;all;blob_size;cdregion;evidence;gene;org;prot;pub;region;all;prot;prot;4073;4073;9;11254;4;3;1;4;4;3;1;1;1;3;3;3;3;3;3;4073;16;11254;4;4;4;1;4;1;3;1;1;1;NA;literal;NA;NA;NA;CDS;CDS/pseudo;NA;NA;Gene;Gene/pseudo;NA;NA;NA;NA;Prot;NA;NA;Region;NA;NA;NA;NA;NA;NA;NA;NA;NA;NA;NA…	1;1	TRUE;CP018972.1	CP018972.1	Escherichia coli	Escherichia coli	Bacteria	Proteobacteria	Gammaproteobacteria	Enterobacterales	Enterobacteriaceae	Escherichia	#N/A	Ecol_545	#N/A	#N/A
12	PlasmidGroup_37.csv	CP018980.1	37	V4	905	562	1151176087	CP018980	Escherichia coli strain Ecol_867 plasmid pEC867_3, complete sequence	gi|1151176087|gb|CP018980.1|	1151176087	2017/03/03	2017/03/03	256	4074	genomic	dna	circular	insd	#N/A	316786	plasmid	strain|host|plasmid|country|lat_lon|collection_date|collected_by	Ecol_867|Homo sapiens|pEC867_3|Canada: Toronto|43.65 N 79.38 W|2013|Merck Study for Monitoring of Antimicrobial Resistance Trends (SMART)	#N/A	#N/A	#N/A	complete	11	#N/A	Escherichia coli	Ecol_867	SAMN05511148	Length;Length;all;blob_size;cdregion;cdregion;cdregion;evidence;gene;gene;gene;org;pub;all;prot;prot;all;region;region;Length;all;blob_size;cdregion;evidence;gene;org;prot;pub;region;all;prot;prot;4074;4074;9;11196;4;3;1;4;4;3;1;1;1;3;3;3;3;3;3;4074;16;11196;4;4;4;1;4;1;3;1;1;1;NA;literal;NA;NA;NA;CDS;CDS/pseudo;NA;NA;Gene;Gene/pseudo;NA;NA;NA;NA;Prot;NA;NA;Region;NA;NA;NA;NA;NA;NA;NA;NA;NA;NA;NA…	1;1	TRUE;CP018980.1	CP018980.1	Escherichia coli	Escherichia coli	Bacteria	Proteobacteria	Gammaproteobacteria	Enterobacterales	Enterobacteriaceae	Escherichia	#N/A	Ecol_867	#N/A	#N/A
13	PlasmidGroup_37.csv	CP018996.1	37	V11	630	562	1151197651	CP018996	Escherichia coli strain Ecol_AZ153 plasmid pECAZ153_4, complete sequence	gi|1151197651|gb|CP018996.1|	1151197651	2017/03/03	2017/03/03	256	4073	genomic	dna	circular	insd	#N/A	316786	plasmid	strain|host|plasmid|country|lat_lon|collection_date|collected_by	Ecol_AZ153|Homo sapiens|pECAZ153_4|China: Beijing|39.9 N 116.41 E|2013|AstraZeneca global surveillance study of antimicrobial resistance	#N/A	#N/A	#N/A	complete	11	#N/A	Escherichia coli	Ecol_AZ153	SAMN05511160	Length;Length;all;blob_size;cdregion;cdregion;cdregion;evidence;gene;gene;gene;org;pub;all;prot;prot;all;region;region;Length;all;blob_size;cdregion;evidence;gene;org;prot;pub;region;all;prot;prot;4073;4073;9;11203;4;3;1;4;4;3;1;1;1;3;3;3;3;3;3;4073;16;11203;4;4;4;1;4;1;3;1;1;1;NA;literal;NA;NA;NA;CDS;CDS/pseudo;NA;NA;Gene;Gene/pseudo;NA;NA;NA;NA;Prot;NA;NA;Region;NA;NA;NA;NA;NA;NA;NA;NA;NA;NA;NA…	1;1	TRUE;CP018996.1	CP018996.1	Escherichia coli	Escherichia coli	Bacteria	Proteobacteria	Gammaproteobacteria	Enterobacterales	Enterobacteriaceae	Escherichia	#N/A	Ecol_AZ153	#N/A	#N/A
14	PlasmidGroup_37.csv	CP019024.1	37	V13	666	562	1151181148	CP019024	Escherichia coli strain Ecol_881 plasmid pEC881_5, complete sequence	gi|1151181148|gb|CP019024.1|	1151181148	2017/03/03	2017/03/03	256	4063	genomic	dna	circular	insd	#N/A	316786	plasmid	strain|host|plasmid|country|lat_lon|collection_date|collected_by	Ecol_881|Homo sapiens|pEC881_5|Colombia: Cali|3.45 N 76.54 W|2013|Merck Study for Monitoring of Antimicrobial Resistance Trends (SMART)	#N/A	#N/A	#N/A	complete	11	#N/A	Escherichia coli	Ecol_881	SAMN05511150	Length;Length;all;blob_size;cdregion;cdregion;cdregion;evidence;gene;gene;gene;org;pub;pub;all;prot;prot;all;region;region;Length;all;blob_size;cdregion;evidence;gene;org;prot;pub;region;all;prot;prot;4063;4063;9;11371;4;3;1;4;4;3;1;1;2;1;3;3;3;3;3;3;4063;16;11371;4;4;4;1;4;2;3;1;1;1;NA;literal;NA;NA;NA;CDS;CDS/pseudo;NA;NA;Gene;Gene/pseudo;NA;NA;unpublished;NA;NA;Prot;NA;NA;Region;NA;NA;NA;NA;NA…	1;1	TRUE;CP019024.1	CP019024.1	Escherichia coli	Escherichia coli	Bacteria	Proteobacteria	Gammaproteobacteria	Enterobacterales	Enterobacteriaceae	Escherichia	#N/A	Ecol_881	#N/A	#N/A
15	PlasmidGroup_37.csv	CP019648.1	37	V7	3789	90371	1212152479	CP019648	Salmonella enterica subsp. enterica serovar Typhimurium strain TW-Stm6 plasmid pSTM6-4, complete sequence	gi|1212152479|gb|CP019648.1|	1212152479	2017/06/28	2017/10/26	256	4083	genomic	dna	circular	insd	#N/A	371529	plasmid	strain|serotype|serovar|host|sub_species|gb_synonym|plasmid|country|isolation_source|collection_date|collected_by	TW-Stm6|4,5,12:i:-|Typhimurium|Sus domesticus|enterica|Salmonella typhimurium|pSTM6-4|Australia|pooled feces|19-Jun-2014|Tom Weaver	#N/A	#N/A	#N/A	complete	11	#N/A	Salmonella enterica subsp. enterica serovar Typhimurium	TW-Stm6	SAMN06309456	Length;Length;all;blob_size;cdregion;cdregion;evidence;gene;gene;imp;imp;imp;imp;imp;org;pub;pub;all;prot;prot;all;region;region;Length;all;blob_size;cdregion;evidence;gene;imp;org;prot;pub;region;4083;4083;18;13389;4;4;4;4;4;9;2;1;2;4;1;3;1;4;4;4;2;2;2;4083;24;13389;4;4;4;9;1;4;3;2;NA;literal;NA;NA;NA;CDS;NA;NA;Gene;NA;misc_feature;protein_bind;rep_origin;repeat_region;NA;NA;PubMed;NA;NA;Prot;NA…	1;1	TRUE;CP019648.1	CP019648.1	Salmonella enterica subsp. enterica serovar Typhimurium	Salmonella enterica	Bacteria	Proteobacteria	Gammaproteobacteria	Enterobacterales	Enterobacteriaceae	Salmonella	#N/A	TW-Stm6	#N/A	#N/A
16	PlasmidGroup_37.csv	HG941720.1	37	V9	6311	941322	594009615	HG941720	Escherichia coli ST131 strain EC958 plasmid pEC958B, complete sequence	gi|594009615|emb|HG941720.1|	594009615	2014/03/11	2016/07/26	256	4080	genomic	dna	circular	insd	#N/A	61443	plasmid	strain|serotype|old_name|plasmid	EC958|O25b:H4|Escherichia coli ST131|pEC958B	#N/A	#N/A	#N/A	complete	11	#N/A	Escherichia coli O25b:H4-ST131	EC958	SAMEA2272019	Length;Length;all;blob_size;cdregion;cdregion;evidence;gene;gene;org;pub;pub;all;prot;prot;all;region;region;Length;all;blob_size;cdregion;evidence;gene;org;prot;pub;region;4080;4080;5;7595;2;2;2;2;2;1;2;1;2;2;2;3;3;3;4080;10;7595;2;2;2;1;2;2;3;NA;literal;NA;NA;NA;CDS;NA;NA;Gene;NA;NA;PubMed;NA;NA;Prot;NA;NA;Region;NA;NA;NA;NA;NA;NA;NA;NA;NA;NA;NA;NA;NA;NA;NA;NA;NA;NA;NA;NA;NA;NA;CDS;CDS;CDS;CDS/…	1;1	TRUE;HG941720.1	HG941720.1	Escherichia coli O25b:H4-ST131	Escherichia coli	Bacteria	Proteobacteria	Gammaproteobacteria	Enterobacterales	Enterobacteriaceae	Escherichia	#N/A	EC958	#N/A	#N/A
17	PlasmidGroup_37.csv	LT795116.1	37	V14	3807	90371	1257317347	LT795116	Salmonella enterica subsp. enterica serovar Typhimurium isolate VNB151-sc-2315230 genome assembly, plasmid: p2	gi|1257317347|emb|LT795116.1|	1257317347	2017/10/14	2017/10/14	#N/A	4239	genomic	dna	linear	insd	#N/A	414286	plasmid	isolate|gb_synonym|plasmid	VNB151-sc-2315230|Salmonella typhimurium|p2	#N/A	#N/A	#N/A		11	#N/A	Salmonella enterica subsp. enterica serovar Typhimurium		SAMEA3448233	Length;Length;all;blob_size;org;pub;Length;all;blob_size;org;pub;4239;4239;1;2228;1;1;4239;1;2228;1;1;NA;literal;NA;NA;NA;NA;NA;NA;NA;NA;NA;NA;NA;NA;NA;NA;NA;all;all;all;all;all	1;1	TRUE;LT795116.1	LT795116.1	Salmonella enterica subsp. enterica serovar Typhimurium	Salmonella enterica	Bacteria	Proteobacteria	Gammaproteobacteria	Enterobacterales	Enterobacteriaceae	Salmonella	#N/A	#N/A	VNB151-sc-2315230	#N/A
1	PlasmidGroup_394.csv	CP017932.1	394	V2	1125	571	1100607723	CP017932	Klebsiella oxytoca strain CAV1015 plasmid pCAV1015-76, complete sequence	gi|1100607723|gb|CP017932.1|	1100607723	2016/11/07	2016/11/07	256	76186	genomic	dna	circular	insd	#N/A	246471	plasmid	strain|host|plasmid|country|isolation_source|lat_lon|collection_date|collected_by	CAV1015|Homo sapiens|pCAV1015-76|USA:Virginia|Blood|38.14 N 78.45 W|2007-08|Clinical Microbiology University of Virginia Health System	#N/A	#N/A	#N/A	complete	11	#N/A	Klebsiella oxytoca	CAV1015	SAMN03733631	Length;Length;all;blob_size;cdregion;cdregion;cdregion;evidence;gene;gene;gene;org;pub;pub;all;prot;prot;all;region;region;site;site;Length;all;blob_size;cdregion;evidence;gene;org;prot;pub;region;site;all;prot;prot;76186;76186;193;192449;96;93;3;96;96;93;3;1;2;1;93;93;93;97;61;61;36;36;76186;386;192449;96;96;96;1;96;2;61;36;3;3;3;NA;literal;NA;NA;NA;CDS;CDS/pseudo;NA;NA;Gene;Gene/pseudo;NA;NA;Pu…	1;1	TRUE;CP017932.1	CP017932.1	Klebsiella oxytoca	Klebsiella oxytoca	Bacteria	Proteobacteria	Gammaproteobacteria	Enterobacterales	Enterobacteriaceae	Klebsiella	#N/A	CAV1015	#N/A	#N/A
2	PlasmidGroup_394.csv	CP017936.1	394	V1	1652	573	1100613287	CP017936	Klebsiella pneumoniae strain CAV1016 plasmid pCAV1016-76, complete sequence	gi|1100613287|gb|CP017936.1|	1100613287	2016/11/07	2016/11/07	256	76186	genomic	dna	circular	insd	#N/A	246471	plasmid	strain|host|plasmid|country|isolation_source|lat_lon|collection_date|collected_by	CAV1016|Homo sapiens|pCAV1016-76|USA:Virginia|Abdominal Abscess|38.14 N 78.45 W|Aug-2007|Clinical Microbiology University of Virginia Health System	#N/A	#N/A	#N/A	complete	11	#N/A	Klebsiella pneumoniae	CAV1016	SAMN03024573	Length;Length;all;blob_size;cdregion;cdregion;cdregion;evidence;gene;gene;gene;org;pub;pub;all;prot;prot;all;region;region;site;site;Length;all;blob_size;cdregion;evidence;gene;org;prot;pub;region;site;all;prot;prot;76186;76186;193;193198;96;93;3;96;96;93;3;1;2;1;93;93;93;98;62;62;36;36;76186;387;193198;96;96;96;1;96;2;62;36;3;3;3;NA;literal;NA;NA;NA;CDS;CDS/pseudo;NA;NA;Gene;Gene/pseudo;NA;NA;Pu…	1;1	TRUE;CP017936.1	CP017936.1	Klebsiella pneumoniae	Klebsiella pneumoniae	Bacteria	Proteobacteria	Gammaproteobacteria	Enterobacterales	Enterobacteriaceae	Klebsiella	#N/A	CAV1016	#N/A	#N/A
1	PlasmidGroup_4.csv	AE008924.1	4	V1	4081	190486	21110821	AE008924	Xanthomonas axonopodis pv. citri str. 306 plasmid pXAC33, complete sequence	gi|21110821|gb|AE008924.1|	21110821	2002/05/23	2016/07/26	256	33700	genomic	dna	circular	insd	#N/A	297	plasmid	strain|pathovar|plasmid	306|citri|pXAC33	#N/A	#N/A	#N/A	complete	11	#N/A	Xanthomonas axonopodis pv. citri str. 306	306	SAMN02603846	Length;Length;all;blob_size;cdregion;cdregion;gene;gene;org;pub;pub;all;prot;prot;all;region;region;site;site;Length;all;blob_size;cdregion;gene;org;prot;pub;region;site;33700;33700;87;54552;43;43;43;43;1;3;2;43;43;43;79;53;53;26;26;33700;209;54552;43;43;1;43;3;53;26;NA;literal;NA;NA;NA;CDS;NA;Gene;NA;NA;PubMed;NA;NA;Prot;NA;NA;Region;NA;Site;NA;NA;NA;NA;NA;NA;NA;NA;NA;NA;NA;NA;NA;NA;NA;NA;NA;NA;…	1;1	TRUE;AE008924.1	AE008924.1	Xanthomonas axonopodis pv. citri str. 306	Xanthomonas axonopodis	Bacteria	Proteobacteria	Gammaproteobacteria	Xanthomonadales	Xanthomonadaceae	Xanthomonas	#N/A	306	#N/A	#N/A
2	PlasmidGroup_4.csv	CP006855.1	4	V2	7100	1308541	745818113	CP006855	Xanthomonas citri subsp. citri A306 plasmid pXAC33, complete sequence	gi|745818113|gb|CP006855.1|	745818113	2015/01/09	2016/07/26	256	33703	genomic	dna	circular	insd	#N/A	193618	plasmid	strain|sub_species|plasmid	A306|citri|pXAC33	#N/A	#N/A	#N/A	complete	11	#N/A	Xanthomonas citri subsp. citri A306	A306	SAMN03278355	Length;Length;all;blob_size;cdregion;cdregion;gene;gene;org;pub;rna;rna;all;prot;prot;all;region;region;site;site;Length;all;blob_size;cdregion;gene;org;prot;pub;region;rna;site;33703;33703;87;46584;42;42;43;43;1;1;1;1;42;42;42;82;54;54;28;28;33703;211;46584;42;43;1;42;1;54;1;28;NA;literal;NA;NA;NA;CDS;NA;Gene;NA;NA;NA;ncRNA;NA;NA;Prot;NA;NA;Region;NA;Site;NA;NA;NA;NA;NA;NA;NA;NA;NA;NA;NA;NA;NA;N…	1;1	TRUE;CP006855.1	CP006855.1	Xanthomonas citri subsp. citri A306	Xanthomonas citri	Bacteria	Proteobacteria	Gammaproteobacteria	Xanthomonadales	Xanthomonadaceae	Xanthomonas	Xanthomonas citri group	A306	#N/A	#N/A
3	PlasmidGroup_4.csv	CP008987.1	4	V5	5716	611301	780546315	CP008987	Xanthomonas citri subsp. citri strain UI7 plasmid pXAC33, complete sequence	gi|780546315|gb|CP008987.1|	780546315	2015/03/24	2016/07/26	256	33703	genomic	dna	circular	insd	#N/A	255042	plasmid	strain|host|sub_species|plasmid|country|isolation_source|collection_date	UI7|Citrus sp.|citri|pXAC33|China: Guangxi|citrus infected tissue|2011	#N/A	#N/A	#N/A	complete	11	#N/A	Xanthomonas citri subsp. citri	UI7	SAMN02911839	Length;Length;all;blob_size;cdregion;cdregion;gene;gene;org;pub;pub;pub;rna;rna;all;prot;prot;all;region;region;site;site;Length;all;blob_size;cdregion;gene;org;prot;pub;region;rna;site;33703;33703;85;46689;41;41;42;42;1;3;1;1;1;1;41;41;41;82;54;54;28;28;33703;208;46689;41;42;1;41;3;54;1;28;NA;literal;NA;NA;NA;CDS;NA;Gene;NA;NA;PubMed;unpublished;NA;ncRNA;NA;NA;Prot;NA;NA;Region;NA;Site;NA;NA;NA;…	1;1	TRUE;CP008987.1	CP008987.1	Xanthomonas citri subsp. citri	Xanthomonas citri	Bacteria	Proteobacteria	Gammaproteobacteria	Xanthomonadales	Xanthomonadaceae	Xanthomonas	Xanthomonas citri group	UI7	#N/A	#N/A
4	PlasmidGroup_4.csv	CP008990.1	4	V4	7101	1308548	780541217	CP008990	Xanthomonas citri subsp. citri UI6 plasmid pXAC33, complete sequence	gi|780541217|gb|CP008990.1|	780541217	2015/03/24	2016/07/26	256	33703	genomic	dna	circular	insd	#N/A	255042	plasmid	strain|host|sub_species|plasmid|country|isolation_source|collection_date	UI6|citrus spp.|citri|pXAC33|China: Guangxi|citrus infected tissue|2011	#N/A	#N/A	#N/A	complete	11	#N/A	Xanthomonas citri subsp. citri UI6	UI6	SAMN02911838	Length;Length;all;blob_size;cdregion;cdregion;gene;gene;org;pub;pub;pub;rna;rna;all;prot;prot;all;region;region;site;site;Length;all;blob_size;cdregion;gene;org;prot;pub;region;rna;site;33703;33703;85;46993;41;41;42;42;1;3;1;1;1;1;41;41;41;82;54;54;28;28;33703;208;46993;41;42;1;41;3;54;1;28;NA;literal;NA;NA;NA;CDS;NA;Gene;NA;NA;PubMed;unpublished;NA;ncRNA;NA;NA;Prot;NA;NA;Region;NA;Site;NA;NA;NA;…	1;1	TRUE;CP008990.1	CP008990.1	Xanthomonas citri subsp. citri UI6	Xanthomonas citri	Bacteria	Proteobacteria	Gammaproteobacteria	Xanthomonadales	Xanthomonadaceae	Xanthomonas	Xanthomonas citri group	UI6	#N/A	#N/A
5	PlasmidGroup_4.csv	CP008993.1	4	V13	5719	611301	780535991	CP008993	Xanthomonas citri subsp. citri strain NT17 plasmid pXAC33, complete sequence	gi|780535991|gb|CP008993.1|	780535991	2015/03/24	2016/07/26	256	28776	genomic	dna	circular	insd	#N/A	255042	plasmid	strain|host|sub_species|plasmid|country|isolation_source|collection_date	NT17|Citrus sinensis|citri|pXAC33|USA: Florida|citrus infected tissue|2011	#N/A	#N/A	#N/A	complete	11	#N/A	Xanthomonas citri subsp. citri	NT17	SAMN02911844	Length;Length;all;blob_size;cdregion;cdregion;gene;gene;org;pub;pub;pub;all;prot;prot;all;region;region;site;site;Length;all;blob_size;cdregion;gene;org;prot;pub;region;site;28776;28776;75;41872;37;37;37;37;1;3;1;1;37;37;37;78;50;50;28;28;28776;190;41872;37;37;1;37;3;50;28;NA;literal;NA;NA;NA;CDS;NA;Gene;NA;NA;PubMed;unpublished;NA;NA;Prot;NA;NA;Region;NA;Site;NA;NA;NA;NA;NA;NA;NA;NA;NA;NA;NA;NA;…	1;1	TRUE;CP008993.1	CP008993.1	Xanthomonas citri subsp. citri	Xanthomonas citri	Bacteria	Proteobacteria	Gammaproteobacteria	Xanthomonadales	Xanthomonadaceae	Xanthomonas	Xanthomonas citri group	NT17	#N/A	#N/A
6	PlasmidGroup_4.csv	CP008996.1	4	V8	5708	611301	780530994	CP008996	Xanthomonas citri subsp. citri strain MN12 plasmid pXAC33, complete sequence	gi|780530994|gb|CP008996.1|	780530994	2015/03/24	2016/07/26	256	33703	genomic	dna	circular	insd	#N/A	255042	plasmid	strain|host|sub_species|plasmid|country|isolation_source|collection_date	MN12|citrus spp.|citri|pXAC33|USA: Florida|citrus infected tissue|1997	#N/A	#N/A	#N/A	complete	11	#N/A	Xanthomonas citri subsp. citri	MN12	SAMN02911843	Length;Length;all;blob_size;cdregion;cdregion;gene;gene;org;pub;pub;pub;rna;rna;all;prot;prot;all;region;region;site;site;Length;all;blob_size;cdregion;gene;org;prot;pub;region;rna;site;33703;33703;87;47405;42;42;43;43;1;3;1;1;1;1;42;42;42;82;54;54;28;28;33703;211;47405;42;43;1;42;3;54;1;28;NA;literal;NA;NA;NA;CDS;NA;Gene;NA;NA;PubMed;unpublished;NA;ncRNA;NA;NA;Prot;NA;NA;Region;NA;Site;NA;NA;NA;…	1;1	TRUE;CP008996.1	CP008996.1	Xanthomonas citri subsp. citri	Xanthomonas citri	Bacteria	Proteobacteria	Gammaproteobacteria	Xanthomonadales	Xanthomonadaceae	Xanthomonas	Xanthomonas citri group	MN12	#N/A	#N/A
7	PlasmidGroup_4.csv	CP008999.1	4	V3	5758	611301	780525682	CP008999	Xanthomonas citri subsp. citri strain MN11 plasmid pXAC33, complete sequence	gi|780525682|gb|CP008999.1|	780525682	2015/03/24	2016/07/26	256	33703	genomic	dna	circular	insd	#N/A	255042	plasmid	strain|host|sub_species|plasmid|country|isolation_source	MN11|Citrus aurantifolia|citri|pXAC33|USA: Florida|citrus infected tissue	#N/A	#N/A	#N/A	complete	11	#N/A	Xanthomonas citri subsp. citri	MN11	SAMN02911842	Length;Length;all;blob_size;cdregion;cdregion;gene;gene;org;pub;pub;pub;rna;rna;all;prot;prot;all;region;region;site;site;Length;all;blob_size;cdregion;gene;org;prot;pub;region;rna;site;33703;33703;87;47647;42;42;43;43;1;3;1;1;1;1;42;42;42;82;54;54;28;28;33703;211;47647;42;43;1;42;3;54;1;28;NA;literal;NA;NA;NA;CDS;NA;Gene;NA;NA;PubMed;unpublished;NA;ncRNA;NA;NA;Prot;NA;NA;Region;NA;Site;NA;NA;NA;…	1;1	TRUE;CP008999.1	CP008999.1	Xanthomonas citri subsp. citri	Xanthomonas citri	Bacteria	Proteobacteria	Gammaproteobacteria	Xanthomonadales	Xanthomonadaceae	Xanthomonas	Xanthomonas citri group	MN11	#N/A	#N/A
8	PlasmidGroup_4.csv	CP009002.1	4	V9	5741	611301	780520552	CP009002	Xanthomonas citri subsp. citri strain MN10 plasmid pXAC33, complete sequence	gi|780520552|gb|CP009002.1|	780520552	2015/03/24	2016/07/26	256	33702	genomic	dna	circular	insd	#N/A	255042	plasmid	strain|host|sub_species|plasmid|country|isolation_source|collection_date	MN10|citrus spp.|citri|pXAC33|USA: Florida|citrus infected tissue|2005	#N/A	#N/A	#N/A	complete	11	#N/A	Xanthomonas citri subsp. citri	MN10	SAMN02911841	Length;Length;all;blob_size;cdregion;cdregion;gene;gene;org;pub;pub;pub;rna;rna;all;prot;prot;all;region;region;site;site;Length;all;blob_size;cdregion;gene;org;prot;pub;region;rna;site;33702;33702;87;47550;42;42;43;43;1;3;1;1;1;1;42;42;42;67;39;39;28;28;33702;196;47550;42;43;1;42;3;39;1;28;NA;literal;NA;NA;NA;CDS;NA;Gene;NA;NA;PubMed;unpublished;NA;ncRNA;NA;NA;Prot;NA;NA;Region;NA;Site;NA;NA;NA;…	1;1	TRUE;CP009002.1	CP009002.1	Xanthomonas citri subsp. citri	Xanthomonas citri	Bacteria	Proteobacteria	Gammaproteobacteria	Xanthomonadales	Xanthomonadaceae	Xanthomonas	Xanthomonas citri group	MN10	#N/A	#N/A
9	PlasmidGroup_4.csv	CP009005.1	4	V17	5709	611301	780515293	CP009005	Xanthomonas citri subsp. citri strain mf20 plasmid pXAC33, complete sequence	gi|780515293|gb|CP009005.1|	780515293	2015/03/24	2016/07/26	256	26933	genomic	dna	circular	insd	#N/A	255042	plasmid	strain|host|sub_species|plasmid|country|isolation_source|collection_date	mf20|Citrus sinensis|citri|pXAC33|USA: Florida|citrus infected tissue|2011	#N/A	#N/A	#N/A	complete	11	#N/A	Xanthomonas citri subsp. citri	mf20	SAMN02911847	Length;Length;all;blob_size;cdregion;cdregion;gene;gene;org;pub;pub;pub;all;prot;prot;all;region;region;site;site;Length;all;blob_size;cdregion;gene;org;prot;pub;region;site;26933;26933;67;38280;33;33;33;33;1;3;1;1;33;33;33;63;44;44;19;19;26933;163;38280;33;33;1;33;3;44;19;NA;literal;NA;NA;NA;CDS;NA;Gene;NA;NA;PubMed;unpublished;NA;NA;Prot;NA;NA;Region;NA;Site;NA;NA;NA;NA;NA;NA;NA;NA;NA;NA;NA;NA;…	1;1	TRUE;CP009005.1	CP009005.1	Xanthomonas citri subsp. citri	Xanthomonas citri	Bacteria	Proteobacteria	Gammaproteobacteria	Xanthomonadales	Xanthomonadaceae	Xanthomonas	Xanthomonas citri group	mf20	#N/A	#N/A
10	PlasmidGroup_4.csv	CP009008.1	4	V11	5720	611301	780510264	CP009008	Xanthomonas citri subsp. citri strain jx5 plasmid pXAC33, complete sequence	gi|780510264|gb|CP009008.1|	780510264	2015/03/24	2016/07/26	256	33695	genomic	dna	circular	insd	#N/A	255042	plasmid	strain|host|sub_species|plasmid|country|isolation_source|collection_date	jx5|citrus spp.|citri|pXAC33|China: Jiangxi|citrus infected tissue|2011	#N/A	#N/A	#N/A	complete	11	#N/A	Xanthomonas citri subsp. citri	jx5	SAMN02911837	Length;Length;all;blob_size;cdregion;cdregion;gene;gene;org;pub;pub;pub;rna;rna;all;prot;prot;all;region;region;site;site;Length;all;blob_size;cdregion;gene;org;prot;pub;region;rna;site;33695;33695;87;47632;42;42;43;43;1;3;1;1;1;1;42;42;42;82;54;54;28;28;33695;211;47632;42;43;1;42;3;54;1;28;NA;literal;NA;NA;NA;CDS;NA;Gene;NA;NA;PubMed;unpublished;NA;ncRNA;NA;NA;Prot;NA;NA;Region;NA;Site;NA;NA;NA;…	1;1	TRUE;CP009008.1	CP009008.1	Xanthomonas citri subsp. citri	Xanthomonas citri	Bacteria	Proteobacteria	Gammaproteobacteria	Xanthomonadales	Xanthomonadaceae	Xanthomonas	Xanthomonas citri group	jx5	#N/A	#N/A
11	PlasmidGroup_4.csv	CP009011.1	4	V12	5722	611301	780505289	CP009011	Xanthomonas citri subsp. citri strain jx4 plasmid pXAC33, complete sequence	gi|780505289|gb|CP009011.1|	780505289	2015/03/24	2016/07/26	256	33695	genomic	dna	circular	insd	#N/A	255042	plasmid	strain|host|sub_species|plasmid|country|isolation_source|collection_date	jx4|citrus spp.|citri|pXAC33|China: Jiangxi|citrus infected tissue|2011	#N/A	#N/A	#N/A	complete	11	#N/A	Xanthomonas citri subsp. citri	jx4	SAMN02911836	Length;Length;all;blob_size;cdregion;cdregion;gene;gene;org;pub;pub;pub;rna;rna;all;prot;prot;all;region;region;site;site;Length;all;blob_size;cdregion;gene;org;prot;pub;region;rna;site;33695;33695;87;47632;42;42;43;43;1;3;1;1;1;1;42;42;42;82;54;54;28;28;33695;211;47632;42;43;1;42;3;54;1;28;NA;literal;NA;NA;NA;CDS;NA;Gene;NA;NA;PubMed;unpublished;NA;ncRNA;NA;NA;Prot;NA;NA;Region;NA;Site;NA;NA;NA;…	1;1	TRUE;CP009011.1	CP009011.1	Xanthomonas citri subsp. citri	Xanthomonas citri	Bacteria	Proteobacteria	Gammaproteobacteria	Xanthomonadales	Xanthomonadaceae	Xanthomonas	Xanthomonas citri group	jx4	#N/A	#N/A
12	PlasmidGroup_4.csv	CP009014.1	4	V7	5718	611301	780499997	CP009014	Xanthomonas citri subsp. citri strain gd3 plasmid pXAC33, complete sequence	gi|780499997|gb|CP009014.1|	780499997	2015/03/24	2016/07/26	256	33703	genomic	dna	circular	insd	#N/A	255042	plasmid	strain|host|sub_species|plasmid|country|isolation_source|collection_date	gd3|citrus spp.|citri|pXAC33|China: Guangdong|citrus infected tissue|2011	#N/A	#N/A	#N/A	complete	11	#N/A	Xanthomonas citri subsp. citri	gd3	SAMN02911835	Length;Length;all;blob_size;cdregion;cdregion;gene;gene;org;pub;pub;pub;rna;rna;all;prot;prot;all;region;region;site;site;Length;all;blob_size;cdregion;gene;org;prot;pub;region;rna;site;33703;33703;87;47671;42;42;43;43;1;3;1;1;1;1;42;42;42;68;40;40;28;28;33703;197;47671;42;43;1;42;3;40;1;28;NA;literal;NA;NA;NA;CDS;NA;Gene;NA;NA;PubMed;unpublished;NA;ncRNA;NA;NA;Prot;NA;NA;Region;NA;Site;NA;NA;NA;…	1;1	TRUE;CP009014.1	CP009014.1	Xanthomonas citri subsp. citri	Xanthomonas citri	Bacteria	Proteobacteria	Gammaproteobacteria	Xanthomonadales	Xanthomonadaceae	Xanthomonas	Xanthomonas citri group	gd3	#N/A	#N/A
13	PlasmidGroup_4.csv	CP009017.1	4	V6	5724	611301	780495150	CP009017	Xanthomonas citri subsp. citri strain gd2 plasmid pXAC33, complete sequence	gi|780495150|gb|CP009017.1|	780495150	2015/03/24	2016/07/26	256	33703	genomic	dna	circular	insd	#N/A	255042	plasmid	strain|host|sub_species|plasmid|country|isolation_source|collection_date	gd2|citrus spp.|citri|pXAC33|China: Guangdong|citrus infected tissue|2011	#N/A	#N/A	#N/A	complete	11	#N/A	Xanthomonas citri subsp. citri	gd2	SAMN02911834	Length;Length;all;blob_size;cdregion;cdregion;gene;gene;org;pub;pub;pub;rna;rna;all;prot;prot;all;region;region;site;site;Length;all;blob_size;cdregion;gene;org;prot;pub;region;rna;site;33703;33703;87;47542;42;42;43;43;1;3;1;1;1;1;42;42;42;68;40;40;28;28;33703;197;47542;42;43;1;42;3;40;1;28;NA;literal;NA;NA;NA;CDS;NA;Gene;NA;NA;PubMed;unpublished;NA;ncRNA;NA;NA;Prot;NA;NA;Region;NA;Site;NA;NA;NA;…	1;1	TRUE;CP009017.1	CP009017.1	Xanthomonas citri subsp. citri	Xanthomonas citri	Bacteria	Proteobacteria	Gammaproteobacteria	Xanthomonadales	Xanthomonadaceae	Xanthomonas	Xanthomonas citri group	gd2	#N/A	#N/A
14	PlasmidGroup_4.csv	CP009020.1	4	V16	5754	611301	780490243	CP009020	Xanthomonas citri subsp. citri strain FB19 plasmid pXAC33, complete sequence	gi|780490243|gb|CP009020.1|	780490243	2015/03/24	2016/07/26	256	26933	genomic	dna	circular	insd	#N/A	255042	plasmid	strain|host|sub_species|plasmid|country|isolation_source|collection_date	FB19|Citrus sinensis|citri|pXAC33|USA: Florida|citrus infected tissue|2011	#N/A	#N/A	#N/A	complete	11	#N/A	Xanthomonas citri subsp. citri	FB19	SAMN02911846	Length;Length;all;blob_size;cdregion;cdregion;gene;gene;org;pub;pub;pub;all;prot;prot;all;region;region;site;site;Length;all;blob_size;cdregion;gene;org;prot;pub;region;site;26933;26933;67;38280;33;33;33;33;1;3;1;1;33;33;33;63;44;44;19;19;26933;163;38280;33;33;1;33;3;44;19;NA;literal;NA;NA;NA;CDS;NA;Gene;NA;NA;PubMed;unpublished;NA;NA;Prot;NA;NA;Region;NA;Site;NA;NA;NA;NA;NA;NA;NA;NA;NA;NA;NA;NA;…	1;1	TRUE;CP009020.1	CP009020.1	Xanthomonas citri subsp. citri	Xanthomonas citri	Bacteria	Proteobacteria	Gammaproteobacteria	Xanthomonadales	Xanthomonadaceae	Xanthomonas	Xanthomonas citri group	FB19	#N/A	#N/A
15	PlasmidGroup_4.csv	CP009023.1	4	V15	5749	611301	780485534	CP009023	Xanthomonas citri subsp. citri strain BL18 plasmid pXAC33, complete sequence	gi|780485534|gb|CP009023.1|	780485534	2015/03/24	2016/07/26	256	26933	genomic	dna	circular	insd	#N/A	255042	plasmid	strain|host|sub_species|plasmid|country|isolation_source|collection_date	BL18|Citrus sinensis|citri|pXAC33|USA: Florida|citrus infected tissue|2011	#N/A	#N/A	#N/A	complete	11	#N/A	Xanthomonas citri subsp. citri	BL18	SAMN02911845	Length;Length;all;blob_size;cdregion;cdregion;gene;gene;org;pub;pub;pub;all;prot;prot;all;region;region;site;site;Length;all;blob_size;cdregion;gene;org;prot;pub;region;site;26933;26933;65;37590;32;32;32;32;1;3;1;1;32;32;32;62;43;43;19;19;26933;159;37590;32;32;1;32;3;43;19;NA;literal;NA;NA;NA;CDS;NA;Gene;NA;NA;PubMed;unpublished;NA;NA;Prot;NA;NA;Region;NA;Site;NA;NA;NA;NA;NA;NA;NA;NA;NA;NA;NA;NA;…	1;1	TRUE;CP009023.1	CP009023.1	Xanthomonas citri subsp. citri	Xanthomonas citri	Bacteria	Proteobacteria	Gammaproteobacteria	Xanthomonadales	Xanthomonadaceae	Xanthomonas	Xanthomonas citri group	BL18	#N/A	#N/A
16	PlasmidGroup_4.csv	CP009026.1	4	V14	5757	611301	780480299	CP009026	Xanthomonas citri subsp. citri strain 5208 plasmid pXAC33, complete sequence	gi|780480299|gb|CP009026.1|	780480299	2015/03/24	2016/07/26	256	28753	genomic	dna	circular	insd	#N/A	255042	plasmid	strain|host|sub_species|plasmid|country|isolation_source|collection_date	5208|citrus spp.|citri|pXAC33|USA: Florida|citrus infected tissue|2002	#N/A	#N/A	#N/A	complete	11	#N/A	Xanthomonas citri subsp. citri	5208	SAMN02911840	Length;Length;all;blob_size;cdregion;cdregion;gene;gene;org;pub;pub;pub;all;prot;prot;all;region;region;site;site;Length;all;blob_size;cdregion;gene;org;prot;pub;region;site;28753;28753;73;41174;36;36;36;36;1;3;1;1;36;36;36;78;50;50;28;28;28753;187;41174;36;36;1;36;3;50;28;NA;literal;NA;NA;NA;CDS;NA;Gene;NA;NA;PubMed;unpublished;NA;NA;Prot;NA;NA;Region;NA;Site;NA;NA;NA;NA;NA;NA;NA;NA;NA;NA;NA;NA;…	1;1	TRUE;CP009026.1	CP009026.1	Xanthomonas citri subsp. citri	Xanthomonas citri	Bacteria	Proteobacteria	Gammaproteobacteria	Xanthomonadales	Xanthomonadaceae	Xanthomonas	Xanthomonas citri group	5208	#N/A	#N/A
17	PlasmidGroup_4.csv	CP013665.1	4	V10	5755	611301	961591095	CP013665	Xanthomonas citri pv. citri strain jx-6 plasmid pXAC33, complete sequence	gi|961591095|gnl|PRJNA286060|961591095|gb|CP013665.1|	961591095	2015/12/14	2016/03/25	256	33703	genomic	dna	circular	insd	#N/A	286060	plasmid	old_name|strain|pathovar|host|gb_synonym|sub_species|plasmid|country|collection_date	Xanthomonas citri pv. citri|jx-6|citri|sweet orange|Xanthomonas citri pv. citri|citri|pXAC33|China: Jiangxi|26-Dec-2014	#N/A	#N/A	#N/A	complete	11	#N/A	Xanthomonas citri subsp. citri	jx-6	SAMN03765509	Length;Length;all;blob_size;cdregion;cdregion;cdregion;evidence;gene;gene;gene;org;pub;pub;all;prot;prot;all;region;region;site;site;Length;all;blob_size;cdregion;evidence;gene;org;prot;pub;region;site;all;prot;prot;33703;33703;69;42281;34;33;1;34;34;33;1;1;2;1;33;33;33;49;32;32;17;17;33703;152;42281;34;34;34;1;34;2;32;17;1;1;1;NA;literal;NA;NA;NA;CDS;CDS/pseudo;NA;NA;Gene;Gene/pseudo;NA;NA;unpub…	1;1	TRUE;CP013665.1	CP013665.1	Xanthomonas citri subsp. citri	Xanthomonas citri	Bacteria	Proteobacteria	Gammaproteobacteria	Xanthomonadales	Xanthomonadaceae	Xanthomonas	Xanthomonas citri group	jx-6	#N/A	#N/A
1	PlasmidGroup_417.csv	CP018425.1	417	V4	1623	573	1114546074	CP018425	Klebsiella pneumoniae strain MNCRE69 plasmid pMNCRE69_1, complete sequence	gi|1114546074|gb|CP018425.1|	1114546074	2016/12/13	2016/12/13	256	15270	genomic	dna	circular	insd	#N/A	355274	plasmid	strain|host|plasmid|country|isolation_source|lat_lon|collection_date|collected_by	MNCRE69|Homo sapiens|pMNCRE69_1|USA:Minnesota|Urine|46.7296 N 94.6859 W|2012-10|Minnesota Department of Health	#N/A	#N/A	#N/A	complete	11	#N/A	Klebsiella pneumoniae	MNCRE69	SAMN06067845	Length;Length;all;blob_size;cdregion;cdregion;cdregion;evidence;gene;gene;gene;org;pub;pub;all;prot;prot;all;region;region;site;site;Length;all;blob_size;cdregion;evidence;gene;org;prot;pub;region;site;all;prot;prot;15270;15270;41;42268;20;17;3;20;20;17;3;1;2;1;17;17;17;25;18;18;7;7;15270;86;42268;20;20;20;1;20;2;18;7;3;3;3;NA;literal;NA;NA;NA;CDS;CDS/pseudo;NA;NA;Gene;Gene/pseudo;NA;NA;unpublish…	1;1	TRUE;CP018425.1	CP018425.1	Klebsiella pneumoniae	Klebsiella pneumoniae	Bacteria	Proteobacteria	Gammaproteobacteria	Enterobacterales	Enterobacteriaceae	Klebsiella	#N/A	MNCRE69	#N/A	#N/A
2	PlasmidGroup_417.csv	CP018431.1	417	V1	1649	573	1114557366	CP018431	Klebsiella pneumoniae strain MNCRE78 plasmid pMNCRE78_1, complete sequence	gi|1114557366|gb|CP018431.1|	1114557366	2016/12/13	2016/12/13	256	18890	genomic	dna	circular	insd	#N/A	355274	plasmid	strain|host|plasmid|country|isolation_source|lat_lon|collection_date|collected_by	MNCRE78|Homo sapiens|pMNCRE78_1|USA:Minnesota|Wound|46.7296 N 94.6859 W|2013-01|Minnesota Department of Health	#N/A	#N/A	#N/A	complete	11	#N/A	Klebsiella pneumoniae	MNCRE78	SAMN06067846	Length;Length;all;blob_size;cdregion;cdregion;cdregion;evidence;gene;gene;gene;org;pub;pub;all;prot;prot;all;region;region;site;site;Length;all;blob_size;cdregion;evidence;gene;org;prot;pub;region;site;all;prot;prot;18890;18890;59;54569;29;17;12;29;29;17;12;1;2;1;17;17;17;23;16;16;7;7;18890;111;54569;29;29;29;1;29;2;16;7;12;12;12;NA;literal;NA;NA;NA;CDS;CDS/pseudo;NA;NA;Gene;Gene/pseudo;NA;NA;unp…	1;1	TRUE;CP018431.1	CP018431.1	Klebsiella pneumoniae	Klebsiella pneumoniae	Bacteria	Proteobacteria	Gammaproteobacteria	Enterobacterales	Enterobacteriaceae	Klebsiella	#N/A	MNCRE78	#N/A	#N/A
3	PlasmidGroup_417.csv	CP018433.1	417	V5	1547	573	1114557436	CP018433	Klebsiella pneumoniae strain MNCRE53 plasmid pMNCRE53_1, complete sequence	gi|1114557436|gb|CP018433.1|	1114557436	2016/12/13	2016/12/13	256	15273	genomic	dna	circular	insd	#N/A	355274	plasmid	strain|host|plasmid|country|isolation_source|lat_lon|collection_date|collected_by	MNCRE53|Homo sapiens|pMNCRE53_1|USA:Minnesota|Wound|46.7296 N 94.6859 W|2012-05|Minnesota Department of Health	#N/A	#N/A	#N/A	complete	11	#N/A	Klebsiella pneumoniae	MNCRE53	SAMN06067844	Length;Length;all;blob_size;cdregion;cdregion;cdregion;evidence;gene;gene;gene;org;pub;pub;all;prot;prot;all;region;region;site;site;Length;all;blob_size;cdregion;evidence;gene;org;prot;pub;region;site;all;prot;prot;15273;15273;41;41824;20;16;4;20;20;16;4;1;2;1;16;16;16;24;17;17;7;7;15273;85;41824;20;20;20;1;20;2;17;7;4;4;4;NA;literal;NA;NA;NA;CDS;CDS/pseudo;NA;NA;Gene;Gene/pseudo;NA;NA;unpublish…	1;1	TRUE;CP018433.1	CP018433.1	Klebsiella pneumoniae	Klebsiella pneumoniae	Bacteria	Proteobacteria	Gammaproteobacteria	Enterobacterales	Enterobacteriaceae	Klebsiella	#N/A	MNCRE53	#N/A	#N/A
4	PlasmidGroup_417.csv	CP021543.1	417	V3	1619	573	1202218326	CP021543	Klebsiella pneumoniae strain AR_0047 plasmid tig00000004, complete sequence	gi|1202218326|gnl|NISC|SAMN04014888tig00000004|gb|CP021543.1|	1202218326	2017/06/08	2017/06/08	256	15271	genomic	dna	circular	insd	#N/A	292904	plasmid	strain|plasmid	AR_0047|tig00000004	#N/A	#N/A	#N/A	complete	11	#N/A	Klebsiella pneumoniae	AR_0047	SAMN04014888	Length;Length;all;blob_size;cdregion;cdregion;cdregion;evidence;gene;gene;gene;org;pub;pub;all;prot;prot;all;region;region;site;site;Length;all;blob_size;cdregion;evidence;gene;org;prot;pub;region;site;all;prot;prot;15271;15271;41;41912;20;17;3;20;20;17;3;1;2;1;17;17;17;25;18;18;7;7;15271;86;41912;20;20;20;1;20;2;18;7;3;3;3;NA;literal;NA;NA;NA;CDS;CDS/pseudo;NA;NA;Gene;Gene/pseudo;NA;NA;unpublish…	1;1	TRUE;CP021543.1	CP021543.1	Klebsiella pneumoniae	Klebsiella pneumoniae	Bacteria	Proteobacteria	Gammaproteobacteria	Enterobacterales	Enterobacteriaceae	Klebsiella	#N/A	AR_0047	#N/A	#N/A
5	PlasmidGroup_417.csv	CP021717.1	417	V2	1473	573	1202265929	CP021717	Klebsiella pneumoniae strain AR_0129 plasmid tig00000004, complete sequence	gi|1202265929|gnl|NISC|SAMN04014970tig00000004|gb|CP021717.1|	1202265929	2017/06/08	2017/06/08	256	15271	genomic	dna	circular	insd	#N/A	292902	plasmid	strain|plasmid	AR_0129|tig00000004	#N/A	#N/A	#N/A	complete	11	#N/A	Klebsiella pneumoniae	AR_0129	SAMN04014970	Length;Length;all;blob_size;cdregion;cdregion;cdregion;evidence;gene;gene;gene;org;pub;pub;all;prot;prot;all;region;region;site;site;Length;all;blob_size;cdregion;evidence;gene;org;prot;pub;region;site;all;prot;prot;15271;15271;41;42353;20;16;4;20;20;16;4;1;2;1;16;16;16;24;17;17;7;7;15271;85;42353;20;20;20;1;20;2;17;7;4;4;4;NA;literal;NA;NA;NA;CDS;CDS/pseudo;NA;NA;Gene;Gene/pseudo;NA;NA;unpublish…	1;1	TRUE;CP021717.1	CP021717.1	Klebsiella pneumoniae	Klebsiella pneumoniae	Bacteria	Proteobacteria	Gammaproteobacteria	Enterobacterales	Enterobacteriaceae	Klebsiella	#N/A	AR_0129	#N/A	#N/A
6	PlasmidGroup_417.csv	CP021779.1	417	V6	469	550	1206203854	CP021779	Enterobacter cloacae strain AR_0053 plasmid unitig_4, complete sequence	gi|1206203854|gnl|NISC|SAMN04014894unitig_4|gb|CP021779.1|	1206203854	2017/06/13	2017/06/13	256	15028	genomic	dna	circular	insd	#N/A	292904	plasmid	strain|plasmid	AR_0053|unitig_4	#N/A	#N/A	#N/A	complete	11	#N/A	Enterobacter cloacae	AR_0053	SAMN04014894	Length;Length;all;blob_size;cdregion;cdregion;cdregion;evidence;gene;gene;gene;org;pub;pub;all;prot;prot;all;region;region;site;site;Length;all;blob_size;cdregion;evidence;gene;org;prot;pub;region;site;all;prot;prot;15028;15028;41;41803;20;17;3;20;20;17;3;1;2;1;17;17;17;25;18;18;7;7;15028;86;41803;20;20;20;1;20;2;18;7;3;3;3;NA;literal;NA;NA;NA;CDS;CDS/pseudo;NA;NA;Gene;Gene/pseudo;NA;NA;unpublish…	1;1	TRUE;CP021779.1	CP021779.1	Enterobacter cloacae	Enterobacter cloacae	Bacteria	Proteobacteria	Gammaproteobacteria	Enterobacterales	Enterobacteriaceae	Enterobacter	Enterobacter cloacae complex	AR_0053	#N/A	#N/A
1	PlasmidGroup_418.csv	CP018423.1	418	V2	1584	573	1114545790	CP018423	Klebsiella pneumoniae strain MNCRE69 plasmid pMNCRE69_2, complete sequence	gi|1114545790|gb|CP018423.1|	1114545790	2016/12/13	2016/12/13	256	45288	genomic	dna	circular	insd	#N/A	355274	plasmid	strain|host|plasmid|country|isolation_source|lat_lon|collection_date|collected_by	MNCRE69|Homo sapiens|pMNCRE69_2|USA:Minnesota|Urine|46.7296 N 94.6859 W|2012-10|Minnesota Department of Health	#N/A	#N/A	#N/A	complete	11	#N/A	Klebsiella pneumoniae	MNCRE69	SAMN06067845	Length;Length;all;blob_size;cdregion;cdregion;cdregion;evidence;gene;gene;gene;org;pub;pub;all;prot;prot;all;region;region;site;site;Length;all;blob_size;cdregion;evidence;gene;org;prot;pub;region;site;all;prot;prot;45288;45288;121;118586;60;53;7;60;60;53;7;1;2;1;53;53;53;53;37;37;16;16;45288;234;118586;60;60;60;1;60;2;37;16;7;7;7;NA;literal;NA;NA;NA;CDS;CDS/pseudo;NA;NA;Gene;Gene/pseudo;NA;NA;un…	1;1	TRUE;CP018423.1	CP018423.1	Klebsiella pneumoniae	Klebsiella pneumoniae	Bacteria	Proteobacteria	Gammaproteobacteria	Enterobacterales	Enterobacteriaceae	Klebsiella	#N/A	MNCRE69	#N/A	#N/A
2	PlasmidGroup_418.csv	CP018429.1	418	V1	1640	573	1114557082	CP018429	Klebsiella pneumoniae strain MNCRE78 plasmid pMNCRE78_2, complete sequence	gi|1114557082|gb|CP018429.1|	1114557082	2016/12/13	2016/12/13	256	45288	genomic	dna	circular	insd	#N/A	355274	plasmid	strain|host|plasmid|country|isolation_source|lat_lon|collection_date|collected_by	MNCRE78|Homo sapiens|pMNCRE78_2|USA:Minnesota|Wound|46.7296 N 94.6859 W|2013-01|Minnesota Department of Health	#N/A	#N/A	#N/A	complete	11	#N/A	Klebsiella pneumoniae	MNCRE78	SAMN06067846	Length;Length;all;blob_size;cdregion;cdregion;cdregion;evidence;gene;gene;gene;org;pub;pub;all;prot;prot;all;region;region;site;site;Length;all;blob_size;cdregion;evidence;gene;org;prot;pub;region;site;all;prot;prot;45288;45288;121;118713;60;53;7;60;60;53;7;1;2;1;53;53;53;53;37;37;16;16;45288;234;118713;60;60;60;1;60;2;37;16;7;7;7;NA;literal;NA;NA;NA;CDS;CDS/pseudo;NA;NA;Gene;Gene/pseudo;NA;NA;un…	1;1	TRUE;CP018429.1	CP018429.1	Klebsiella pneumoniae	Klebsiella pneumoniae	Bacteria	Proteobacteria	Gammaproteobacteria	Enterobacterales	Enterobacteriaceae	Klebsiella	#N/A	MNCRE78	#N/A	#N/A
3	PlasmidGroup_418.csv	CP018435.1	418	V3	1575	573	1114557683	CP018435	Klebsiella pneumoniae strain MNCRE53 plasmid pMNCRE53_2, complete sequence	gi|1114557683|gb|CP018435.1|	1114557683	2016/12/13	2016/12/13	256	45289	genomic	dna	circular	insd	#N/A	355274	plasmid	strain|host|plasmid|country|isolation_source|lat_lon|collection_date|collected_by	MNCRE53|Homo sapiens|pMNCRE53_2|USA:Minnesota|Wound|46.7296 N 94.6859 W|2012-05|Minnesota Department of Health	#N/A	#N/A	#N/A	complete	11	#N/A	Klebsiella pneumoniae	MNCRE53	SAMN06067844	Length;Length;all;blob_size;cdregion;cdregion;cdregion;evidence;gene;gene;gene;org;pub;pub;all;prot;prot;all;region;region;site;site;Length;all;blob_size;cdregion;evidence;gene;org;prot;pub;region;site;all;prot;prot;45289;45289;119;118288;59;54;5;59;59;54;5;1;2;1;54;54;54;54;38;38;16;16;45289;232;118288;59;59;59;1;59;2;38;16;5;5;5;NA;literal;NA;NA;NA;CDS;CDS/pseudo;NA;NA;Gene;Gene/pseudo;NA;NA;un…	1;1	TRUE;CP018435.1	CP018435.1	Klebsiella pneumoniae	Klebsiella pneumoniae	Bacteria	Proteobacteria	Gammaproteobacteria	Enterobacterales	Enterobacteriaceae	Klebsiella	#N/A	MNCRE53	#N/A	#N/A
4	PlasmidGroup_418.csv	CP024820.1	418	V4	400	546	1279154312	CP024820	Citrobacter freundii strain CRCB-101 plasmid pCRCB-101_1, complete sequence	gi|1279154312|gb|CP024820.1|	1279154312	2017/11/20	2017/11/20	256	46161	genomic	dna	circular	insd	#N/A	416193	plasmid	strain|host|plasmid|country|isolation_source|collection_date|collected_by	CRCB-101|Homo sapiens|pCRCB-101_1|South Korea: Incheon|Open pus|2015|KCDC	#N/A	#N/A	#N/A	complete	11	#N/A	Citrobacter freundii	CRCB-101	SAMN07944242	Length;Length;all;blob_size;cdregion;cdregion;cdregion;evidence;gene;gene;gene;org;pub;pub;all;prot;prot;all;region;region;site;site;Length;all;blob_size;cdregion;evidence;gene;org;prot;pub;region;site;all;prot;prot;46161;46161;125;127875;62;58;4;62;62;58;4;1;2;1;58;58;58;69;44;44;25;25;46161;256;127875;62;62;62;1;62;2;44;25;4;4;4;NA;literal;NA;NA;NA;CDS;CDS/pseudo;NA;NA;Gene;Gene/pseudo;NA;NA;un…	1;1	TRUE;CP024820.1	CP024820.1	Citrobacter freundii	Citrobacter freundii	Bacteria	Proteobacteria	Gammaproteobacteria	Enterobacterales	Enterobacteriaceae	Citrobacter	Citrobacter freundii complex	CRCB-101	#N/A	#N/A
1	PlasmidGroup_419.csv	CP018426.1	419	V3	1545	573	1114546092	CP018426	Klebsiella pneumoniae strain MNCRE69 plasmid pMNCRE69_3, complete sequence	gi|1114546092|gb|CP018426.1|	1114546092	2016/12/13	2016/12/13	256	52058	genomic	dna	circular	insd	#N/A	355274	plasmid	strain|host|plasmid|country|isolation_source|lat_lon|collection_date|collected_by	MNCRE69|Homo sapiens|pMNCRE69_3|USA:Minnesota|Urine|46.7296 N 94.6859 W|2012-10|Minnesota Department of Health	#N/A	#N/A	#N/A	complete	11	#N/A	Klebsiella pneumoniae	MNCRE69	SAMN06067845	Length;Length;all;blob_size;cdregion;cdregion;cdregion;evidence;gene;gene;gene;org;pub;pub;all;prot;prot;all;region;region;site;site;Length;all;blob_size;cdregion;evidence;gene;org;prot;pub;region;site;all;prot;prot;52058;52058;119;118394;59;51;8;59;59;51;8;1;2;1;51;51;51;67;39;39;28;28;52058;245;118394;59;59;59;1;59;2;39;28;8;8;8;NA;literal;NA;NA;NA;CDS;CDS/pseudo;NA;NA;Gene;Gene/pseudo;NA;NA;un…	1;1	TRUE;CP018426.1	CP018426.1	Klebsiella pneumoniae	Klebsiella pneumoniae	Bacteria	Proteobacteria	Gammaproteobacteria	Enterobacterales	Enterobacteriaceae	Klebsiella	#N/A	MNCRE69	#N/A	#N/A
2	PlasmidGroup_419.csv	CP018432.1	419	V1	1270	573	1114557384	CP018432	Klebsiella pneumoniae strain MNCRE78 plasmid pMNCRE78_3, complete sequence	gi|1114557384|gb|CP018432.1|	1114557384	2016/12/13	2016/12/13	256	52059	genomic	dna	circular	insd	#N/A	355274	plasmid	strain|host|plasmid|country|isolation_source|lat_lon|collection_date|collected_by	MNCRE78|Homo sapiens|pMNCRE78_3|USA:Minnesota|Wound|46.7296 N 94.6859 W|2013-01|Minnesota Department of Health	#N/A	#N/A	#N/A	complete	11	#N/A	Klebsiella pneumoniae	MNCRE78	SAMN06067846	Length;Length;all;blob_size;cdregion;cdregion;cdregion;evidence;gene;gene;gene;org;pub;pub;all;prot;prot;all;region;region;site;site;Length;all;blob_size;cdregion;evidence;gene;org;prot;pub;region;site;all;prot;prot;52059;52059;119;118070;59;50;9;59;59;50;9;1;2;1;50;50;50;65;37;37;28;28;52059;243;118070;59;59;59;1;59;2;37;28;9;9;9;NA;literal;NA;NA;NA;CDS;CDS/pseudo;NA;NA;Gene;Gene/pseudo;NA;NA;un…	1;1	TRUE;CP018432.1	CP018432.1	Klebsiella pneumoniae	Klebsiella pneumoniae	Bacteria	Proteobacteria	Gammaproteobacteria	Enterobacterales	Enterobacteriaceae	Klebsiella	#N/A	MNCRE78	#N/A	#N/A
3	PlasmidGroup_419.csv	CP018436.1	419	V2	1399	573	1114557738	CP018436	Klebsiella pneumoniae strain MNCRE53 plasmid pMNCRE53_3, complete sequence	gi|1114557738|gb|CP018436.1|	1114557738	2016/12/13	2016/12/13	256	52058	genomic	dna	circular	insd	#N/A	355274	plasmid	strain|host|plasmid|country|isolation_source|lat_lon|collection_date|collected_by	MNCRE53|Homo sapiens|pMNCRE53_3|USA:Minnesota|Wound|46.7296 N 94.6859 W|2012-05|Minnesota Department of Health	#N/A	#N/A	#N/A	complete	11	#N/A	Klebsiella pneumoniae	MNCRE53	SAMN06067844	Length;Length;all;blob_size;cdregion;cdregion;cdregion;evidence;gene;gene;gene;org;pub;pub;all;prot;prot;all;region;region;site;site;Length;all;blob_size;cdregion;evidence;gene;org;prot;pub;region;site;all;prot;prot;52058;52058;119;118933;59;52;7;59;59;52;7;1;2;1;52;52;52;67;39;39;28;28;52058;245;118933;59;59;59;1;59;2;39;28;7;7;7;NA;literal;NA;NA;NA;CDS;CDS/pseudo;NA;NA;Gene;Gene/pseudo;NA;NA;un…	1;1	TRUE;CP018436.1	CP018436.1	Klebsiella pneumoniae	Klebsiella pneumoniae	Bacteria	Proteobacteria	Gammaproteobacteria	Enterobacterales	Enterobacteriaceae	Klebsiella	#N/A	MNCRE53	#N/A	#N/A
4	PlasmidGroup_419.csv	CP027143.1	419	V4	7876	1812934	1353808130	CP027143	Enterobacter cloacae complex 'Hoffmann cluster III' strain AR_0365 plasmid unnamed3	gi|1353808130|gb|CP027143.1|	1353808130	2018/03/05	2018/03/05	#N/A	51949	genomic	dna	linear	insd	#N/A	316321	plasmid	strain|plasmid	AR_0365|unnamed3	#N/A	#N/A	#N/A		11	#N/A	Enterobacter cloacae complex 'Hoffmann cluster III'	AR_0365	SAMN07291508	Length;Length;all;blob_size;cdregion;cdregion;gene;gene;org;pub;pub;all;prot;prot;Length;all;blob_size;cdregion;gene;org;prot;pub;51949;51949;109;61507;54;54;54;54;1;2;1;54;54;54;51949;163;61507;54;54;1;54;2;NA;literal;NA;NA;NA;CDS;NA;Gene;NA;NA;unpublished;NA;NA;Prot;NA;NA;NA;NA;NA;NA;NA;NA;NA;NA;NA;NA;NA;NA;NA;NA;NA;NA;NA;CDS;CDS;CDS;all;all;all;all;all;all;all;all	1;1	TRUE;CP027143.1	CP027143.1	Enterobacter cloacae complex 'Hoffmann cluster III'	Enterobacter cloacae	Bacteria	Proteobacteria	Gammaproteobacteria	Enterobacterales	Enterobacteriaceae	Enterobacter	Enterobacter cloacae complex	AR_0365	#N/A	#N/A
1	PlasmidGroup_421.csv	CP018439.1	421	V1	1629	573	1114614960	CP018439	Klebsiella pneumoniae strain Kp_Goe_822917 plasmid pKp_Goe_917-8, complete sequence	gi|1114614960|gb|CP018439.1|	1114614960	2016/12/13	2016/12/13	256	1933	genomic	dna	circular	insd	#N/A	329409	plasmid	strain|host|culture_collection|genotype|plasmid|country|isolation_source|lat_lon|collection_date|collected_by	Kp_Goe_822917|Homo sapiens|DSM:103702|MLST ST11|pKp_Goe_917-8|Germany: Goettingen|skin swab|51.539190168651764 N 9.911562499999945 E|2013-03-12|Andreas Erich Zautner	#N/A	#N/A	#N/A	complete	11	#N/A	Klebsiella pneumoniae	Kp_Goe_822917	SAMN05412453	Length;Length;all;blob_size;cdregion;cdregion;evidence;gene;gene;org;pub;pub;all;prot;prot;all;region;region;Length;all;blob_size;cdregion;evidence;gene;org;prot;pub;region;1933;1933;3;7198;1;1;1;1;1;1;2;1;1;1;1;2;2;2;1933;6;7198;1;1;1;1;1;2;2;NA;literal;NA;NA;NA;CDS;NA;NA;Gene;NA;NA;unpublished;NA;NA;Prot;NA;NA;Region;NA;NA;NA;NA;NA;NA;NA;NA;NA;NA;NA;NA;NA;NA;NA;NA;NA;NA;NA;NA;NA;NA;CDS;CDS;CDS;…	1;1	TRUE;CP018439.1	CP018439.1	Klebsiella pneumoniae	Klebsiella pneumoniae	Bacteria	Proteobacteria	Gammaproteobacteria	Enterobacterales	Enterobacteriaceae	Klebsiella	#N/A	Kp_Goe_822917	#N/A	#N/A
2	PlasmidGroup_421.csv	CP024804.1	421	V2	767	562	1285282202	CP024804	Escherichia coli strain AMA1167 plasmid pAMA1167-5, complete sequence	gi|1285282202|gb|CP024804.1|	1285282202	2017/12/04	2017/12/04	256	1934	genomic	dna	circular	insd	#N/A	417244	plasmid	strain|host|plasmid|country|isolation_source|collection_date|collected_by	AMA1167|Homo sapiens|pAMA1167-5|Denmark|liver|2015|Statens Serum Institut	#N/A	#N/A	#N/A	complete	11	#N/A	Escherichia coli	AMA1167	SAMN07983336	Length;Length;all;blob_size;cdregion;cdregion;evidence;gene;gene;org;pub;pub;all;prot;prot;all;region;region;Length;all;blob_size;cdregion;evidence;gene;org;prot;pub;region;1934;1934;5;7557;2;2;2;2;2;1;2;1;2;2;2;2;2;2;1934;9;7557;2;2;2;1;2;2;2;NA;literal;NA;NA;NA;CDS;NA;NA;Gene;NA;NA;unpublished;NA;NA;Prot;NA;NA;Region;NA;NA;NA;NA;NA;NA;NA;NA;NA;NA;NA;NA;NA;NA;NA;NA;NA;NA;NA;NA;NA;NA;CDS;CDS;CDS;…	1;1	TRUE;CP024804.1	CP024804.1	Escherichia coli	Escherichia coli	Bacteria	Proteobacteria	Gammaproteobacteria	Enterobacterales	Enterobacteriaceae	Escherichia	#N/A	AMA1167	#N/A	#N/A
1	PlasmidGroup_423.csv	CP018348.1	423	V1	1315	573	1114563294	CP018348	Klebsiella pneumoniae strain CAV1417 plasmid pCAV1417-9294, complete sequence	gi|1114563294|gb|CP018348.1|	1114563294	2016/12/13	2016/12/13	256	9294	genomic	dna	circular	insd	#N/A	246471	plasmid	strain|host|plasmid|country|isolation_source|lat_lon|collection_date|collected_by	CAV1417|Homo sapiens|pCAV1417-9294|USA:Virginia|Urine/Genitourinary|38.14 N 78.45 W|2011-05|Clinical Microbiology University of Virginia Health System	#N/A	#N/A	#N/A	complete	11	#N/A	Klebsiella pneumoniae	CAV1417	SAMN03733765	Length;Length;all;blob_size;cdregion;cdregion;evidence;gene;gene;org;pub;pub;all;prot;prot;all;region;region;Length;all;blob_size;cdregion;evidence;gene;org;prot;pub;region;9294;9294;27;29553;13;13;13;13;13;1;2;1;13;13;13;11;11;11;9294;51;29553;13;13;13;1;13;2;11;NA;literal;NA;NA;NA;CDS;NA;NA;Gene;NA;NA;unpublished;NA;NA;Prot;NA;NA;Region;NA;NA;NA;NA;NA;NA;NA;NA;NA;NA;NA;NA;NA;NA;NA;NA;NA;NA;NA;N…	1;1	TRUE;CP018348.1	CP018348.1	Klebsiella pneumoniae	Klebsiella pneumoniae	Bacteria	Proteobacteria	Gammaproteobacteria	Enterobacterales	Enterobacteriaceae	Klebsiella	#N/A	CAV1417	#N/A	#N/A
2	PlasmidGroup_423.csv	CP022075.2	423	V3	397	545	1354605828	CP022075	Citrobacter koseri strain FDAARGOS_287 plasmid unnamed2, complete sequence	gi|1354605828|gb|CP022075.2|	1354605828	2017/06/27	2018/03/06	256	9293	genomic	dna	circular	insd	#N/A	231221	plasmid	strain|host|culture_collection|plasmid|country|isolation_source|collection_date|collected_by	FDAARGOS_287|Homo sapiens|FDA:FDAARGOS_287|unnamed2|USA: DC|Clean catch urine|04-Nov-2014|Children's National Hospital	#N/A	#N/A	#N/A	complete	11	#N/A	Citrobacter koseri	FDAARGOS_287	SAMN06173300	Length;Length;all;blob_size;cdregion;cdregion;cdregion;evidence;gene;gene;gene;org;pub;pub;all;prot;prot;all;region;region;Length;all;blob_size;cdregion;evidence;gene;org;prot;pub;region;all;prot;prot;9293;9293;27;33034;13;12;1;13;13;12;1;1;3;1;12;12;12;9;9;9;9293;49;33034;13;13;13;1;13;3;9;1;1;1;NA;literal;NA;NA;NA;CDS;CDS/pseudo;NA;NA;Gene;Gene/pseudo;NA;NA;unpublished;NA;NA;Prot;NA;NA;Region;N…	1;1	TRUE;CP022075.2	CP022075.2	Citrobacter koseri	Citrobacter koseri	Bacteria	Proteobacteria	Gammaproteobacteria	Enterobacterales	Enterobacteriaceae	Citrobacter	#N/A	FDAARGOS_287	#N/A	#N/A
3	PlasmidGroup_423.csv	CP023528.1	423	V2	394	545	1247248543	CP023528	Citrobacter koseri strain FDAARGOS_393 plasmid unnamed, complete sequence	gi|1247248543|gb|CP023528.1|	1247248543	2017/09/28	2017/09/28	256	9195	genomic	dna	circular	insd	#N/A	231221	plasmid	strain|culture_collection|plasmid|collection_date|collected_by	FDAARGOS_393|FDA:FDAARGOS_393|unnamed|2005|USAMRIID	#N/A	#N/A	#N/A	complete	11	#N/A	Citrobacter koseri	FDAARGOS_393	SAMN07312437	Length;Length;all;blob_size;cdregion;cdregion;cdregion;evidence;gene;gene;gene;org;pub;pub;all;prot;prot;all;region;region;Length;all;blob_size;cdregion;evidence;gene;org;prot;pub;region;all;prot;prot;9195;9195;27;29307;13;11;2;13;13;11;2;1;2;1;11;11;11;11;11;11;9195;51;29307;13;13;13;1;13;2;11;2;2;2;NA;literal;NA;NA;NA;CDS;CDS/pseudo;NA;NA;Gene;Gene/pseudo;NA;NA;unpublished;NA;NA;Prot;NA;NA;Regi…	1;1	TRUE;CP023528.1	CP023528.1	Citrobacter koseri	Citrobacter koseri	Bacteria	Proteobacteria	Gammaproteobacteria	Enterobacterales	Enterobacteriaceae	Citrobacter	#N/A	FDAARGOS_393	#N/A	#N/A
4	PlasmidGroup_423.csv	CP026710.1	423	V4	393	545	1344850545	CP026710	Citrobacter koseri strain AR_0024 plasmid unitig_1_pilon, complete sequence	gi|1344850545|gnl|NISC|SAMN0401865unitig_1_pilon|gb|CP026710.1|	1344850545	2018/02/18	2018/02/18	256	9294	genomic	dna	circular	insd	#N/A	292901	plasmid	strain|plasmid	AR_0024|unitig_1_pilon	#N/A	#N/A	#N/A	complete	11	#N/A	Citrobacter koseri	AR_0024	SAMN04014865	Length;Length;all;blob_size;cdregion;cdregion;evidence;gene;gene;org;pub;pub;all;prot;prot;Length;all;blob_size;cdregion;evidence;gene;org;prot;pub;9294;9294;27;29058;13;13;13;13;13;1;2;1;13;13;13;9294;40;29058;13;13;13;1;13;2;NA;literal;NA;NA;NA;CDS;NA;NA;Gene;NA;NA;unpublished;NA;NA;Prot;NA;NA;NA;NA;NA;NA;NA;NA;NA;NA;NA;NA;NA;NA;NA;NA;NA;NA;NA;NA;NA;CDS;CDS;CDS;all;all;all;all;all;all;all;all;a…	1;1	TRUE;CP026710.1	CP026710.1	Citrobacter koseri	Citrobacter koseri	Bacteria	Proteobacteria	Gammaproteobacteria	Enterobacterales	Enterobacteriaceae	Citrobacter	#N/A	AR_0024	#N/A	#N/A
1	PlasmidGroup_430.csv	CP018729.1	430	V1	3771	90270	1120833212	CP018729	Xanthomonas gardneri strain JS749-3 plasmid pJS749-3.1, complete sequence	gi|1120833212|gb|CP018729.1|	1120833212	2016/12/19	2016/12/19	256	211336	genomic	dna	circular	insd	#N/A	344031	plasmid	strain|host|plasmid|country|isolation_source|lat_lon|collection_date	JS749-3|Lycopersicon esculentum|pJS749-3.1|Reunion|tomato leaf|21.2040056 S 55.33311939999999 E|1997	#N/A	#N/A	#N/A	complete	11	#N/A	Xanthomonas gardneri	JS749-3	SAMN05823149	Length;Length;all;blob_size;cdregion;cdregion;cdregion;evidence;gene;gene;gene;org;pub;pub;rna;rna;all;prot;prot;all;region;region;site;site;Length;all;blob_size;cdregion;evidence;gene;org;prot;pub;region;rna;site;all;prot;prot;211336;211336;441;396397;218;214;4;220;220;216;4;1;2;1;2;2;214;214;214;188;125;125;63;63;211336;847;396397;218;220;220;1;218;2;125;2;63;4;4;4;NA;literal;NA;NA;NA;CDS;CDS/p…	1;1	TRUE;CP018729.1	CP018729.1	Xanthomonas gardneri	Xanthomonas gardneri	Bacteria	Proteobacteria	Gammaproteobacteria	Xanthomonadales	Xanthomonadaceae	Xanthomonas	#N/A	JS749-3	#N/A	#N/A
2	PlasmidGroup_430.csv	CP018855.1	430	V2	5738	611301	1125898280	CP018855	Xanthomonas citri subsp. citri strain LH276 plasmid pLH276.1, complete sequence	gi|1125898280|gb|CP018855.1|	1125898280	2016/12/27	2016/12/27	256	211337	genomic	dna	circular	insd	#N/A	344031	plasmid	old_name|strain|pathovar|host|gb_synonym|sub_species|plasmid|country|isolation_source|lat_lon|collection_date	Xanthomonas citri pv. citri|LH276|citri|Citrus hystrix|Xanthomonas citri pv. citri|citri|pLH276.1|Reunion|citrus orchard|21.35615 S 55.57393330000002 E|2010	#N/A	#N/A	#N/A	complete	11	#N/A	Xanthomonas citri subsp. citri	LH276	SAMN05823145	Length;Length;all;blob_size;cdregion;cdregion;cdregion;evidence;gene;gene;gene;org;pub;pub;rna;rna;all;prot;prot;all;region;region;site;site;Length;all;blob_size;cdregion;evidence;gene;org;prot;pub;region;rna;site;all;prot;prot;211337;211337;423;387503;209;204;5;211;211;206;5;1;2;1;2;2;204;204;204;202;133;133;69;69;211337;834;387503;209;211;211;1;209;2;133;2;69;5;5;5;NA;literal;NA;NA;NA;CDS;CDS/p…	1;1	TRUE;CP018855.1	CP018855.1	Xanthomonas citri subsp. citri	Xanthomonas citri	Bacteria	Proteobacteria	Gammaproteobacteria	Xanthomonadales	Xanthomonadaceae	Xanthomonas	Xanthomonas citri group	LH276	#N/A	#N/A
1	PlasmidGroup_49.csv	CP000005.1	49	V1	8221	#N/A	#N/A	#N/A	#N/A	#N/A	#N/A	#N/A	#N/A	#N/A	#N/A	#N/A	#N/A	#N/A	#N/A	#N/A	#N/A	#N/A	#N/A	#N/A	#N/A	#N/A	#N/A	#N/A	#N/A	#N/A	#N/A	#N/A	#N/A	#N/A	#N/A	#N/A	#N/A	#N/A	#N/A	#N/A	#N/A	#N/A	#N/A	#N/A	#N/A	#N/A	#N/A	#N/A	#N/A
2	PlasmidGroup_49.csv	LT900340.1	49	V2	4589	290633	1219179248	LT900340	Gluconobacter oxydans 621H isolate WT-DSMZ genome assembly, plasmid: 3	gi|1219179248|emb|LT900340.1|	1219179248	2017/07/20	2017/07/20	#N/A	26568	genomic	dna	linear	insd	#N/A	359618	plasmid	isolate|plasmid	WT-DSMZ|3	#N/A	#N/A	#N/A	#N/A	11	#N/A	Gluconobacter oxydans 621H	#N/A	SAMEA37041418	Length;Length;all;blob_size;org;pub;Length;all;blob_size;org;pub;26568;26568;1;7659;1;1;26568;1;7659;1;1;NA;literal;NA;NA;NA;NA;NA;NA;NA;NA;NA;NA;NA;NA;NA;NA;NA;all;all;all;all;all	1;1	TRUE;LT900340.1	LT900340.1	Gluconobacter oxydans 621H	Gluconobacter oxydans	Bacteria	Proteobacteria	Alphaproteobacteria	Rhodospirillales	Acetobacteraceae	Gluconobacter	#N/A	#N/A	WT-DSMZ	#N/A
1	PlasmidGroup_5.csv	AE008925.1	5	V1	4082	190486	21110864	AE008925	Xanthomonas axonopodis pv. citri str. 306 plasmid pXAC64, complete sequence	gi|21110864|gb|AE008925.1|	21110864	2002/05/23	2016/07/26	256	64920	genomic	dna	circular	insd	#N/A	297	plasmid	strain|pathovar|plasmid	306|citri|pXAC64	#N/A	#N/A	#N/A	complete	11	#N/A	Xanthomonas axonopodis pv. citri str. 306	306	SAMN02603846	Length;Length;all;blob_size;cdregion;cdregion;gene;gene;org;pub;pub;all;prot;prot;all;region;region;site;site;Length;all;blob_size;cdregion;gene;org;prot;pub;region;site;64920;64920;149;92160;74;74;74;74;1;3;2;74;74;74;98;63;63;35;35;64920;321;92160;74;74;1;74;3;63;35;NA;literal;NA;NA;NA;CDS;NA;Gene;NA;NA;PubMed;NA;NA;Prot;NA;NA;Region;NA;Site;NA;NA;NA;NA;NA;NA;NA;NA;NA;NA;NA;NA;NA;NA;NA;NA;NA;NA…	1;1	TRUE;AE008925.1	AE008925.1	Xanthomonas axonopodis pv. citri str. 306	Xanthomonas axonopodis	Bacteria	Proteobacteria	Gammaproteobacteria	Xanthomonadales	Xanthomonadaceae	Xanthomonas	#N/A	306	#N/A	#N/A
2	PlasmidGroup_5.csv	CP006856.1	5	V2	7099	1308541	745818156	CP006856	Xanthomonas citri subsp. citri A306 plasmid pXAC64, complete sequence	gi|745818156|gb|CP006856.1|	745818156	2015/01/09	2016/07/26	256	64920	genomic	dna	circular	insd	#N/A	193618	plasmid	strain|sub_species|plasmid	A306|citri|pXAC64	#N/A	#N/A	#N/A	complete	11	#N/A	Xanthomonas citri subsp. citri A306	A306	SAMN03278355	Length;Length;all;blob_size;cdregion;cdregion;gene;gene;org;pub;all;prot;prot;all;region;region;site;site;Length;all;blob_size;cdregion;gene;org;prot;pub;region;site;64920;64920;139;81842;69;69;69;69;1;1;74;74;74;108;68;68;40;40;64920;321;81842;69;69;1;74;1;68;40;NA;literal;NA;NA;NA;CDS;NA;Gene;NA;NA;NA;NA;Prot;NA;NA;Region;NA;Site;NA;NA;NA;NA;NA;NA;NA;NA;NA;NA;NA;NA;NA;NA;NA;NA;NA;NA;NA;NA;CDS;C…	1;1	TRUE;CP006856.1	CP006856.1	Xanthomonas citri subsp. citri A306	Xanthomonas citri	Bacteria	Proteobacteria	Gammaproteobacteria	Xanthomonadales	Xanthomonadaceae	Xanthomonas	Xanthomonas citri group	A306	#N/A	#N/A
3	PlasmidGroup_5.csv	CP008988.1	5	V9	5737	611301	780546399	CP008988	Xanthomonas citri subsp. citri strain UI7 plasmid pXAC64, complete sequence	gi|780546399|gb|CP008988.1|	780546399	2015/03/24	2016/07/26	256	64920	genomic	dna	circular	insd	#N/A	255042	plasmid	strain|host|sub_species|plasmid|country|isolation_source|collection_date	UI7|Citrus sp.|citri|pXAC64|China: Guangxi|citrus infected tissue|2011	#N/A	#N/A	#N/A	complete	11	#N/A	Xanthomonas citri subsp. citri	UI7	SAMN02911839	Length;Length;all;blob_size;cdregion;cdregion;gene;gene;org;pub;pub;pub;all;prot;prot;all;region;region;site;site;Length;all;blob_size;cdregion;gene;org;prot;pub;region;site;64920;64920;135;80072;67;67;67;67;1;3;1;1;67;67;67;108;68;68;40;40;64920;310;80072;67;67;1;67;3;68;40;NA;literal;NA;NA;NA;CDS;NA;Gene;NA;NA;PubMed;unpublished;NA;NA;Prot;NA;NA;Region;NA;Site;NA;NA;NA;NA;NA;NA;NA;NA;NA;NA;NA;N…	1;1	TRUE;CP008988.1	CP008988.1	Xanthomonas citri subsp. citri	Xanthomonas citri	Bacteria	Proteobacteria	Gammaproteobacteria	Xanthomonadales	Xanthomonadaceae	Xanthomonas	Xanthomonas citri group	UI7	#N/A	#N/A
4	PlasmidGroup_5.csv	CP008991.1	5	V8	7102	1308548	780541300	CP008991	Xanthomonas citri subsp. citri UI6 plasmid pXAC64, complete sequence	gi|780541300|gb|CP008991.1|	780541300	2015/03/24	2016/07/26	256	64920	genomic	dna	circular	insd	#N/A	255042	plasmid	strain|host|sub_species|plasmid|country|isolation_source|collection_date	UI6|citrus spp.|citri|pXAC64|China: Guangxi|citrus infected tissue|2011	#N/A	#N/A	#N/A	complete	11	#N/A	Xanthomonas citri subsp. citri UI6	UI6	SAMN02911838	Length;Length;all;blob_size;cdregion;cdregion;gene;gene;org;pub;pub;pub;all;prot;prot;all;region;region;site;site;Length;all;blob_size;cdregion;gene;org;prot;pub;region;site;64920;64920;135;80370;67;67;67;67;1;3;1;1;67;67;67;108;68;68;40;40;64920;310;80370;67;67;1;67;3;68;40;NA;literal;NA;NA;NA;CDS;NA;Gene;NA;NA;PubMed;unpublished;NA;NA;Prot;NA;NA;Region;NA;Site;NA;NA;NA;NA;NA;NA;NA;NA;NA;NA;NA;N…	1;1	TRUE;CP008991.1	CP008991.1	Xanthomonas citri subsp. citri UI6	Xanthomonas citri	Bacteria	Proteobacteria	Gammaproteobacteria	Xanthomonadales	Xanthomonadaceae	Xanthomonas	Xanthomonas citri group	UI6	#N/A	#N/A
5	PlasmidGroup_5.csv	CP008994.1	5	V3	5707	611301	780536111	CP008994	Xanthomonas citri subsp. citri strain NT17 plasmid pXAC64, complete sequence	gi|780536111|gb|CP008994.1|	780536111	2015/03/24	2016/07/26	256	64920	genomic	dna	circular	insd	#N/A	255042	plasmid	strain|host|sub_species|plasmid|country|isolation_source|collection_date	NT17|Citrus sinensis|citri|pXAC64|USA: Florida|citrus infected tissue|2011	#N/A	#N/A	#N/A	complete	11	#N/A	Xanthomonas citri subsp. citri	NT17	SAMN02911844	Length;Length;all;blob_size;cdregion;cdregion;gene;gene;org;pub;pub;pub;all;prot;prot;all;region;region;site;site;Length;all;blob_size;cdregion;gene;org;prot;pub;region;site;64920;64920;139;81624;69;69;69;69;1;3;1;1;69;69;69;107;68;68;39;39;64920;315;81624;69;69;1;69;3;68;39;NA;literal;NA;NA;NA;CDS;NA;Gene;NA;NA;PubMed;unpublished;NA;NA;Prot;NA;NA;Region;NA;Site;NA;NA;NA;NA;NA;NA;NA;NA;NA;NA;NA;N…	1;1	TRUE;CP008994.1	CP008994.1	Xanthomonas citri subsp. citri	Xanthomonas citri	Bacteria	Proteobacteria	Gammaproteobacteria	Xanthomonadales	Xanthomonadaceae	Xanthomonas	Xanthomonas citri group	NT17	#N/A	#N/A
6	PlasmidGroup_5.csv	CP009006.1	5	V7	5712	611301	780515366	CP009006	Xanthomonas citri subsp. citri strain mf20 plasmid pXAC64, complete sequence	gi|780515366|gb|CP009006.1|	780515366	2015/03/24	2016/07/26	256	64920	genomic	dna	circular	insd	#N/A	255042	plasmid	strain|host|sub_species|plasmid|country|isolation_source|collection_date	mf20|Citrus sinensis|citri|pXAC64|USA: Florida|citrus infected tissue|2011	#N/A	#N/A	#N/A	complete	11	#N/A	Xanthomonas citri subsp. citri	mf20	SAMN02911847	Length;Length;all;blob_size;cdregion;cdregion;gene;gene;org;pub;pub;pub;all;prot;prot;all;region;region;site;site;Length;all;blob_size;cdregion;gene;org;prot;pub;region;site;64920;64920;137;80953;68;68;68;68;1;3;1;1;68;68;68;107;68;68;39;39;64920;312;80953;68;68;1;68;3;68;39;NA;literal;NA;NA;NA;CDS;NA;Gene;NA;NA;PubMed;unpublished;NA;NA;Prot;NA;NA;Region;NA;Site;NA;NA;NA;NA;NA;NA;NA;NA;NA;NA;NA;N…	1;1	TRUE;CP009006.1	CP009006.1	Xanthomonas citri subsp. citri	Xanthomonas citri	Bacteria	Proteobacteria	Gammaproteobacteria	Xanthomonadales	Xanthomonadaceae	Xanthomonas	Xanthomonas citri group	mf20	#N/A	#N/A
7	PlasmidGroup_5.csv	CP009009.1	5	V10	5731	611301	780510382	CP009009	Xanthomonas citri subsp. citri strain jx5 plasmid pXAC64, complete sequence	gi|780510382|gb|CP009009.1|	780510382	2015/03/24	2016/07/26	256	64912	genomic	dna	circular	insd	#N/A	255042	plasmid	strain|host|sub_species|plasmid|country|isolation_source|collection_date	jx5|citrus spp.|citri|pXAC64|China: Jiangxi|citrus infected tissue|2011	#N/A	#N/A	#N/A	complete	11	#N/A	Xanthomonas citri subsp. citri	jx5	SAMN02911837	Length;Length;all;blob_size;cdregion;cdregion;gene;gene;org;pub;pub;pub;all;prot;prot;all;region;region;site;site;Length;all;blob_size;cdregion;gene;org;prot;pub;region;site;64912;64912;135;80266;67;67;67;67;1;3;1;1;67;67;67;110;70;70;40;40;64912;312;80266;67;67;1;67;3;70;40;NA;literal;NA;NA;NA;CDS;NA;Gene;NA;NA;PubMed;unpublished;NA;NA;Prot;NA;NA;Region;NA;Site;NA;NA;NA;NA;NA;NA;NA;NA;NA;NA;NA;N…	1;1	TRUE;CP009009.1	CP009009.1	Xanthomonas citri subsp. citri	Xanthomonas citri	Bacteria	Proteobacteria	Gammaproteobacteria	Xanthomonadales	Xanthomonadaceae	Xanthomonas	Xanthomonas citri group	jx5	#N/A	#N/A
8	PlasmidGroup_5.csv	CP009012.1	5	V11	5711	611301	780505350	CP009012	Xanthomonas citri subsp. citri strain jx4 plasmid pXAC64, complete sequence	gi|780505350|gb|CP009012.1|	780505350	2015/03/24	2016/07/26	256	64912	genomic	dna	circular	insd	#N/A	255042	plasmid	strain|host|sub_species|plasmid|country|isolation_source|collection_date	jx4|citrus spp.|citri|pXAC64|China: Jiangxi|citrus infected tissue|2011	#N/A	#N/A	#N/A	complete	11	#N/A	Xanthomonas citri subsp. citri	jx4	SAMN02911836	Length;Length;all;blob_size;cdregion;cdregion;gene;gene;org;pub;pub;pub;all;prot;prot;all;region;region;site;site;Length;all;blob_size;cdregion;gene;org;prot;pub;region;site;64912;64912;135;80266;67;67;67;67;1;3;1;1;67;67;67;110;70;70;40;40;64912;312;80266;67;67;1;67;3;70;40;NA;literal;NA;NA;NA;CDS;NA;Gene;NA;NA;PubMed;unpublished;NA;NA;Prot;NA;NA;Region;NA;Site;NA;NA;NA;NA;NA;NA;NA;NA;NA;NA;NA;N…	1;1	TRUE;CP009012.1	CP009012.1	Xanthomonas citri subsp. citri	Xanthomonas citri	Bacteria	Proteobacteria	Gammaproteobacteria	Xanthomonadales	Xanthomonadaceae	Xanthomonas	Xanthomonas citri group	jx4	#N/A	#N/A
9	PlasmidGroup_5.csv	CP009015.1	5	V13	5750	611301	780500106	CP009015	Xanthomonas citri subsp. citri strain gd3 plasmid pXAC64, complete sequence	gi|780500106|gb|CP009015.1|	780500106	2015/03/24	2016/07/26	256	64919	genomic	dna	circular	insd	#N/A	255042	plasmid	strain|host|sub_species|plasmid|country|isolation_source|collection_date	gd3|citrus spp.|citri|pXAC64|China: Guangdong|citrus infected tissue|2011	#N/A	#N/A	#N/A	complete	11	#N/A	Xanthomonas citri subsp. citri	gd3	SAMN02911835	Length;Length;all;blob_size;cdregion;cdregion;gene;gene;org;pub;pub;pub;all;prot;prot;all;region;region;site;site;Length;all;blob_size;cdregion;gene;org;prot;pub;region;site;64919;64919;135;80324;67;67;67;67;1;3;1;1;67;67;67;109;69;69;40;40;64919;311;80324;67;67;1;67;3;69;40;NA;literal;NA;NA;NA;CDS;NA;Gene;NA;NA;PubMed;unpublished;NA;NA;Prot;NA;NA;Region;NA;Site;NA;NA;NA;NA;NA;NA;NA;NA;NA;NA;NA;N…	1;1	TRUE;CP009015.1	CP009015.1	Xanthomonas citri subsp. citri	Xanthomonas citri	Bacteria	Proteobacteria	Gammaproteobacteria	Xanthomonadales	Xanthomonadaceae	Xanthomonas	Xanthomonas citri group	gd3	#N/A	#N/A
10	PlasmidGroup_5.csv	CP009018.1	5	V12	5723	611301	780495220	CP009018	Xanthomonas citri subsp. citri strain gd2 plasmid pXAC64, complete sequence	gi|780495220|gb|CP009018.1|	780495220	2015/03/24	2016/07/26	256	64920	genomic	dna	circular	insd	#N/A	255042	plasmid	strain|host|sub_species|plasmid|country|isolation_source|collection_date	gd2|citrus spp.|citri|pXAC64|China: Guangdong|citrus infected tissue|2011	#N/A	#N/A	#N/A	complete	11	#N/A	Xanthomonas citri subsp. citri	gd2	SAMN02911834	Length;Length;all;blob_size;cdregion;cdregion;gene;gene;org;pub;pub;pub;all;prot;prot;all;region;region;site;site;Length;all;blob_size;cdregion;gene;org;prot;pub;region;site;64920;64920;135;80296;67;67;67;67;1;3;1;1;67;67;67;108;68;68;40;40;64920;310;80296;67;67;1;67;3;68;40;NA;literal;NA;NA;NA;CDS;NA;Gene;NA;NA;PubMed;unpublished;NA;NA;Prot;NA;NA;Region;NA;Site;NA;NA;NA;NA;NA;NA;NA;NA;NA;NA;NA;N…	1;1	TRUE;CP009018.1	CP009018.1	Xanthomonas citri subsp. citri	Xanthomonas citri	Bacteria	Proteobacteria	Gammaproteobacteria	Xanthomonadales	Xanthomonadaceae	Xanthomonas	Xanthomonas citri group	gd2	#N/A	#N/A
11	PlasmidGroup_5.csv	CP009021.1	5	V6	5736	611301	780490331	CP009021	Xanthomonas citri subsp. citri strain FB19 plasmid pXAC64, complete sequence	gi|780490331|gb|CP009021.1|	780490331	2015/03/24	2016/07/26	256	64920	genomic	dna	circular	insd	#N/A	255042	plasmid	strain|host|sub_species|plasmid|country|isolation_source|collection_date	FB19|Citrus sinensis|citri|pXAC64|USA: Florida|citrus infected tissue|2011	#N/A	#N/A	#N/A	complete	11	#N/A	Xanthomonas citri subsp. citri	FB19	SAMN02911846	Length;Length;all;blob_size;cdregion;cdregion;gene;gene;org;pub;pub;pub;all;prot;prot;all;region;region;site;site;Length;all;blob_size;cdregion;gene;org;prot;pub;region;site;64920;64920;137;80953;68;68;68;68;1;3;1;1;68;68;68;107;68;68;39;39;64920;312;80953;68;68;1;68;3;68;39;NA;literal;NA;NA;NA;CDS;NA;Gene;NA;NA;PubMed;unpublished;NA;NA;Prot;NA;NA;Region;NA;Site;NA;NA;NA;NA;NA;NA;NA;NA;NA;NA;NA;N…	1;1	TRUE;CP009021.1	CP009021.1	Xanthomonas citri subsp. citri	Xanthomonas citri	Bacteria	Proteobacteria	Gammaproteobacteria	Xanthomonadales	Xanthomonadaceae	Xanthomonas	Xanthomonas citri group	FB19	#N/A	#N/A
12	PlasmidGroup_5.csv	CP009024.1	5	V5	5751	611301	780485578	CP009024	Xanthomonas citri subsp. citri strain BL18 plasmid pXAC64, complete sequence	gi|780485578|gb|CP009024.1|	780485578	2015/03/24	2016/07/26	256	64920	genomic	dna	circular	insd	#N/A	255042	plasmid	strain|host|sub_species|plasmid|country|isolation_source|collection_date	BL18|Citrus sinensis|citri|pXAC64|USA: Florida|citrus infected tissue|2011	#N/A	#N/A	#N/A	complete	11	#N/A	Xanthomonas citri subsp. citri	BL18	SAMN02911845	Length;Length;all;blob_size;cdregion;cdregion;gene;gene;org;pub;pub;pub;all;prot;prot;all;region;region;site;site;Length;all;blob_size;cdregion;gene;org;prot;pub;region;site;64920;64920;137;80963;68;68;68;68;1;3;1;1;68;68;68;107;68;68;39;39;64920;312;80963;68;68;1;68;3;68;39;NA;literal;NA;NA;NA;CDS;NA;Gene;NA;NA;PubMed;unpublished;NA;NA;Prot;NA;NA;Region;NA;Site;NA;NA;NA;NA;NA;NA;NA;NA;NA;NA;NA;N…	1;1	TRUE;CP009024.1	CP009024.1	Xanthomonas citri subsp. citri	Xanthomonas citri	Bacteria	Proteobacteria	Gammaproteobacteria	Xanthomonadales	Xanthomonadaceae	Xanthomonas	Xanthomonas citri group	BL18	#N/A	#N/A
13	PlasmidGroup_5.csv	CP009027.1	5	V4	5753	611301	780480429	CP009027	Xanthomonas citri subsp. citri strain 5208 plasmid pXAC64, complete sequence	gi|780480429|gb|CP009027.1|	780480429	2015/03/24	2016/07/26	256	64920	genomic	dna	circular	insd	#N/A	255042	plasmid	strain|host|sub_species|plasmid|country|isolation_source|collection_date	5208|citrus spp.|citri|pXAC64|USA: Florida|citrus infected tissue|2002	#N/A	#N/A	#N/A	complete	11	#N/A	Xanthomonas citri subsp. citri	5208	SAMN02911840	Length;Length;all;blob_size;cdregion;cdregion;gene;gene;org;pub;pub;pub;all;prot;prot;all;region;region;site;site;Length;all;blob_size;cdregion;gene;org;prot;pub;region;site;64920;64920;137;80841;68;68;68;68;1;3;1;1;68;68;68;107;68;68;39;39;64920;312;80841;68;68;1;68;3;68;39;NA;literal;NA;NA;NA;CDS;NA;Gene;NA;NA;PubMed;unpublished;NA;NA;Prot;NA;NA;Region;NA;Site;NA;NA;NA;NA;NA;NA;NA;NA;NA;NA;NA;N…	1;1	TRUE;CP009027.1	CP009027.1	Xanthomonas citri subsp. citri	Xanthomonas citri	Bacteria	Proteobacteria	Gammaproteobacteria	Xanthomonadales	Xanthomonadaceae	Xanthomonas	Xanthomonas citri group	5208	#N/A	#N/A
14	PlasmidGroup_5.csv	CP013664.1	5	V14	5747	611301	961591094	CP013664	Xanthomonas citri pv. citri strain jx-6 plasmid pXAC64, complete sequence	gi|961591094|gnl|PRJNA286060|961591094|gb|CP013664.1|	961591094	2015/12/14	2016/03/25	256	64919	genomic	dna	circular	insd	#N/A	286060	plasmid	old_name|strain|pathovar|host|gb_synonym|sub_species|plasmid|country|collection_date	Xanthomonas citri pv. citri|jx-6|citri|sweet orange|Xanthomonas citri pv. citri|citri|pXAC64|China: Jiangxi|26-Dec-2014	#N/A	#N/A	#N/A	complete	11	#N/A	Xanthomonas citri subsp. citri	jx-6	SAMN03765509	Length;Length;all;blob_size;cdregion;cdregion;cdregion;evidence;gene;gene;gene;org;pub;pub;all;prot;prot;all;region;region;site;site;Length;all;blob_size;cdregion;evidence;gene;org;prot;pub;region;site;all;prot;prot;64919;64919;127;76351;63;60;3;63;63;60;3;1;2;1;60;60;60;91;58;58;33;33;64919;281;76351;63;63;63;1;63;2;58;33;3;3;3;NA;literal;NA;NA;NA;CDS;CDS/pseudo;NA;NA;Gene;Gene/pseudo;NA;NA;unpu…	1;1	TRUE;CP013664.1	CP013664.1	Xanthomonas citri subsp. citri	Xanthomonas citri	Bacteria	Proteobacteria	Gammaproteobacteria	Xanthomonadales	Xanthomonadaceae	Xanthomonas	Xanthomonas citri group	jx-6	#N/A	#N/A
1	PlasmidGroup_500.csv	CP022150.1	500	V1	475	550	1213435631	CP022150	Enterobacter cloacae strain 704SK10 plasmid p704SK10_2, complete sequence	gi|1213435631|gb|CP022150.1|	1213435631	2017/06/30	2017/06/30	256	63458	genomic	dna	circular	insd	#N/A	391277	plasmid	strain|plasmid|country|isolation_source|collection_date	704SK10|p704SK10_2|Switzerland:Basel|wastewater|Dec-2015	#N/A	#N/A	#N/A	complete	11	#N/A	Enterobacter cloacae	704SK10	SAMN07260410	Length;Length;all;blob_size;cdregion;cdregion;cdregion;evidence;gene;gene;gene;org;pub;pub;all;prot;prot;all;region;region;site;site;Length;all;blob_size;cdregion;evidence;gene;org;prot;pub;region;site;all;prot;prot;63458;63458;167;164842;83;73;10;83;83;73;10;1;2;1;73;73;73;60;41;41;19;19;63458;310;164842;83;83;83;1;83;2;41;19;10;10;10;NA;literal;NA;NA;NA;CDS;CDS/pseudo;NA;NA;Gene;Gene/pseudo;NA;…	1;1	TRUE;CP022150.1	CP022150.1	Enterobacter cloacae	Enterobacter cloacae	Bacteria	Proteobacteria	Gammaproteobacteria	Enterobacterales	Enterobacteriaceae	Enterobacter	Enterobacter cloacae complex	704SK10	#N/A	#N/A
2	PlasmidGroup_500.csv	CP022153.1	500	V2	421	546	1213440996	CP022153	Citrobacter freundii strain 705SK3 plasmid p705SK3_2, complete sequence	gi|1213440996|gb|CP022153.1|	1213440996	2017/06/30	2017/06/30	256	63458	genomic	dna	circular	insd	#N/A	391280	plasmid	strain|plasmid|country|isolation_source|collection_date	705SK3|p705SK3_2|Switzerland:Basel|wastewater|Dec-2015	#N/A	#N/A	#N/A	complete	11	#N/A	Citrobacter freundii	705SK3	SAMN07260758	Length;Length;all;blob_size;cdregion;cdregion;cdregion;evidence;gene;gene;gene;org;pub;pub;all;prot;prot;all;region;region;site;site;Length;all;blob_size;cdregion;evidence;gene;org;prot;pub;region;site;all;prot;prot;63458;63458;167;167483;83;78;5;83;83;78;5;1;2;1;78;78;78;70;45;45;25;25;63458;320;167483;83;83;83;1;83;2;45;25;5;5;5;NA;literal;NA;NA;NA;CDS;CDS/pseudo;NA;NA;Gene;Gene/pseudo;NA;NA;un…	1;1	TRUE;CP022153.1	CP022153.1	Citrobacter freundii	Citrobacter freundii	Bacteria	Proteobacteria	Gammaproteobacteria	Enterobacterales	Enterobacteriaceae	Citrobacter	Citrobacter freundii complex	705SK3	#N/A	#N/A
1	PlasmidGroup_509.csv	CP010631.1	509	V2	4229	221822	1331239429	CP010631	Phaeobacter inhibens strain P78 plasmid pP78_b, complete sequence	gi|1331239429|gnl|DSMZ|pP78_b|gb|CP010631.1|	1331239429	2018/01/18	2018/01/18	256	171534	genomic	dna	circular	insd	#N/A	273604	plasmid	strain|plasmid|country|isolation_source|collection_date	P78|pP78_b|Spain|clam larvae aquaculture|2009-07-20	#N/A	#N/A	#N/A	complete	11	#N/A	Phaeobacter inhibens	P78	SAMN03294492	Length;Length;all;blob_size;cdregion;cdregion;evidence;gene;gene;org;pub;pub;all;prot;prot;Length;all;blob_size;cdregion;evidence;gene;org;prot;pub;171534;171534;371;260835;185;185;334;185;185;1;3;2;210;210;210;171534;581;260835;185;334;185;1;210;3;NA;literal;NA;NA;NA;CDS;NA;NA;Gene;NA;NA;PubMed;NA;NA;Prot;NA;NA;NA;NA;NA;NA;NA;NA;NA;NA;NA;NA;NA;NA;NA;NA;NA;NA;NA;NA;NA;CDS;CDS;CDS;all;all;all;all;…	1;1	TRUE;CP010631.1	CP010631.1	Phaeobacter inhibens	Phaeobacter inhibens	Bacteria	Proteobacteria	Alphaproteobacteria	Rhodobacterales	Rhodobacteraceae	Phaeobacter	#N/A	P78	#N/A	#N/A
2	PlasmidGroup_509.csv	CP010638.1	509	V4	3553	60890	1247065650	CP010638	Phaeobacter gallaeciensis strain P73 plasmid pP73_b, complete sequence	gi|1247065650|gnl|DSMZ|pP73_b|gb|CP010638.1|	1247065650	2017/09/27	2018/01/17	256	171534	genomic	dna	circular	insd	#N/A	273601	plasmid	strain|plasmid|country|isolation_source|collection_date	P73|pP73_b|Spain|clam aquaculture|2001-04-24	#N/A	#N/A	#N/A	complete	11	#N/A	Phaeobacter gallaeciensis	P73	SAMN03294489	Length;Length;all;blob_size;cdregion;cdregion;evidence;gene;gene;org;pub;pub;all;prot;prot;all;region;region;site;site;Length;all;blob_size;cdregion;evidence;gene;org;prot;pub;region;site;171534;171534;369;260173;184;184;333;184;184;1;3;2;208;208;208;277;183;183;94;94;171534;854;260173;184;333;184;1;208;3;183;94;NA;literal;NA;NA;NA;CDS;NA;NA;Gene;NA;NA;PubMed;NA;NA;Prot;NA;NA;Region;NA;Site;NA;NA…	1;1	TRUE;CP010638.1	CP010638.1	Phaeobacter gallaeciensis	Phaeobacter gallaeciensis	Bacteria	Proteobacteria	Alphaproteobacteria	Rhodobacterales	Rhodobacteraceae	Phaeobacter	#N/A	P73	#N/A	#N/A
3	PlasmidGroup_509.csv	CP010675.1	509	V1	3577	60890	1247070507	CP010675	Phaeobacter gallaeciensis strain P75 plasmid pP75_b, complete sequence	gi|1247070507|gnl|DSMZ|pP75_b|gb|CP010675.1|	1247070507	2017/09/27	2018/01/17	256	171534	genomic	dna	circular	insd	#N/A	273603	plasmid	strain|plasmid|country|isolation_source|collection_date	P75|pP75_b|Spain|clam larvae aquaculture|2009-06-15	#N/A	#N/A	#N/A	complete	11	#N/A	Phaeobacter gallaeciensis	P75	SAMN03294491	Length;Length;all;blob_size;cdregion;cdregion;evidence;gene;gene;org;pub;pub;all;prot;prot;all;region;region;site;site;Length;all;blob_size;cdregion;evidence;gene;org;prot;pub;region;site;171534;171534;375;262687;187;187;337;187;187;1;3;2;210;210;210;277;183;183;94;94;171534;862;262687;187;337;187;1;210;3;183;94;NA;literal;NA;NA;NA;CDS;NA;NA;Gene;NA;NA;PubMed;NA;NA;Prot;NA;NA;Region;NA;Site;NA;NA…	1;1	TRUE;CP010675.1	CP010675.1	Phaeobacter gallaeciensis	Phaeobacter gallaeciensis	Bacteria	Proteobacteria	Alphaproteobacteria	Rhodobacterales	Rhodobacteraceae	Phaeobacter	#N/A	P75	#N/A	#N/A
4	PlasmidGroup_509.csv	CP010791.1	509	V3	3575	60890	1247275664	CP010791	Phaeobacter gallaeciensis strain P63 plasmid pP63_x_draft, complete sequence	gi|1247275664|gnl|DSMZ|pP63_x_draft|gb|CP010791.1|	1247275664	2017/09/28	2018/01/16	256	171534	genomic	dna	circular	insd	#N/A	273593	plasmid	strain|plasmid|country|isolation_source|collection_date	P63|pP63_x_draft|Spain|algae aquaculture|2002-05-28	#N/A	#N/A	#N/A	complete	11	#N/A	Phaeobacter gallaeciensis	P63	SAMN03294483	Length;Length;all;blob_size;cdregion;cdregion;evidence;gene;gene;org;pub;pub;all;prot;prot;all;region;region;site;site;Length;all;blob_size;cdregion;evidence;gene;org;prot;pub;region;site;171534;171534;371;260996;185;185;334;185;185;1;3;2;209;209;209;277;183;183;94;94;171534;857;260996;185;334;185;1;209;3;183;94;NA;literal;NA;NA;NA;CDS;NA;NA;Gene;NA;NA;PubMed;NA;NA;Prot;NA;NA;Region;NA;Site;NA;NA…	1;1	TRUE;CP010791.1	CP010791.1	Phaeobacter gallaeciensis	Phaeobacter gallaeciensis	Bacteria	Proteobacteria	Alphaproteobacteria	Rhodobacterales	Rhodobacteraceae	Phaeobacter	#N/A	P63	#N/A	#N/A
1	PlasmidGroup_524.csv	CP010601.1	524	V2	4230	221822	1331227242	CP010601	Phaeobacter inhibens strain P83 plasmid pP83_b	gi|1331227242|gnl|DSMZ|pP83_b|gb|CP010601.1|	1331227242	2018/01/18	2018/01/18	256	125569	genomic	dna	circular	insd	#N/A	273606	plasmid	strain|plasmid|country|isolation_source|collection_date	P83|pP83_b|Spain|clam larvae aquaculture|2010-06-19	#N/A	#N/A	#N/A		11	#N/A	Phaeobacter inhibens	P83	SAMN03294494	Length;Length;all;blob_size;cdregion;cdregion;evidence;gene;gene;org;pub;pub;all;prot;prot;Length;all;blob_size;cdregion;evidence;gene;org;prot;pub;125569;125569;273;192964;136;136;243;136;136;1;3;2;160;160;160;125569;433;192964;136;243;136;1;160;3;NA;literal;NA;NA;NA;CDS;NA;NA;Gene;NA;NA;PubMed;NA;NA;Prot;NA;NA;NA;NA;NA;NA;NA;NA;NA;NA;NA;NA;NA;NA;NA;NA;NA;NA;NA;NA;NA;CDS;CDS;CDS;all;all;all;all;…	1;1	TRUE;CP010601.1	CP010601.1	Phaeobacter inhibens	Phaeobacter inhibens	Bacteria	Proteobacteria	Alphaproteobacteria	Rhodobacterales	Rhodobacteraceae	Phaeobacter	#N/A	P83	#N/A	#N/A
2	PlasmidGroup_524.csv	CP010707.1	524	V4	4248	221822	1331263897	CP010707	Phaeobacter inhibens strain P66 plasmid pP66_b, complete sequence	gi|1331263897|gnl|DSMZ|pP66_b|gb|CP010707.1|	1331263897	2018/01/18	2018/01/18	256	125569	genomic	dna	circular	insd	#N/A	273596	plasmid	strain|plasmid|country|isolation_source|collection_date	P66|pP66_b|Spain|algae aquaculture|2009-05-06	#N/A	#N/A	#N/A	complete	11	#N/A	Phaeobacter inhibens	P66	SAMN03294485	Length;Length;all;blob_size;cdregion;cdregion;evidence;gene;gene;org;pub;pub;all;prot;prot;Length;all;blob_size;cdregion;evidence;gene;org;prot;pub;125569;125569;275;193836;137;137;244;137;137;1;3;2;161;161;161;125569;436;193836;137;244;137;1;161;3;NA;literal;NA;NA;NA;CDS;NA;NA;Gene;NA;NA;PubMed;NA;NA;Prot;NA;NA;NA;NA;NA;NA;NA;NA;NA;NA;NA;NA;NA;NA;NA;NA;NA;NA;NA;NA;NA;CDS;CDS;CDS;all;all;all;all;…	1;1	TRUE;CP010707.1	CP010707.1	Phaeobacter inhibens	Phaeobacter inhibens	Bacteria	Proteobacteria	Alphaproteobacteria	Rhodobacterales	Rhodobacteraceae	Phaeobacter	#N/A	P66	#N/A	#N/A
3	PlasmidGroup_524.csv	CP010758.1	524	V3	4295	221822	1330647325	CP010758	Phaeobacter inhibens strain P80 plasmid pP80_b, complete sequence	gi|1330647325|gnl|DSMZ|pP80_b|gb|CP010758.1|	1330647325	2018/01/17	2018/01/18	256	125569	genomic	dna	circular	insd	#N/A	273605	plasmid	strain|plasmid|country|isolation_source|collection_date	P80|pP80_b|Spain|clam larvae aquaculture|2010-05-19	#N/A	#N/A	#N/A	complete	11	#N/A	Phaeobacter inhibens	P80	SAMN03294493	Length;Length;all;blob_size;cdregion;cdregion;evidence;gene;gene;org;pub;pub;all;prot;prot;Length;all;blob_size;cdregion;evidence;gene;org;prot;pub;125569;125569;275;193953;137;137;244;137;137;1;3;2;162;162;162;125569;437;193953;137;244;137;1;162;3;NA;literal;NA;NA;NA;CDS;NA;NA;Gene;NA;NA;PubMed;NA;NA;Prot;NA;NA;NA;NA;NA;NA;NA;NA;NA;NA;NA;NA;NA;NA;NA;NA;NA;NA;NA;NA;NA;CDS;CDS;CDS;all;all;all;all;…	1;1	TRUE;CP010758.1	CP010758.1	Phaeobacter inhibens	Phaeobacter inhibens	Bacteria	Proteobacteria	Alphaproteobacteria	Rhodobacterales	Rhodobacteraceae	Phaeobacter	#N/A	P80	#N/A	#N/A
4	PlasmidGroup_524.csv	CP010770.1	524	V1	7536	1580596	1248658951	CP010770	Phaeobacter piscinae strain P13 plasmid pP13_c, complete sequence	gi|1248658951|gnl|DSMZ|pP13_c|gb|CP010770.1|	1248658951	2017/10/02	2018/01/17	256	125602	genomic	dna	circular	insd	#N/A	273576	plasmid	strain|old_name|plasmid	P13|Phaeobacter sp. P13|pP13_c	#N/A	#N/A	#N/A	complete	11	#N/A	Phaeobacter piscinae	P13	SAMN03292295	Length;Length;all;blob_size;cdregion;cdregion;evidence;gene;gene;org;pub;pub;all;prot;prot;all;region;region;site;site;Length;all;blob_size;cdregion;evidence;gene;org;prot;pub;region;site;125602;125602;273;192491;136;136;243;136;136;1;3;2;161;161;161;203;134;134;69;69;125602;637;192491;136;243;136;1;161;3;134;69;NA;literal;NA;NA;NA;CDS;NA;NA;Gene;NA;NA;PubMed;NA;NA;Prot;NA;NA;Region;NA;Site;NA;NA…	1;1	TRUE;CP010770.1	CP010770.1	Phaeobacter piscinae	Phaeobacter piscinae	Bacteria	Proteobacteria	Alphaproteobacteria	Rhodobacterales	Rhodobacteraceae	Phaeobacter	#N/A	P13	#N/A	#N/A
1	PlasmidGroup_53.csv	CP000640.1	53	V1	4632	300267	141327048	CP000640	Shigella dysenteriae Sd197 plasmid pSD197_spA, complete sequence	gi|141327048|gb|CP000640.1|	141327048	2007/04/05	2016/07/21	256	8953	genomic	dna	circular	insd	#N/A	13145	plasmid	strain|serotype|plasmid	Sd197|1|pSD197_spA	#N/A	#N/A	#N/A	complete	11	#N/A	Shigella dysenteriae Sd197	Sd197	SAMN02603600	Length;Length;all;blob_size;cdregion;cdregion;gene;gene;org;pub;pub;all;prot;prot;all;region;region;site;site;Length;all;blob_size;cdregion;gene;org;prot;pub;region;site;8953;8953;17;11520;8;8;8;8;1;2;1;8;8;8;13;11;11;2;2;8953;38;11520;8;8;1;8;2;11;2;NA;literal;NA;NA;NA;CDS;NA;Gene;NA;NA;PubMed;NA;NA;Prot;NA;NA;Region;NA;Site;NA;NA;NA;NA;NA;NA;NA;NA;NA;NA;NA;NA;NA;NA;NA;NA;NA;NA;NA;NA;NA;CDS;CDS;…	1;1	TRUE;CP000640.1	CP000640.1	Shigella dysenteriae Sd197	Shigella dysenteriae	Bacteria	Proteobacteria	Gammaproteobacteria	Enterobacterales	Enterobacteriaceae	Shigella	#N/A	Sd197	#N/A	#N/A
2	PlasmidGroup_53.csv	HE616532.1	53	V2	4185	216599	374269800	HE616532	Shigella sonnei 53G plasmid E, complete genome	gi|374269800|emb|HE616532.1|	374269800	2012/01/30	2017/07/07	256	8953	genomic	dna	circular	insd	#N/A	78129	plasmid	strain|plasmid|note	53G|E|LPS plasmid	#N/A	#N/A	#N/A	complete	11	#N/A	Shigella sonnei 53G	53G	SAMEA2272161	Length;Length;all;blob_size;org;pub;pub;Length;all;blob_size;org;pub;8953;8953;1;5198;1;2;1;8953;1;5198;1;2;NA;literal;NA;NA;NA;NA;PubMed;NA;NA;NA;NA;NA;NA;NA;NA;NA;NA;NA;NA;all;all;all;all;all	1;1	TRUE;HE616532.1	HE616532.1	Shigella sonnei 53G	Shigella sonnei	Bacteria	Proteobacteria	Gammaproteobacteria	Enterobacterales	Enterobacteriaceae	Shigella	#N/A	53G	#N/A	#N/A
1	PlasmidGroup_54.csv	CP000052.1	54	V1	4682	315277	76168153	CP000052	Chlamydia trachomatis A/HAR-13 plasmid pCTA, complete genome	gi|76168153|gb|CP000052.1|	76168153	2005/09/23	2016/07/26	256	7510	genomic	dna	circular	insd	#N/A	13885	plasmid	strain|plasmid	A/HAR-13|pCTA	#N/A	#N/A	#N/A	complete	11	#N/A	Chlamydia trachomatis A/HAR-13	A/HAR-13	SAMN02603498	Length;Length;all;blob_size;cdregion;cdregion;gene;gene;org;pub;pub;all;prot;prot;all;region;region;site;site;Length;all;blob_size;cdregion;gene;org;prot;pub;region;site;7510;7510;17;11698;8;8;8;8;1;2;1;8;8;8;18;10;10;8;8;7510;43;11698;8;8;1;8;2;10;8;NA;literal;NA;NA;NA;CDS;NA;Gene;NA;NA;PubMed;NA;NA;Prot;NA;NA;Region;NA;Site;NA;NA;NA;NA;NA;NA;NA;NA;NA;NA;NA;NA;NA;NA;NA;NA;NA;NA;NA;NA;NA;CDS;CDS;…	1;1	TRUE;CP000052.1	CP000052.1	Chlamydia trachomatis A/HAR-13	Chlamydia trachomatis	Bacteria	Chlamydiae	Chlamydiia	Chlamydiales	Chlamydiaceae	Chlamydia	#N/A	A/HAR-13	#N/A	#N/A
2	PlasmidGroup_54.csv	CP002053.1	54	V4	6102	759363	297749001	CP002053	Chlamydia trachomatis D-EC plasmid pCTDEC1, complete sequence	gi|297749001|gb|CP002053.1|	297749001	2010/06/09	2016/07/25	256	7493	genomic	dna	circular	insd	#N/A	48087	plasmid	strain|plasmid	D-EC|pCTDEC1	#N/A	#N/A	#N/A	complete	11	#N/A	Chlamydia trachomatis D-EC	D-EC	SAMN00744935	Length;Length;all;blob_size;cdregion;cdregion;gene;gene;org;pub;pub;all;prot;prot;all;region;region;site;site;Length;all;blob_size;cdregion;gene;org;prot;pub;region;site;7493;7493;17;12388;8;8;8;8;1;2;1;8;8;8;17;9;9;8;8;7493;42;12388;8;8;1;8;2;9;8;NA;literal;NA;NA;NA;CDS;NA;Gene;NA;NA;PubMed;NA;NA;Prot;NA;NA;Region;NA;Site;NA;NA;NA;NA;NA;NA;NA;NA;NA;NA;NA;NA;NA;NA;NA;NA;NA;NA;NA;NA;NA;CDS;CDS;CDS…	1;1	TRUE;CP002053.1	CP002053.1	Chlamydia trachomatis D-EC	Chlamydia trachomatis	Bacteria	Chlamydiae	Chlamydiia	Chlamydiales	Chlamydiaceae	Chlamydia	#N/A	D-EC	#N/A	#N/A
3	PlasmidGroup_54.csv	CP002055.1	54	V3	6103	759364	297749881	CP002055	Chlamydia trachomatis D-LC plasmid pCTDLC1, complete sequence	gi|297749881|gb|CP002055.1|	297749881	2010/06/09	2016/07/25	256	7493	genomic	dna	circular	insd	#N/A	48089	plasmid	strain|plasmid	D-LC|pCTDLC1	#N/A	#N/A	#N/A	complete	11	#N/A	Chlamydia trachomatis D-LC	D-LC	SAMN00014120	Length;Length;all;blob_size;cdregion;cdregion;gene;gene;org;pub;pub;all;prot;prot;all;region;region;site;site;Length;all;blob_size;cdregion;gene;org;prot;pub;region;site;7493;7493;17;12388;8;8;8;8;1;2;1;8;8;8;17;9;9;8;8;7493;42;12388;8;8;1;8;2;9;8;NA;literal;NA;NA;NA;CDS;NA;Gene;NA;NA;PubMed;NA;NA;Prot;NA;NA;Region;NA;Site;NA;NA;NA;NA;NA;NA;NA;NA;NA;NA;NA;NA;NA;NA;NA;NA;NA;NA;NA;NA;NA;CDS;CDS;CDS…	1;1	TRUE;CP002055.1	CP002055.1	Chlamydia trachomatis D-LC	Chlamydia trachomatis	Bacteria	Chlamydiae	Chlamydiia	Chlamydiales	Chlamydiaceae	Chlamydia	#N/A	D-LC	#N/A	#N/A
4	PlasmidGroup_54.csv	CP002402.1	54	V2	5660	580047	347975763	CP002402	Chlamydia trachomatis A2497 plasmid Plasmid0001, complete sequence	gi|347975763|gb|CP002402.1|	347975763	2011/09/28	2016/07/25	256	7480	genomic	dna	circular	insd	#N/A	53575	plasmid	strain|plasmid	A2497|Plasmid0001	#N/A	#N/A	#N/A	complete	11	#N/A	Chlamydia trachomatis A2497	A2497	SAMN02603770	Length;Length;all;blob_size;cdregion;cdregion;gene;gene;org;pub;pub;all;prot;prot;all;region;region;site;site;Length;all;blob_size;cdregion;gene;org;prot;pub;region;site;7480;7480;17;11524;8;8;8;8;1;2;1;8;8;8;20;10;10;10;10;7480;45;11524;8;8;1;8;2;10;10;NA;literal;NA;NA;NA;CDS;NA;Gene;NA;NA;PubMed;NA;NA;Prot;NA;NA;Region;NA;Site;NA;NA;NA;NA;NA;NA;NA;NA;NA;NA;NA;NA;NA;NA;NA;NA;NA;NA;NA;NA;NA;CDS;C…	1;1	TRUE;CP002402.1	CP002402.1	Chlamydia trachomatis A2497	Chlamydia trachomatis	Bacteria	Chlamydiae	Chlamydiia	Chlamydiales	Chlamydiaceae	Chlamydia	#N/A	A2497	#N/A	#N/A
5	PlasmidGroup_54.csv	CP003964.1	54	V32	6966	1263406	478752900	CP003964	Chlamydia trachomatis L2/434/Bu(i) plasmid pL2/434/Bu(i), complete sequence	gi|478752900|gnl|insa|L2_434_Bu_i__Plasm|gb|CP003964.1|	478752900	2013/04/15	2016/07/26	256	7499	genomic	dna	circular	insd	#N/A	182150	plasmid	strain|plasmid	L2/434/Bu(i)|pL2/434/Bu(i)	#N/A	#N/A	#N/A	complete	11	#N/A	Chlamydia trachomatis L2/434/Bu(i)	L2/434/Bu(i)	SAMN02603648	Length;Length;all;blob_size;cdregion;cdregion;evidence;gene;gene;org;pub;pub;all;prot;prot;all;region;region;site;site;Length;all;blob_size;cdregion;evidence;gene;org;prot;pub;region;site;7499;7499;15;16691;7;7;7;7;7;1;3;1;7;7;7;14;8;8;6;6;7499;36;16691;7;7;7;1;7;3;8;6;NA;literal;NA;NA;NA;CDS;NA;NA;Gene;NA;NA;PubMed;NA;NA;Prot;NA;NA;Region;NA;Site;NA;NA;NA;NA;NA;NA;NA;NA;NA;NA;NA;NA;NA;NA;NA;NA;N…	1;1	TRUE;CP003964.1	CP003964.1	Chlamydia trachomatis L2/434/Bu(i)	Chlamydia trachomatis	Bacteria	Chlamydiae	Chlamydiia	Chlamydiales	Chlamydiaceae	Chlamydia	#N/A	L2/434/Bu(i)	#N/A	#N/A
6	PlasmidGroup_54.csv	CP003966.1	54	V31	6965	1262673	478751958	CP003966	Chlamydia trachomatis L2/434/Bu(f) plasmid pL2/434/Bu(f), complete sequence	gi|478751958|gnl|insa|L2_434_Bu_f__Plasm|gb|CP003966.1|	478751958	2013/04/15	2016/07/26	256	7499	genomic	dna	circular	insd	#N/A	182165	plasmid	strain|plasmid	L2/434/Bu(f)|pL2/434/Bu(f)	#N/A	#N/A	#N/A	complete	11	#N/A	Chlamydia trachomatis L2/434/Bu(f)	L2/434/Bu(f)	SAMN02603649	Length;Length;all;blob_size;cdregion;cdregion;evidence;gene;gene;org;pub;pub;all;prot;prot;all;region;region;site;site;Length;all;blob_size;cdregion;evidence;gene;org;prot;pub;region;site;7499;7499;15;16663;7;7;7;7;7;1;3;1;7;7;7;14;8;8;6;6;7499;36;16663;7;7;7;1;7;3;8;6;NA;literal;NA;NA;NA;CDS;NA;NA;Gene;NA;NA;PubMed;NA;NA;Prot;NA;NA;Region;NA;Site;NA;NA;NA;NA;NA;NA;NA;NA;NA;NA;NA;NA;NA;NA;NA;NA;N…	1;1	TRUE;CP003966.1	CP003966.1	Chlamydia trachomatis L2/434/Bu(f)	Chlamydia trachomatis	Bacteria	Chlamydiae	Chlamydiia	Chlamydiales	Chlamydiaceae	Chlamydia	#N/A	L2/434/Bu(f)	#N/A	#N/A
7	PlasmidGroup_54.csv	CP006946.1	54	V7	7387	1431547	565679406	CP006946	Chlamydia trachomatis C/TW-3 plasmid unnamed, complete sequence	gi|565679406|gnl|PRJNA230246|CTW-3_Plasm|gb|CP006946.1|	565679406	2013/12/13	2016/07/26	256	7501	genomic	dna	circular	insd	#N/A	230246	plasmid	strain|culture_collection|plasmid	C/TW-3|ATCC:VR-1477|unnamed	#N/A	#N/A	#N/A	complete	11	#N/A	Chlamydia trachomatis C/TW-3	C/TW-3	SAMN02641532	Length;Length;all;blob_size;cdregion;cdregion;evidence;gene;gene;org;pub;pub;all;prot;prot;all;region;region;site;site;Length;all;blob_size;cdregion;evidence;gene;org;prot;pub;region;site;7501;7501;17;17176;8;8;8;8;8;1;2;1;8;8;8;18;10;10;8;8;7501;43;17176;8;8;8;1;8;2;10;8;NA;literal;NA;NA;NA;CDS;NA;NA;Gene;NA;NA;PubMed;NA;NA;Prot;NA;NA;Region;NA;Site;NA;NA;NA;NA;NA;NA;NA;NA;NA;NA;NA;NA;NA;NA;NA;N…	1;1	TRUE;CP006946.1	CP006946.1	Chlamydia trachomatis C/TW-3	Chlamydia trachomatis	Bacteria	Chlamydiae	Chlamydiia	Chlamydiales	Chlamydiaceae	Chlamydia	#N/A	C/TW-3	#N/A	#N/A
8	PlasmidGroup_54.csv	CP007132.1	54	V9	7431	1447714	899745353	CP007132	Chlamydia trachomatis D/CS637/11 plasmid unnamed, complete sequence	gi|899745353|gnl|PRJNA234355|D/CS637/11_Plasm|gb|CP007132.1|	899745353	2015/07/21	2015/07/21	256	7493	genomic	dna	circular	insd	#N/A	234355	plasmid	strain|plasmid	D/CS637/11|unnamed	#N/A	#N/A	#N/A	complete	11	#N/A	Chlamydia trachomatis D/CS637/11	D/CS637/11	SAMN03890858	Length;Length;all;blob_size;cdregion;cdregion;evidence;gene;gene;org;pub;pub;all;prot;prot;all;region;region;site;site;Length;all;blob_size;cdregion;evidence;gene;org;prot;pub;region;site;7493;7493;17;17455;8;8;8;8;8;1;2;1;8;8;8;18;10;10;8;8;7493;43;17455;8;8;8;1;8;2;10;8;NA;literal;NA;NA;NA;CDS;NA;NA;Gene;NA;NA;unpublished;NA;NA;Prot;NA;NA;Region;NA;Site;NA;NA;NA;NA;NA;NA;NA;NA;NA;NA;NA;NA;NA;NA…	1;1	TRUE;CP007132.1	CP007132.1	Chlamydia trachomatis D/CS637/11	Chlamydia trachomatis	Bacteria	Chlamydiae	Chlamydiia	Chlamydiales	Chlamydiaceae	Chlamydia	#N/A	D/CS637/11	#N/A	#N/A
9	PlasmidGroup_54.csv	CP009924.1	54	V23	1991	813	806979337	CP009924	Chlamydia trachomatis strain L2b/CS19/08 plasmid, complete sequence	gi|806979337|gnl|PRJNA266925|L2b/CS19/08_Plasm|gb|CP009924.1|	806979337	2015/04/13	2016/07/26	256	7500	genomic	dna	circular	insd	#N/A	266925	plasmid	strain|plasmid	L2b/CS19/08|unnamed	#N/A	#N/A	#N/A	complete	11	#N/A	Chlamydia trachomatis	L2b/CS19/08	SAMN03195884	Length;Length;all;blob_size;cdregion;cdregion;evidence;gene;gene;org;pub;pub;all;prot;prot;all;region;region;site;site;Length;all;blob_size;cdregion;evidence;gene;org;prot;pub;region;site;7500;7500;17;18695;8;8;8;8;8;1;2;1;8;8;8;18;10;10;8;8;7500;43;18695;8;8;8;1;8;2;10;8;NA;literal;NA;NA;NA;CDS;NA;NA;Gene;NA;NA;PubMed;NA;NA;Prot;NA;NA;Region;NA;Site;NA;NA;NA;NA;NA;NA;NA;NA;NA;NA;NA;NA;NA;NA;NA;N…	1;1	TRUE;CP009924.1	CP009924.1	Chlamydia trachomatis	Chlamydia trachomatis	Bacteria	Chlamydiae	Chlamydiia	Chlamydiales	Chlamydiaceae	Chlamydia	#N/A	L2b/CS19/08	#N/A	#N/A
10	PlasmidGroup_54.csv	CP009926.1	54	V22	1995	813	806978425	CP009926	Chlamydia trachomatis strain L2b/CS784/08 plasmid, complete sequence	gi|806978425|gnl|PRJNA266926|L2b/CS784/08_Plasm|gb|CP009926.1|	806978425	2015/04/13	2016/07/26	256	7500	genomic	dna	circular	insd	#N/A	266926	plasmid	strain|plasmid	L2b/CS784/08|unnamed	#N/A	#N/A	#N/A	complete	11	#N/A	Chlamydia trachomatis	L2b/CS784/08	SAMN03195889	Length;Length;all;blob_size;cdregion;cdregion;evidence;gene;gene;org;pub;pub;all;prot;prot;all;region;region;site;site;Length;all;blob_size;cdregion;evidence;gene;org;prot;pub;region;site;7500;7500;17;18523;8;8;8;8;8;1;2;1;8;8;8;18;10;10;8;8;7500;43;18523;8;8;8;1;8;2;10;8;NA;literal;NA;NA;NA;CDS;NA;NA;Gene;NA;NA;PubMed;NA;NA;Prot;NA;NA;Region;NA;Site;NA;NA;NA;NA;NA;NA;NA;NA;NA;NA;NA;NA;NA;NA;NA;N…	1;1	TRUE;CP009926.1	CP009926.1	Chlamydia trachomatis	Chlamydia trachomatis	Bacteria	Chlamydiae	Chlamydiia	Chlamydiales	Chlamydiaceae	Chlamydia	#N/A	L2b/CS784/08	#N/A	#N/A
11	PlasmidGroup_54.csv	CP010568.1	54	V16	1988	813	899746270	CP010568	Chlamydia trachomatis strain E/CS1025/11 plasmid, complete sequence	gi|899746270|gnl|PRJNA234355|E/CS1025/11_Plasm|gb|CP010568.1|	899746270	2015/07/21	2015/08/06	256	7502	genomic	dna	circular	insd	#N/A	234355	plasmid	strain|host|plasmid|country|collection_date	E/CS1025/11|Homo sapiens|unnamed|Portugal:Lisbon|2011	#N/A	#N/A	#N/A	complete	11	#N/A	Chlamydia trachomatis	E/CS1025/11	SAMN03290707	Length;Length;all;blob_size;cdregion;cdregion;evidence;gene;gene;org;pub;pub;all;prot;prot;all;region;region;site;site;Length;all;blob_size;cdregion;evidence;gene;org;prot;pub;region;site;7502;7502;17;19231;8;8;8;8;8;1;2;1;8;8;8;18;10;10;8;8;7502;43;19231;8;8;8;1;8;2;10;8;NA;literal;NA;NA;NA;CDS;NA;NA;Gene;NA;NA;PubMed;NA;NA;Prot;NA;NA;Region;NA;Site;NA;NA;NA;NA;NA;NA;NA;NA;NA;NA;NA;NA;NA;NA;NA;N…	1;1	TRUE;CP010568.1	CP010568.1	Chlamydia trachomatis	Chlamydia trachomatis	Bacteria	Chlamydiae	Chlamydiia	Chlamydiales	Chlamydiaceae	Chlamydia	#N/A	E/CS1025/11	#N/A	#N/A
12	PlasmidGroup_54.csv	CP010570.1	54	V17	1990	813	899747183	CP010570	Chlamydia trachomatis strain F/CS847/08 plasmid, complete sequence	gi|899747183|gnl|PRJNA234355|F/CS847/08_Plasm|gb|CP010570.1|	899747183	2015/07/21	2015/08/06	256	7493	genomic	dna	circular	insd	#N/A	234355	plasmid	strain|host|plasmid|country|collection_date	F/CS847/08|Homo sapiens|unnamed|Portugal:Lisbon|2008	#N/A	#N/A	#N/A	complete	11	#N/A	Chlamydia trachomatis	F/CS847/08	SAMN03290797	Length;Length;all;blob_size;cdregion;cdregion;evidence;gene;gene;org;pub;pub;all;prot;prot;all;region;region;site;site;Length;all;blob_size;cdregion;evidence;gene;org;prot;pub;region;site;7493;7493;17;19207;8;8;8;8;8;1;2;1;8;8;8;18;10;10;8;8;7493;43;19207;8;8;8;1;8;2;10;8;NA;literal;NA;NA;NA;CDS;NA;NA;Gene;NA;NA;PubMed;NA;NA;Prot;NA;NA;Region;NA;Site;NA;NA;NA;NA;NA;NA;NA;NA;NA;NA;NA;NA;NA;NA;NA;N…	1;1	TRUE;CP010570.1	CP010570.1	Chlamydia trachomatis	Chlamydia trachomatis	Bacteria	Chlamydiae	Chlamydiia	Chlamydiales	Chlamydiaceae	Chlamydia	#N/A	F/CS847/08	#N/A	#N/A
13	PlasmidGroup_54.csv	CP010572.1	54	V8	1996	813	899748098	CP010572	Chlamydia trachomatis strain Ia/CS190/96 plasmid, complete sequence	gi|899748098|gnl|PRJNA234355|Ia/CS190/96_Plasm|gb|CP010572.1|	899748098	2015/07/21	2015/08/06	256	7471	genomic	dna	circular	insd	#N/A	234355	plasmid	strain|host|plasmid|country|collection_date	Ia/CS190/96|Homo sapiens|unnamed|Portugal:Lisbon|1996	#N/A	#N/A	#N/A	complete	11	#N/A	Chlamydia trachomatis	Ia/CS190/96	SAMN03290798	Length;Length;all;blob_size;cdregion;cdregion;evidence;gene;gene;org;pub;pub;all;prot;prot;all;region;region;site;site;Length;all;blob_size;cdregion;evidence;gene;org;prot;pub;region;site;7471;7471;17;19219;8;8;8;8;8;1;2;1;8;8;8;18;10;10;8;8;7471;43;19219;8;8;8;1;8;2;10;8;NA;literal;NA;NA;NA;CDS;NA;NA;Gene;NA;NA;PubMed;NA;NA;Prot;NA;NA;Region;NA;Site;NA;NA;NA;NA;NA;NA;NA;NA;NA;NA;NA;NA;NA;NA;NA;N…	1;1	TRUE;CP010572.1	CP010572.1	Chlamydia trachomatis	Chlamydia trachomatis	Bacteria	Chlamydiae	Chlamydiia	Chlamydiales	Chlamydiaceae	Chlamydia	#N/A	Ia/CS190/96	#N/A	#N/A
14	PlasmidGroup_54.csv	CP015295.1	54	V13	2000	813	1034271323	CP015295	Chlamydia trachomatis strain E-103 plasmid CtrE-103, complete sequence	gi|1034271323|gb|CP015295.1|	1034271323	2016/06/03	2016/06/03	256	7502	genomic	dna	circular	insd	#N/A	316787	plasmid	strain|host|plasmid|country|lat_lon|collection_date|collected_by	E-103|Homo sapiens|CtrE-103|Germany: Jena|50.9296848 N 11.57917950000001 E|1990|Juergen Roedel, Eberhard Straube	#N/A	#N/A	#N/A	complete	11	#N/A	Chlamydia trachomatis	E-103	SAMN04590078	Length;Length;all;blob_size;cdregion;cdregion;evidence;gene;gene;org;pub;pub;all;prot;prot;all;region;region;site;site;Length;all;blob_size;cdregion;evidence;gene;org;prot;pub;region;site;7502;7502;17;20809;8;8;8;8;8;1;2;1;8;8;8;18;10;10;8;8;7502;43;20809;8;8;8;1;8;2;10;8;NA;literal;NA;NA;NA;CDS;NA;NA;Gene;NA;NA;unpublished;NA;NA;Prot;NA;NA;Region;NA;Site;NA;NA;NA;NA;NA;NA;NA;NA;NA;NA;NA;NA;NA;NA…	1;1	TRUE;CP015295.1	CP015295.1	Chlamydia trachomatis	Chlamydia trachomatis	Bacteria	Chlamydiae	Chlamydiia	Chlamydiales	Chlamydiaceae	Chlamydia	#N/A	E-103	#N/A	#N/A
15	PlasmidGroup_54.csv	CP015297.1	54	V12	1997	813	1034272238	CP015297	Chlamydia trachomatis strain E-160 plasmid CtrE-160_plasmid, complete sequence	gi|1034272238|gb|CP015297.1|	1034272238	2016/06/03	2016/06/03	256	7502	genomic	dna	circular	insd	#N/A	316787	plasmid	strain|host|plasmid|country|lat_lon|collection_date|collected_by	E-160|Homo sapiens|CtrE-160_plasmid|Germany: Jena|50.9296848 N 11.57917950000001 E|1990|Juergen Roedel, Eberhard Straube	#N/A	#N/A	#N/A	complete	11	#N/A	Chlamydia trachomatis	E-160	SAMN04590080	Length;Length;all;blob_size;cdregion;cdregion;evidence;gene;gene;org;pub;pub;all;prot;prot;all;region;region;site;site;Length;all;blob_size;cdregion;evidence;gene;org;prot;pub;region;site;7502;7502;17;20825;8;8;8;8;8;1;2;1;8;8;8;18;10;10;8;8;7502;43;20825;8;8;8;1;8;2;10;8;NA;literal;NA;NA;NA;CDS;NA;NA;Gene;NA;NA;unpublished;NA;NA;Prot;NA;NA;Region;NA;Site;NA;NA;NA;NA;NA;NA;NA;NA;NA;NA;NA;NA;NA;NA…	1;1	TRUE;CP015297.1	CP015297.1	Chlamydia trachomatis	Chlamydia trachomatis	Bacteria	Chlamydiae	Chlamydiia	Chlamydiales	Chlamydiaceae	Chlamydia	#N/A	E-160	#N/A	#N/A
16	PlasmidGroup_54.csv	CP015299.1	54	V11	1993	813	1034273152	CP015299	Chlamydia trachomatis strain E-547 plasmid CtrE-547_plasmid, complete sequence	gi|1034273152|gb|CP015299.1|	1034273152	2016/06/03	2016/06/03	256	7502	genomic	dna	circular	insd	#N/A	316787	plasmid	strain|host|plasmid|country|lat_lon|collection_date|collected_by	E-547|Homo sapiens|CtrE-547_plasmid|Germany: Jena|50.9296848 N 11.57917950000001 E|1990|Juergen Roedel, Eberhard Straube	#N/A	#N/A	#N/A	complete	11	#N/A	Chlamydia trachomatis	E-547	SAMN04590083	Length;Length;all;blob_size;cdregion;cdregion;evidence;gene;gene;org;pub;pub;all;prot;prot;all;region;region;site;site;Length;all;blob_size;cdregion;evidence;gene;org;prot;pub;region;site;7502;7502;17;20825;8;8;8;8;8;1;2;1;8;8;8;18;10;10;8;8;7502;43;20825;8;8;8;1;8;2;10;8;NA;literal;NA;NA;NA;CDS;NA;NA;Gene;NA;NA;unpublished;NA;NA;Prot;NA;NA;Region;NA;Site;NA;NA;NA;NA;NA;NA;NA;NA;NA;NA;NA;NA;NA;NA…	1;1	TRUE;CP015299.1	CP015299.1	Chlamydia trachomatis	Chlamydia trachomatis	Bacteria	Chlamydiae	Chlamydiia	Chlamydiales	Chlamydiaceae	Chlamydia	#N/A	E-547	#N/A	#N/A
17	PlasmidGroup_54.csv	CP015301.1	54	V21	1994	813	1034274076	CP015301	Chlamydia trachomatis strain E-8873 plasmid CtrE-8873_plasmid, complete sequence	gi|1034274076|gb|CP015301.1|	1034274076	2016/06/03	2016/06/03	256	7493	genomic	dna	circular	insd	#N/A	316787	plasmid	strain|host|plasmid|country|lat_lon|collection_date|collected_by	E-8873|Homo sapiens|CtrE-8873_plasmid|Germany: Jena|50.9296848 N 11.57917950000001 E|1990|Juergen Roedel, Eberhard Straube	#N/A	#N/A	#N/A	complete	11	#N/A	Chlamydia trachomatis	E-8873	SAMN04590085	Length;Length;all;blob_size;cdregion;cdregion;evidence;gene;gene;org;pub;pub;all;prot;prot;all;region;region;site;site;Length;all;blob_size;cdregion;evidence;gene;org;prot;pub;region;site;7493;7493;17;20824;8;8;8;8;8;1;2;1;8;8;8;18;10;10;8;8;7493;43;20824;8;8;8;1;8;2;10;8;NA;literal;NA;NA;NA;CDS;NA;NA;Gene;NA;NA;unpublished;NA;NA;Prot;NA;NA;Region;NA;Site;NA;NA;NA;NA;NA;NA;NA;NA;NA;NA;NA;NA;NA;NA…	1;1	TRUE;CP015301.1	CP015301.1	Chlamydia trachomatis	Chlamydia trachomatis	Bacteria	Chlamydiae	Chlamydiia	Chlamydiales	Chlamydiaceae	Chlamydia	#N/A	E-8873	#N/A	#N/A
18	PlasmidGroup_54.csv	CP015303.1	54	V15	1989	813	1034274998	CP015303	Chlamydia trachomatis strain E-32931 plasmid CtrE-32931_plasmid, complete sequence	gi|1034274998|gb|CP015303.1|	1034274998	2016/06/03	2016/06/03	256	7502	genomic	dna	circular	insd	#N/A	316787	plasmid	strain|host|plasmid|country|lat_lon|collection_date|collected_by	E-32931|Homo sapiens|CtrE-32931_plasmid|Germany: Jena|50.9296848 N 11.57917950000001 E|1990|Juergen Roedel, Eberhard Straube	#N/A	#N/A	#N/A	complete	11	#N/A	Chlamydia trachomatis	E-32931	SAMN04590087	Length;Length;all;blob_size;cdregion;cdregion;evidence;gene;gene;org;pub;pub;all;prot;prot;all;region;region;site;site;Length;all;blob_size;cdregion;evidence;gene;org;prot;pub;region;site;7502;7502;17;20833;8;8;8;8;8;1;2;1;8;8;8;18;10;10;8;8;7502;43;20833;8;8;8;1;8;2;10;8;NA;literal;NA;NA;NA;CDS;NA;NA;Gene;NA;NA;unpublished;NA;NA;Prot;NA;NA;Region;NA;Site;NA;NA;NA;NA;NA;NA;NA;NA;NA;NA;NA;NA;NA;NA…	1;1	TRUE;CP015303.1	CP015303.1	Chlamydia trachomatis	Chlamydia trachomatis	Bacteria	Chlamydiae	Chlamydiia	Chlamydiales	Chlamydiaceae	Chlamydia	#N/A	E-32931	#N/A	#N/A
19	PlasmidGroup_54.csv	CP015305.1	54	V10	1999	813	1034275911	CP015305	Chlamydia trachomatis strain E-DK-20 plasmid CtrE-DK-20_plasmid, complete sequence	gi|1034275911|gb|CP015305.1|	1034275911	2016/06/03	2016/06/03	256	7502	genomic	dna	circular	insd	#N/A	316787	plasmid	strain|host|plasmid|country|lat_lon|collection_date|collected_by	E-DK-20|Homo sapiens|CtrE-DK-20_plasmid|Germany: Jena|50.9296848 N 11.57917950000001 E|1990|Juergen Roedel, Eberhard Straube	#N/A	#N/A	#N/A	complete	11	#N/A	Chlamydia trachomatis	E-DK-20	SAMN04590089	Length;Length;all;blob_size;cdregion;cdregion;evidence;gene;gene;org;pub;pub;all;prot;prot;all;region;region;site;site;Length;all;blob_size;cdregion;evidence;gene;org;prot;pub;region;site;7502;7502;17;20840;8;8;8;8;8;1;2;1;8;8;8;18;10;10;8;8;7502;43;20840;8;8;8;1;8;2;10;8;NA;literal;NA;NA;NA;CDS;NA;NA;Gene;NA;NA;unpublished;NA;NA;Prot;NA;NA;Region;NA;Site;NA;NA;NA;NA;NA;NA;NA;NA;NA;NA;NA;NA;NA;NA…	1;1	TRUE;CP015305.1	CP015305.1	Chlamydia trachomatis	Chlamydia trachomatis	Bacteria	Chlamydiae	Chlamydiia	Chlamydiales	Chlamydiaceae	Chlamydia	#N/A	E-DK-20	#N/A	#N/A
20	PlasmidGroup_54.csv	CP015307.1	54	V20	1992	813	1034276824	CP015307	Chlamydia trachomatis strain F-6068 plasmid CtrF-6068_plasmid, complete sequence	gi|1034276824|gb|CP015307.1|	1034276824	2016/06/03	2016/06/03	256	7493	genomic	dna	circular	insd	#N/A	316787	plasmid	strain|host|plasmid|country|lat_lon|collection_date|collected_by	F-6068|Homo sapiens|CtrF-6068_plasmid|Germany: Jena|50.9296848 N 11.57917950000001 E|1990|Juergen Roedel, Eberhard Straube	#N/A	#N/A	#N/A	complete	11	#N/A	Chlamydia trachomatis	F-6068	SAMN04590091	Length;Length;all;blob_size;cdregion;cdregion;evidence;gene;gene;org;pub;pub;all;prot;prot;all;region;region;site;site;Length;all;blob_size;cdregion;evidence;gene;org;prot;pub;region;site;7493;7493;17;20824;8;8;8;8;8;1;2;1;8;8;8;18;10;10;8;8;7493;43;20824;8;8;8;1;8;2;10;8;NA;literal;NA;NA;NA;CDS;NA;NA;Gene;NA;NA;unpublished;NA;NA;Prot;NA;NA;Region;NA;Site;NA;NA;NA;NA;NA;NA;NA;NA;NA;NA;NA;NA;NA;NA…	1;1	TRUE;CP015307.1	CP015307.1	Chlamydia trachomatis	Chlamydia trachomatis	Bacteria	Chlamydiae	Chlamydiia	Chlamydiales	Chlamydiaceae	Chlamydia	#N/A	F-6068	#N/A	#N/A
21	PlasmidGroup_54.csv	CP018053.1	54	V33	1998	813	1104541593	CP018053	Chlamydia trachomatis strain QH111L plasmid pQH111L, complete sequence	gi|1104541593|gb|CP018053.1|	1104541593	2016/11/22	2016/11/22	256	7503	genomic	dna	circular	insd	#N/A	352770	plasmid	strain|host|genotype|plasmid|country|lat_lon|collection_date|collected_by	QH111L|Homo sapiens|B|pQH111L|China: Qinghai|35.76 N 102.28 E|May-2015|Beijing Tongren Hospital	#N/A	#N/A	#N/A	complete	11	#N/A	Chlamydia trachomatis	QH111L	SAMN05991867	Length;Length;all;blob_size;cdregion;cdregion;cdregion;evidence;gene;gene;gene;org;pub;pub;all;prot;prot;Length;all;blob_size;cdregion;evidence;gene;org;prot;pub;all;prot;prot;7503;7503;17;19604;8;7;1;8;8;7;1;1;2;1;7;7;7;7503;25;19604;8;8;8;1;8;2;1;1;1;NA;literal;NA;NA;NA;CDS;CDS/pseudo;NA;NA;Gene;Gene/pseudo;NA;NA;unpublished;NA;NA;Prot;NA;NA;NA;NA;NA;NA;NA;NA;NA;NA;NA;Prot;NA;NA;NA;NA;NA;NA;NA;…	1;1	TRUE;CP018053.1	CP018053.1	Chlamydia trachomatis	Chlamydia trachomatis	Bacteria	Chlamydiae	Chlamydiia	Chlamydiales	Chlamydiaceae	Chlamydia	#N/A	QH111L	#N/A	#N/A
22	PlasmidGroup_54.csv	HE603209.2	54	V6	6480	1071753	383081617	HE603209	Chlamydia trachomatis A/363 plasmid pA363 complete sequence	gi|383081617|emb|HE603209.2|	383081617	2012/03/13	2016/07/26	256	7502	genomic	dna	circular	insd	#N/A	71065	plasmid	strain|plasmid	A/363|pA363	#N/A	#N/A	#N/A	complete	11	#N/A	Chlamydia trachomatis A/363	A/363	SAMEA2272666	Length;Length;all;blob_size;cdregion;cdregion;gene;gene;imp;imp;org;pub;pub;all;prot;prot;all;region;region;site;site;Length;all;blob_size;cdregion;gene;imp;org;prot;pub;region;site;7502;7502;18;13666;8;8;8;8;1;1;1;2;1;8;8;8;20;10;10;10;10;7502;46;13666;8;8;1;1;8;2;10;10;NA;literal;NA;NA;NA;CDS;NA;Gene;NA;rep_origin;NA;NA;PubMed;NA;NA;Prot;NA;NA;Region;NA;Site;NA;NA;NA;NA;NA;NA;NA;NA;NA;NA;NA;NA;…	1;1	TRUE;HE603209.2	HE603209.2	Chlamydia trachomatis A/363	Chlamydia trachomatis	Bacteria	Chlamydiae	Chlamydiia	Chlamydiales	Chlamydiaceae	Chlamydia	#N/A	A/363	#N/A	#N/A
23	PlasmidGroup_54.csv	HE603211.1	54	V5	6481	1071755	380251453	HE603211	Chlamydia trachomatis A/7249 plasmid pA7249 complete sequence	gi|380251453|emb|HE603211.1|	380251453	2012/03/13	2016/07/26	256	7502	genomic	dna	circular	insd	#N/A	71069	plasmid	strain|plasmid	A/7249|pA7249	#N/A	#N/A	#N/A	complete	11	#N/A	Chlamydia trachomatis A/7249	A/7249	SAMEA2272774	Length;Length;all;blob_size;cdregion;cdregion;gene;gene;imp;imp;org;pub;pub;all;prot;prot;all;region;region;site;site;Length;all;blob_size;cdregion;gene;imp;org;prot;pub;region;site;7502;7502;18;13627;8;8;8;8;1;1;1;2;1;8;8;8;20;10;10;10;10;7502;46;13627;8;8;1;1;8;2;10;10;NA;literal;NA;NA;NA;CDS;NA;Gene;NA;rep_origin;NA;NA;PubMed;NA;NA;Prot;NA;NA;Region;NA;Site;NA;NA;NA;NA;NA;NA;NA;NA;NA;NA;NA;NA;…	1;1	TRUE;HE603211.1	HE603211.1	Chlamydia trachomatis A/7249	Chlamydia trachomatis	Bacteria	Chlamydiae	Chlamydiia	Chlamydiales	Chlamydiaceae	Chlamydia	#N/A	A/7249	#N/A	#N/A
24	PlasmidGroup_54.csv	HE603212.1	54	V14	5704	596777	380251462	HE603212	Chlamydia trachomatis E/Bour plasmid pBour complete sequence	gi|380251462|emb|HE603212.1|	380251462	2012/03/13	2016/07/26	256	7502	genomic	dna	circular	insd	#N/A	71077	plasmid	strain|plasmid	E/Bour|pBour	#N/A	#N/A	#N/A	complete	11	#N/A	Chlamydia trachomatis E/Bour	E/Bour	SAMEA2272184	Length;Length;all;blob_size;cdregion;cdregion;gene;gene;imp;imp;org;pub;pub;all;prot;prot;all;region;region;site;site;Length;all;blob_size;cdregion;gene;imp;org;prot;pub;region;site;7502;7502;18;13609;8;8;8;8;1;1;1;2;1;8;8;8;20;10;10;10;10;7502;46;13609;8;8;1;1;8;2;10;10;NA;literal;NA;NA;NA;CDS;NA;Gene;NA;rep_origin;NA;NA;PubMed;NA;NA;Prot;NA;NA;Region;NA;Site;NA;NA;NA;NA;NA;NA;NA;NA;NA;NA;NA;NA;…	1;1	TRUE;HE603212.1	HE603212.1	Chlamydia trachomatis E/Bour	Chlamydia trachomatis	Bacteria	Chlamydiae	Chlamydiia	Chlamydiales	Chlamydiaceae	Chlamydia	#N/A	E/Bour	#N/A	#N/A
25	PlasmidGroup_54.csv	HE603218.1	54	V27	6484	1071770	380251516	HE603218	Chlamydia trachomatis L1/115 plasmid pL1115 complete sequence	gi|380251516|emb|HE603218.1|	380251516	2012/03/13	2016/07/26	256	7500	genomic	dna	circular	insd	#N/A	71101	plasmid	strain|plasmid	L1/115|pL1115	#N/A	#N/A	#N/A	complete	11	#N/A	Chlamydia trachomatis L1/115	L1/115	SAMEA2271978	Length;Length;all;blob_size;cdregion;cdregion;gene;gene;imp;imp;org;pub;pub;all;prot;prot;all;region;region;site;site;Length;all;blob_size;cdregion;gene;imp;org;prot;pub;region;site;7500;7500;18;13626;8;8;8;8;1;1;1;2;1;8;8;8;20;10;10;10;10;7500;46;13626;8;8;1;1;8;2;10;10;NA;literal;NA;NA;NA;CDS;NA;Gene;NA;rep_origin;NA;NA;PubMed;NA;NA;Prot;NA;NA;Region;NA;Site;NA;NA;NA;NA;NA;NA;NA;NA;NA;NA;NA;NA;…	1;1	TRUE;HE603218.1	HE603218.1	Chlamydia trachomatis L1/115	Chlamydia trachomatis	Bacteria	Chlamydiae	Chlamydiia	Chlamydiales	Chlamydiaceae	Chlamydia	#N/A	L1/115	#N/A	#N/A
26	PlasmidGroup_54.csv	HE603220.1	54	V29	6485	1071771	380251534	HE603220	Chlamydia trachomatis L1/224 plasmid pL1224 complete sequence	gi|380251534|emb|HE603220.1|	380251534	2012/03/13	2016/07/26	256	7500	genomic	dna	circular	insd	#N/A	71103	plasmid	strain|plasmid	L1/224|pL1224	#N/A	#N/A	#N/A	complete	11	#N/A	Chlamydia trachomatis L1/224	L1/224	SAMEA2272374	Length;Length;all;blob_size;cdregion;cdregion;gene;gene;imp;imp;org;pub;pub;all;prot;prot;all;region;region;site;site;Length;all;blob_size;cdregion;gene;imp;org;prot;pub;region;site;7500;7500;18;13626;8;8;8;8;1;1;1;2;1;8;8;8;20;10;10;10;10;7500;46;13626;8;8;1;1;8;2;10;10;NA;literal;NA;NA;NA;CDS;NA;Gene;NA;rep_origin;NA;NA;PubMed;NA;NA;Prot;NA;NA;Region;NA;Site;NA;NA;NA;NA;NA;NA;NA;NA;NA;NA;NA;NA;…	1;1	TRUE;HE603220.1	HE603220.1	Chlamydia trachomatis L1/224	Chlamydia trachomatis	Bacteria	Chlamydiae	Chlamydiia	Chlamydiales	Chlamydiaceae	Chlamydia	#N/A	L1/224	#N/A	#N/A
27	PlasmidGroup_54.csv	HE603221.1	54	V24	6488	1071777	380251543	HE603221	Chlamydia trachomatis L2b/795 plasmid pL2b795 complete sequence	gi|380251543|emb|HE603221.1|	380251543	2012/03/13	2016/07/26	256	7500	genomic	dna	circular	insd	#N/A	71115	plasmid	strain|plasmid	L2b795|pL2b795	#N/A	#N/A	#N/A	complete	11	#N/A	Chlamydia trachomatis L2b/795	L2b795	SAMEA2272281	Length;Length;all;blob_size;cdregion;cdregion;gene;gene;imp;imp;org;pub;pub;all;prot;prot;all;region;region;site;site;Length;all;blob_size;cdregion;gene;imp;org;prot;pub;region;site;7500;7500;18;13654;8;8;8;8;1;1;1;2;1;8;8;8;20;10;10;10;10;7500;46;13654;8;8;1;1;8;2;10;10;NA;literal;NA;NA;NA;CDS;NA;Gene;NA;rep_origin;NA;NA;PubMed;NA;NA;Prot;NA;NA;Region;NA;Site;NA;NA;NA;NA;NA;NA;NA;NA;NA;NA;NA;NA;…	1;1	TRUE;HE603221.1	HE603221.1	Chlamydia trachomatis L2b/795	Chlamydia trachomatis	Bacteria	Chlamydiae	Chlamydiia	Chlamydiales	Chlamydiaceae	Chlamydia	#N/A	L2b795	#N/A	#N/A
28	PlasmidGroup_54.csv	HE603222.1	54	V26	6486	1071773	380251552	HE603222	Chlamydia trachomatis L2b/8200/07 plasmid pL2b820007 complete sequence	gi|380251552|emb|HE603222.1|	380251552	2012/03/13	2016/07/26	256	7500	genomic	dna	circular	insd	#N/A	71107	plasmid	strain|plasmid	L2b/8200/07|pL2b820007	#N/A	#N/A	#N/A	complete	11	#N/A	Chlamydia trachomatis L2b/8200/07	L2b/8200/07	SAMEA2272637	Length;Length;all;blob_size;cdregion;cdregion;gene;gene;imp;imp;org;pub;pub;all;prot;prot;all;region;region;site;site;Length;all;blob_size;cdregion;gene;imp;org;prot;pub;region;site;7500;7500;18;13721;8;8;8;8;1;1;1;2;1;8;8;8;20;10;10;10;10;7500;46;13721;8;8;1;1;8;2;10;10;NA;literal;NA;NA;NA;CDS;NA;Gene;NA;rep_origin;NA;NA;PubMed;NA;NA;Prot;NA;NA;Region;NA;Site;NA;NA;NA;NA;NA;NA;NA;NA;NA;NA;NA;NA;…	1;1	TRUE;HE603222.1	HE603222.1	Chlamydia trachomatis L2b/8200/07	Chlamydia trachomatis	Bacteria	Chlamydiae	Chlamydiia	Chlamydiales	Chlamydiaceae	Chlamydia	#N/A	L2b/8200/07	#N/A	#N/A
29	PlasmidGroup_54.csv	HE603227.1	54	V25	6487	1071774	380251597	HE603227	Chlamydia trachomatis L2b/UCH-2 plasmid pL2bUCH2 complete sequence	gi|380251597|emb|HE603227.1|	380251597	2012/03/13	2016/07/26	256	7473	genomic	dna	circular	insd	#N/A	71109	plasmid	strain|plasmid	L2b/UCH-2|pL2bUCH2	#N/A	#N/A	#N/A	complete	11	#N/A	Chlamydia trachomatis L2b/UCH-2	L2b/UCH-2	SAMEA2272096	Length;Length;all;blob_size;cdregion;cdregion;gene;gene;imp;imp;org;pub;pub;all;prot;prot;all;region;region;site;site;Length;all;blob_size;cdregion;gene;imp;org;prot;pub;region;site;7473;7473;18;13669;8;8;8;8;1;1;1;2;1;8;8;8;20;10;10;10;10;7473;46;13669;8;8;1;1;8;2;10;10;NA;literal;NA;NA;NA;CDS;NA;Gene;NA;rep_origin;NA;NA;PubMed;NA;NA;Prot;NA;NA;Region;NA;Site;NA;NA;NA;NA;NA;NA;NA;NA;NA;NA;NA;NA;…	1;1	TRUE;HE603227.1	HE603227.1	Chlamydia trachomatis L2b/UCH-2	Chlamydia trachomatis	Bacteria	Chlamydiae	Chlamydiia	Chlamydiales	Chlamydiaceae	Chlamydia	#N/A	L2b/UCH-2	#N/A	#N/A
30	PlasmidGroup_54.csv	HE603228.1	54	V28	6489	1071783	380252486	HE603228	Chlamydia trachomatis L3/404/LN plasmid pL3404 complete sequence	gi|380252486|emb|HE603228.1|	380252486	2012/03/13	2016/07/26	256	7415	genomic	dna	circular	insd	#N/A	71127	plasmid	strain|plasmid	L3/404/LN|pL3404	#N/A	#N/A	#N/A	complete	11	#N/A	Chlamydia trachomatis L3/404/LN	L3/404/LN	SAMEA2272107	Length;Length;all;blob_size;cdregion;cdregion;cdregion;gene;gene;gene;imp;imp;org;pub;pub;all;prot;prot;all;region;region;site;site;Length;all;blob_size;cdregion;gene;imp;org;prot;pub;region;site;all;prot;prot;7415;7415;18;13071;8;7;1;8;7;1;1;1;1;2;1;7;7;7;16;8;8;8;8;7415;42;13071;8;8;1;1;8;2;8;8;1;1;1;NA;literal;NA;NA;NA;CDS;CDS/pseudo;NA;Gene;Gene/pseudo;NA;rep_origin;NA;NA;PubMed;NA;NA;Prot;NA…	1;1	TRUE;HE603228.1	HE603228.1	Chlamydia trachomatis L3/404/LN	Chlamydia trachomatis	Bacteria	Chlamydiae	Chlamydiia	Chlamydiales	Chlamydiaceae	Chlamydia	#N/A	L3/404/LN	#N/A	#N/A
31	PlasmidGroup_54.csv	HE603236.1	54	V19	6482	1071766	380252735	HE603236	Chlamydia trachomatis Ia/SotonIa1 plasmid pSotonIa1 complete sequence	gi|380252735|emb|HE603236.1|	380252735	2012/03/13	2016/07/26	256	7500	genomic	dna	circular	insd	#N/A	71093	plasmid	strain|plasmid	Ia/SotonIa1|pSotonIa1	#N/A	#N/A	#N/A	complete	11	#N/A	Chlamydia trachomatis Ia/SotonIa1	Ia/SotonIa1	SAMEA2272296	Length;Length;all;blob_size;cdregion;cdregion;gene;gene;imp;imp;org;pub;pub;all;prot;prot;all;region;region;site;site;Length;all;blob_size;cdregion;gene;imp;org;prot;pub;region;site;7500;7500;18;13731;8;8;8;8;1;1;1;2;1;8;8;8;20;10;10;10;10;7500;46;13731;8;8;1;1;8;2;10;10;NA;literal;NA;NA;NA;CDS;NA;Gene;NA;rep_origin;NA;NA;PubMed;NA;NA;Prot;NA;NA;Region;NA;Site;NA;NA;NA;NA;NA;NA;NA;NA;NA;NA;NA;NA;…	1;1	TRUE;HE603236.1	HE603236.1	Chlamydia trachomatis Ia/SotonIa1	Chlamydia trachomatis	Bacteria	Chlamydiae	Chlamydiia	Chlamydiales	Chlamydiaceae	Chlamydia	#N/A	Ia/SotonIa1	#N/A	#N/A
32	PlasmidGroup_54.csv	HE603237.1	54	V18	6483	1071767	380252744	HE603237	Chlamydia trachomatis Ia/SotonIa3 plasmid pSotonIa3 complete sequence	gi|380252744|emb|HE603237.1|	380252744	2012/03/13	2016/07/26	256	7500	genomic	dna	circular	insd	#N/A	71095	plasmid	strain|plasmid	Ia/SotonIa3|pSotonIa3	#N/A	#N/A	#N/A	complete	11	#N/A	Chlamydia trachomatis Ia/SotonIa3	Ia/SotonIa3	SAMEA2272048	Length;Length;all;blob_size;cdregion;cdregion;gene;gene;imp;imp;org;pub;pub;all;prot;prot;all;region;region;site;site;Length;all;blob_size;cdregion;gene;imp;org;prot;pub;region;site;7500;7500;18;13731;8;8;8;8;1;1;1;2;1;8;8;8;20;10;10;10;10;7500;46;13731;8;8;1;1;8;2;10;10;NA;literal;NA;NA;NA;CDS;NA;Gene;NA;rep_origin;NA;NA;PubMed;NA;NA;Prot;NA;NA;Region;NA;Site;NA;NA;NA;NA;NA;NA;NA;NA;NA;NA;NA;NA;…	1;1	TRUE;HE603237.1	HE603237.1	Chlamydia trachomatis Ia/SotonIa3	Chlamydia trachomatis	Bacteria	Chlamydiae	Chlamydiia	Chlamydiales	Chlamydiaceae	Chlamydia	#N/A	Ia/SotonIa3	#N/A	#N/A
33	PlasmidGroup_54.csv	LT821324.1	54	V30	3732	83559	1162561434	LT821324	Chlamydia suis isolate SWA-2 genome assembly, plasmid: II	gi|1162561434|emb|LT821324.1|	1162561434	2017/03/18	2017/03/18	#N/A	7494	genomic	dna	linear	insd	#N/A	379679	plasmid	isolate|plasmid|isolation_source	SWA-2|II|pig	#N/A	#N/A	#N/A		11	#N/A	Chlamydia suis		SAMEA103890752	Length;Length;all;blob_size;org;pub;Length;all;blob_size;org;pub;7494;7494;1;2898;1;1;7494;1;2898;1;1;NA;literal;NA;NA;NA;NA;NA;NA;NA;NA;NA;NA;NA;NA;NA;NA;NA;all;all;all;all;all	1;1	TRUE;LT821324.1	LT821324.1	Chlamydia suis	Chlamydia suis	Bacteria	Chlamydiae	Chlamydiia	Chlamydiales	Chlamydiaceae	Chlamydia	#N/A	#N/A	SWA-2	#N/A
1	PlasmidGroup_570.csv	CP010611.1	570	V3	4242	221822	1331221228	CP010611	Phaeobacter inhibens strain P92 plasmid pP92_a, complete sequence	gi|1331221228|gnl|DSMZ|pP92_a|gb|CP010611.1|	1331221228	2018/01/18	2018/01/18	256	234655	genomic	dna	circular	insd	#N/A	273610	plasmid	strain|plasmid	P92|pP92_a	#N/A	#N/A	#N/A	complete	11	#N/A	Phaeobacter inhibens	P92	SAMN03294496	Length;Length;all;blob_size;cdregion;cdregion;evidence;gene;gene;imp;imp;org;pub;pub;all;prot;prot;Length;all;blob_size;cdregion;evidence;gene;imp;org;prot;pub;all;gene;gene;234655;234655;502;351412;250;250;455;250;250;1;1;1;3;2;286;286;286;234655;789;351412;250;455;251;1;1;286;3;1;1;1;NA;literal;NA;NA;NA;CDS;NA;NA;Gene;NA;misc_binding;NA;NA;PubMed;NA;NA;Prot;NA;NA;NA;NA;NA;NA;NA;NA;NA;NA;NA;NA;G…	1;1	TRUE;CP010611.1	CP010611.1	Phaeobacter inhibens	Phaeobacter inhibens	Bacteria	Proteobacteria	Alphaproteobacteria	Rhodobacterales	Rhodobacteraceae	Phaeobacter	#N/A	P92	#N/A	#N/A
2	PlasmidGroup_570.csv	CP010662.1	570	V4	4254	221822	1331247387	CP010662	Phaeobacter inhibens strain P74 plasmid pP74_a, complete sequence	gi|1331247387|gnl|DSMZ|pP74_a|gb|CP010662.1|	1331247387	2018/01/18	2018/01/18	256	234655	genomic	dna	circular	insd	#N/A	273602	plasmid	strain|plasmid	P74|pP74_a	#N/A	#N/A	#N/A	complete	11	#N/A	Phaeobacter inhibens	P74	SAMN03294490	Length;Length;all;blob_size;cdregion;cdregion;evidence;gene;gene;imp;imp;org;pub;pub;all;prot;prot;Length;all;blob_size;cdregion;evidence;gene;imp;org;prot;pub;all;gene;gene;234655;234655;504;352273;251;251;456;251;251;1;1;1;3;2;287;287;287;234655;792;352273;251;456;252;1;1;287;3;1;1;1;NA;literal;NA;NA;NA;CDS;NA;NA;Gene;NA;misc_binding;NA;NA;PubMed;NA;NA;Prot;NA;NA;NA;NA;NA;NA;NA;NA;NA;NA;NA;NA;G…	1;1	TRUE;CP010662.1	CP010662.1	Phaeobacter inhibens	Phaeobacter inhibens	Bacteria	Proteobacteria	Alphaproteobacteria	Rhodobacterales	Rhodobacteraceae	Phaeobacter	#N/A	P74	#N/A	#N/A
3	PlasmidGroup_570.csv	CP010716.1	570	V1	7564	1580596	1331362715	CP010716	Phaeobacter piscinae strain P18 plasmid pP18_a, complete sequence	gi|1331362715|gnl|DSMZ|pP18_a|gb|CP010716.1|	1331362715	2018/01/18	2018/01/18	256	232711	genomic	dna	circular	insd	#N/A	273580	plasmid	strain|old_name|plasmid|country|isolation_source|collection_date	P18|Phaeobacter sp. P18|pP18_a|Spain|fish larvae aquaculture|2003-06-12	#N/A	#N/A	#N/A	complete	11	#N/A	Phaeobacter piscinae	P18	SAMN03294468	Length;Length;all;blob_size;cdregion;cdregion;evidence;gene;gene;imp;imp;org;pub;pub;all;prot;prot;Length;all;blob_size;cdregion;evidence;gene;imp;org;prot;pub;all;gene;gene;232711;232711;498;314994;248;248;451;248;248;1;1;1;3;2;284;284;284;232711;783;314994;248;451;249;1;1;284;3;1;1;1;NA;literal;NA;NA;NA;CDS;NA;NA;Gene;NA;misc_binding;NA;NA;PubMed;NA;NA;Prot;NA;NA;NA;NA;NA;NA;NA;NA;NA;NA;NA;NA;G…	1;1	TRUE;CP010716.1	CP010716.1	Phaeobacter piscinae	Phaeobacter piscinae	Bacteria	Proteobacteria	Alphaproteobacteria	Rhodobacterales	Rhodobacteraceae	Phaeobacter	#N/A	P18	#N/A	#N/A
4	PlasmidGroup_570.csv	CP010750.1	570	V2	4222	221822	1330617261	CP010750	Phaeobacter inhibens strain P70 plasmid pP70_a, complete sequence	gi|1330617261|gnl|DSMZ|pP70_a|gb|CP010750.1|	1330617261	2018/01/17	2018/01/18	256	234655	genomic	dna	circular	insd	#N/A	273598	plasmid	strain|plasmid|country|isolation_source|collection_date	P70|pP70_a|Spain|algae aquaculture|2010-05-19	#N/A	#N/A	#N/A	complete	11	#N/A	Phaeobacter inhibens	P70	SAMN03294486	Length;Length;all;blob_size;cdregion;cdregion;evidence;gene;gene;imp;imp;org;pub;pub;all;prot;prot;Length;all;blob_size;cdregion;evidence;gene;imp;org;prot;pub;all;gene;gene;234655;234655;504;352351;251;251;456;251;251;1;1;1;3;2;287;287;287;234655;792;352351;251;456;252;1;1;287;3;1;1;1;NA;literal;NA;NA;NA;CDS;NA;NA;Gene;NA;misc_binding;NA;NA;PubMed;NA;NA;Prot;NA;NA;NA;NA;NA;NA;NA;NA;NA;NA;NA;NA;G…	1;1	TRUE;CP010750.1	CP010750.1	Phaeobacter inhibens	Phaeobacter inhibens	Bacteria	Proteobacteria	Alphaproteobacteria	Rhodobacterales	Rhodobacteraceae	Phaeobacter	#N/A	P70	#N/A	#N/A
1	PlasmidGroup_583.csv	CP026277.1	583	V1	1140	571	1336570322	CP026277	Klebsiella oxytoca strain KONIH5 plasmid pKPC-8bc0, complete sequence	gi|1336570322|gb|CP026277.1|	1336570322	2018/01/30	2018/01/30	256	56561	genomic	dna	circular	insd	#N/A	430813	plasmid	strain|plasmid|country|lat_lon|collection_date	KONIH5|pKPC-8bc0|USA|38.984652 N 77.094709 W|2015	#N/A	#N/A	#N/A	complete	11	#N/A	Klebsiella oxytoca	KONIH5	SAMN06040382	Length;Length;all;blob_size;cdregion;cdregion;cdregion;evidence;gene;gene;gene;org;pub;all;prot;prot;Length;all;blob_size;cdregion;evidence;gene;org;prot;pub;all;prot;prot;56561;56561;153;152526;76;63;13;76;76;63;13;1;2;63;63;63;56561;229;152526;76;76;76;1;76;2;13;13;13;NA;literal;NA;NA;NA;CDS;CDS/pseudo;NA;NA;Gene;Gene/pseudo;NA;NA;NA;NA;Prot;NA;NA;NA;NA;NA;NA;NA;NA;NA;NA;NA;Prot;NA;NA;NA;NA;NA;…	1;1	TRUE;CP026277.1	CP026277.1	Klebsiella oxytoca	Klebsiella oxytoca	Bacteria	Proteobacteria	Gammaproteobacteria	Enterobacterales	Enterobacteriaceae	Klebsiella	#N/A	KONIH5	#N/A	#N/A
2	PlasmidGroup_583.csv	CP026389.1	583	V2	7991	1920116	1338985998	CP026389	Leclercia sp. LSNIH3 plasmid pKPC-3714, complete sequence	gi|1338985998|gb|CP026389.1|	1338985998	2018/02/04	2018/02/04	256	50333	genomic	dna	circular	insd	#N/A	430813	plasmid	strain|plasmid|country|lat_lon|collection_date	LSNIH3|pKPC-3714|USA|38.984652 N 77.094709 W|2016	#N/A	#N/A	#N/A	complete	11	#N/A	Leclercia sp. LSNIH3	LSNIH3	SAMN06040408	Length;Length;all;blob_size;cdregion;cdregion;cdregion;evidence;gene;gene;gene;org;pub;all;prot;prot;Length;all;blob_size;cdregion;evidence;gene;org;prot;pub;all;prot;prot;50333;50333;135;135308;67;56;11;67;67;56;11;1;2;56;56;56;50333;202;135308;67;67;67;1;67;2;11;11;11;NA;literal;NA;NA;NA;CDS;CDS/pseudo;NA;NA;Gene;Gene/pseudo;NA;NA;NA;NA;Prot;NA;NA;NA;NA;NA;NA;NA;NA;NA;NA;NA;Prot;NA;NA;NA;NA;NA;…	1;1	TRUE;CP026389.1	CP026389.1	Leclercia sp. LSNIH3	Leclercia sp.	Bacteria	Proteobacteria	Gammaproteobacteria	Enterobacterales	Enterobacteriaceae	Leclercia	#N/A	LSNIH3	#N/A	#N/A
1	PlasmidGroup_69.csv	CP000798.1	69	V1	4758	331111	157076665	CP000798	Escherichia coli E24377A plasmid pETEC_6, complete sequence	gi|157076665|gb|CP000798.1|	157076665	2007/09/11	2016/07/26	256	6199	genomic	dna	circular	insd	#N/A	13960	plasmid	strain|old_name|plasmid	E24377A|Escherichia coli E24377A|pETEC_6	#N/A	#N/A	#N/A	complete	11	#N/A	Escherichia coli O139:H28 str. E24377A	E24377A	SAMN02604038	Length;Length;all;blob_size;cdregion;cdregion;gene;gene;org;pub;all;prot;prot;all;region;region;site;site;Length;all;blob_size;cdregion;gene;org;prot;pub;region;site;6199;6199;11;7323;5;5;5;5;1;1;5;5;5;10;4;4;6;6;6199;26;7323;5;5;1;5;1;4;6;NA;literal;NA;NA;NA;CDS;NA;Gene;NA;NA;NA;NA;Prot;NA;NA;Region;NA;Site;NA;NA;NA;NA;NA;NA;NA;NA;NA;NA;NA;NA;NA;NA;NA;NA;NA;NA;NA;NA;CDS;CDS;CDS;CDS/CDD;CDS/CDD;C…	1;1	TRUE;CP000798.1	CP000798.1	Escherichia coli O139:H28 str. E24377A	Escherichia coli	Bacteria	Proteobacteria	Gammaproteobacteria	Enterobacterales	Enterobacteriaceae	Escherichia	#N/A	E24377A	#N/A	#N/A
2	PlasmidGroup_69.csv	CP001386.1	69	V2	5680	591020	281604056	CP001386	Shigella flexneri 2002017 plasmid pSFxv_3, complete sequence	gi|281604056|gb|CP001386.1|	281604056	2009/12/24	2016/07/24	256	6200	genomic	dna	circular	insd	#N/A	33639	plasmid	strain|serotype|old_name|plasmid	2002017|Fxv|Shigella flexneri 200217|pSFxv_3	#N/A	#N/A	#N/A	complete	11	#N/A	Shigella flexneri 2002017	2002017	SAMN02603122	Length;Length;all;blob_size;cdregion;cdregion;gene;gene;org;pub;pub;all;prot;prot;all;region;region;site;site;Length;all;blob_size;cdregion;gene;org;prot;pub;region;site;6200;6200;17;10681;8;8;8;8;1;2;1;8;8;8;11;5;5;6;6;6200;36;10681;8;8;1;8;2;5;6;NA;literal;NA;NA;NA;CDS;NA;Gene;NA;NA;PubMed;NA;NA;Prot;NA;NA;Region;NA;Site;NA;NA;NA;NA;NA;NA;NA;NA;NA;NA;NA;NA;NA;NA;NA;NA;NA;NA;NA;NA;NA;CDS;CDS;CDS…	1;1	TRUE;CP001386.1	CP001386.1	Shigella flexneri 2002017	Shigella flexneri	Bacteria	Proteobacteria	Gammaproteobacteria	Enterobacterales	Enterobacteriaceae	Shigella	#N/A	2002017	#N/A	#N/A
3	PlasmidGroup_69.csv	CP003113.1	69	V3	6454	1048689	374362044	CP003113	Escherichia coli O55:H7 str. RM12579 plasmid p12579_4, complete sequence	gi|374362044|gnl|USDA-ARS-WRRC-PSM|p12579_4|gb|CP003113.1|	374362044	2012/02/01	2016/07/25	256	6211	genomic	dna	circular	insd	#N/A	68245	plasmid	strain|serotype|host|plasmid|country|isolation_source|collection_date	RM12579|O55:H7|Homo sapiens|p12579_4|USA: California|urine from child &lt; 5 years old|Dec-1974	#N/A	#N/A	#N/A	complete	11	#N/A	Escherichia coli O55:H7 str. RM12579	RM12579	SAMN02604278	Length;Length;all;blob_size;cdregion;cdregion;gene;gene;org;pub;pub;all;prot;prot;all;region;region;site;site;Length;all;blob_size;cdregion;gene;org;prot;pub;region;site;6211;6211;15;11245;7;7;7;7;1;2;1;7;7;7;11;5;5;6;6;6211;33;11245;7;7;1;7;2;5;6;NA;literal;NA;NA;NA;CDS;NA;Gene;NA;NA;PubMed;NA;NA;Prot;NA;NA;Region;NA;Site;NA;NA;NA;NA;NA;NA;NA;NA;NA;NA;NA;NA;NA;NA;NA;NA;NA;NA;NA;NA;NA;CDS;CDS;CDS…	1;1	TRUE;CP003113.1	CP003113.1	Escherichia coli O55:H7 str. RM12579	Escherichia coli	Bacteria	Proteobacteria	Gammaproteobacteria	Enterobacterales	Enterobacteriaceae	Escherichia	#N/A	RM12579	#N/A	#N/A
4	PlasmidGroup_69.csv	CP006639.1	69	V5	7259	1358422	834762713	CP006639	Escherichia coli PCN061 plasmid PCN061p3, complete sequence	gi|834762713|gb|CP006639.1|	834762713	2015/06/17	2015/10/01	256	6222	genomic	dna	circular	insd	#N/A	211971	plasmid	strain|plasmid	PCN061|PCN061p3	#N/A	#N/A	#N/A	complete	11	#N/A	Escherichia coli PCN061	PCN061	SAMN03765122	Length;Length;all;blob_size;cdregion;cdregion;gene;gene;org;pub;pub;all;prot;prot;all;region;region;site;site;Length;all;blob_size;cdregion;gene;org;prot;pub;region;site;6222;6222;29;14195;14;14;14;14;1;2;1;14;14;14;11;5;5;6;6;6222;54;14195;14;14;1;14;2;5;6;NA;literal;NA;NA;NA;CDS;NA;Gene;NA;NA;PubMed;NA;NA;Prot;NA;NA;Region;NA;Site;NA;NA;NA;NA;NA;NA;NA;NA;NA;NA;NA;NA;NA;NA;NA;NA;NA;NA;NA;NA;NA;C…	1;1	TRUE;CP006639.1	CP006639.1	Escherichia coli PCN061	Escherichia coli	Bacteria	Proteobacteria	Gammaproteobacteria	Enterobacterales	Enterobacteriaceae	Escherichia	#N/A	PCN061	#N/A	#N/A
5	PlasmidGroup_69.csv	CP026572.1	69	V4	673	562	1342448519	CP026572	Escherichia coli strain WCHEC005237 plasmid p1_005237, complete sequence	gi|1342448519|gb|CP026572.1|	1342448519	2018/02/12	2018/03/28	256	6200	genomic	dna	circular	insd	#N/A	418674	plasmid	strain|host|plasmid|country|isolation_source|collection_date	WCHEC005237|Homo sapiens|p1_005237|China: Sichuan: Chengdu|Rectal swab|2014-10	#N/A	#N/A	#N/A	complete	11	#N/A	Escherichia coli	WCHEC005237	SAMN06209723	Length;Length;all;blob_size;cdregion;cdregion;cdregion;evidence;gene;gene;gene;org;pub;pub;all;prot;prot;all;region;region;site;site;Length;all;blob_size;cdregion;evidence;gene;org;prot;pub;region;site;all;prot;prot;6200;6200;21;24792;10;9;1;10;10;9;1;1;3;1;9;9;9;10;4;4;6;6;6200;41;24792;10;10;10;1;10;3;4;6;1;1;1;NA;literal;NA;NA;NA;CDS;CDS/pseudo;NA;NA;Gene;Gene/pseudo;NA;NA;unpublished;NA;NA;Pr…	1;1	TRUE;CP026572.1	CP026572.1	Escherichia coli	Escherichia coli	Bacteria	Proteobacteria	Gammaproteobacteria	Enterobacterales	Enterobacteriaceae	Escherichia	#N/A	WCHEC005237	#N/A	#N/A
1	PlasmidGroup_7.csv	AE015926.1	7	V1	4358	227941	29835118	AE015926	Chlamydophila caviae GPIC plasmid pCpGP1, complete sequence	gi|29835118|gb|AE015926.1|	29835118	2003/04/14	2016/07/25	256	7966	genomic	dna	circular	insd	#N/A	228	plasmid	isolate|plasmid	GPIC|pCpGP1	#N/A	#N/A	#N/A	complete	11	#N/A	Chlamydophila caviae GPIC		SAMN02603993	Length;Length;all;blob_size;cdregion;cdregion;gene;gene;org;pub;pub;all;prot;prot;all;region;region;site;site;Length;all;blob_size;cdregion;gene;org;prot;pub;region;site;7966;7966;15;12651;7;7;7;7;1;2;1;7;7;7;15;7;7;8;8;7966;37;12651;7;7;1;7;2;7;8;NA;literal;NA;NA;NA;CDS;NA;Gene;NA;NA;PubMed;NA;NA;Prot;NA;NA;Region;NA;Site;NA;NA;NA;NA;NA;NA;NA;NA;NA;NA;NA;NA;NA;NA;NA;NA;NA;NA;NA;NA;NA;CDS;CDS;CDS…	1;1	TRUE;AE015926.1	AE015926.1	Chlamydophila caviae GPIC	Chlamydophila caviae	Bacteria	Chlamydiae	Chlamydiia	Chlamydiales	Chlamydiaceae	Chlamydia	#N/A	#N/A	GPIC	#N/A
2	PlasmidGroup_7.csv	AP006862.1	7	V9	4457	264202	89332185	AP006862	Chlamydia felis Fe/C-56 Fe/C-56 plasmid pCfe1 DNA, complete sequence	gi|89332185|dbj|AP006862.1|	89332185	2006/03/10	2016/10/07	256	7552	genomic	dna	circular	insd	#N/A	370	plasmid	strain|plasmid|note	Fe/C-56|pCfe1|synonym: Chlamydophila felis Fe/C-56	#N/A	#N/A	#N/A	complete	11	#N/A	Chlamydia felis Fe/C-56	Fe/C-56	SAMD00061108	Length;Length;all;blob_size;cdregion;cdregion;gene;gene;org;pub;pub;all;prot;prot;all;region;region;site;site;Length;all;blob_size;cdregion;gene;org;prot;pub;region;site;7552;7552;17;11291;8;8;8;8;1;2;1;8;8;8;21;11;11;10;10;7552;46;11291;8;8;1;8;2;11;10;NA;literal;NA;NA;NA;CDS;NA;Gene;NA;NA;PubMed;NA;NA;Prot;NA;NA;Region;NA;Site;NA;NA;NA;NA;NA;NA;NA;NA;NA;NA;NA;NA;NA;NA;NA;NA;NA;NA;NA;NA;NA;CDS;C…	1;1	TRUE;AP006862.1	AP006862.1	Chlamydia felis Fe/C-56	Chlamydia felis	Bacteria	Chlamydiae	Chlamydiia	Chlamydiales	Chlamydiaceae	Chlamydia	#N/A	Fe/C-56	#N/A	#N/A
3	PlasmidGroup_7.csv	CP002550.1	7	V2	4764	331636	325507398	CP002550	Chlamydia psittaci 6BC plasmid p6BC, complete sequence	gi|325507398|gb|CP002550.1|	325507398	2011/03/08	2017/08/31	256	7553	genomic	dna	circular	insd	#N/A	63149	plasmid	strain|gb_synonym|type_material|old_name|plasmid	6BC|Chlamydophila psittaci 6BC|type strain of Chlamydia psittaci|Chlamydophila psittaci|p6BC	#N/A	#N/A	#N/A	complete	11	#N/A	Chlamydia psittaci 6BC	6BC	SAMN02603516	Length;Length;all;blob_size;cdregion;cdregion;gene;gene;org;pub;pub;all;prot;prot;all;region;region;site;site;Length;all;blob_size;cdregion;gene;org;prot;pub;region;site;7553;7553;17;13929;8;8;8;8;1;2;1;8;8;8;11;7;7;4;4;7553;36;13929;8;8;1;8;2;7;4;NA;literal;NA;NA;NA;CDS;NA;Gene;NA;NA;PubMed;NA;NA;Prot;NA;NA;Region;NA;Site;NA;NA;NA;NA;NA;NA;NA;NA;NA;NA;NA;NA;NA;NA;NA;NA;NA;NA;NA;NA;NA;CDS;CDS;CDS…	1;1	TRUE;CP002550.1	CP002550.1	Chlamydia psittaci 6BC	Chlamydia psittaci	Bacteria	Chlamydiae	Chlamydiia	Chlamydiales	Chlamydiaceae	Chlamydia	#N/A	6BC	#N/A	#N/A
4	PlasmidGroup_7.csv	CP002587.1	7	V13	4765	331636	328915192	CP002587	Chlamydia psittaci 6BC plasmid pCps6BC, complete sequence	gi|328915192|gb|CP002587.1|	328915192	2011/04/14	2017/08/31	256	7553	genomic	dna	circular	insd	#N/A	62889	plasmid	strain|gb_synonym|culture_collection|type_material|old_name|plasmid	6BC|Chlamydophila psittaci 6BC|ATCC:VR-125|type strain of Chlamydia psittaci|Chlamydophila psittaci|pCps6BC	#N/A	#N/A	#N/A	complete	11	#N/A	Chlamydia psittaci 6BC	6BC	SAMN02603382	Length;Length;all;blob_size;cdregion;cdregion;gene;gene;org;pub;pub;all;prot;prot;all;region;region;site;site;Length;all;blob_size;cdregion;gene;org;prot;pub;region;site;7553;7553;15;12346;7;7;7;7;1;2;1;7;7;7;13;7;7;6;6;7553;35;12346;7;7;1;7;2;7;6;NA;literal;NA;NA;NA;CDS;NA;Gene;NA;NA;PubMed;NA;NA;Prot;NA;NA;Region;NA;Site;NA;NA;NA;NA;NA;NA;NA;NA;NA;NA;NA;NA;NA;NA;NA;NA;NA;NA;NA;NA;NA;CDS;CDS;CDS…	1;1	TRUE;CP002587.1	CP002587.1	Chlamydia psittaci 6BC	Chlamydia psittaci	Bacteria	Chlamydiae	Chlamydiia	Chlamydiales	Chlamydiaceae	Chlamydia	#N/A	6BC	#N/A	#N/A
5	PlasmidGroup_7.csv	CP003812.1	7	V7	6833	1218176	406376209	CP003812	Chlamydia psittaci 84/55 plasmid pcp8455, complete sequence	gi|406376209|gb|CP003812.1|	406376209	2012/09/21	2016/07/26	256	7487	genomic	dna	circular	insd	#N/A	171856	plasmid	strain|host|old_name|plasmid|country|isolation_source	84/55|Amazona sp.|Chlamydia psittaci|pcp8455|Germany|lungs of a diseased parakeet	#N/A	#N/A	#N/A	complete	11	#N/A	Chlamydia psittaci 84/55	84/55	SAMN02604206	Length;Length;all;blob_size;cdregion;cdregion;gene;gene;org;pub;pub;all;prot;prot;all;region;region;site;site;Length;all;blob_size;cdregion;gene;org;prot;pub;region;site;7487;7487;17;12157;8;8;8;8;1;2;1;8;8;8;13;7;7;6;6;7487;38;12157;8;8;1;8;2;7;6;NA;literal;NA;NA;NA;CDS;NA;Gene;NA;NA;unpublished;NA;NA;Prot;NA;NA;Region;NA;Site;NA;NA;NA;NA;NA;NA;NA;NA;NA;NA;NA;NA;NA;NA;NA;NA;NA;NA;NA;NA;NA;CDS;CD…	1;1	TRUE;CP003812.1	CP003812.1	Chlamydia psittaci 84/55	Chlamydia psittaci	Bacteria	Chlamydiae	Chlamydiia	Chlamydiales	Chlamydiaceae	Chlamydia	#N/A	84/55	#N/A	#N/A
6	PlasmidGroup_7.csv	CP003814.1	7	V14	6837	1218357	406376230	CP003814	Chlamydia psittaci M56 plasmid pcpM56, complete sequence	gi|406376230|gb|CP003814.1|	406376230	2012/09/21	2016/07/26	256	7553	genomic	dna	circular	insd	#N/A	171917	plasmid	strain|host|plasmid|isolation_source|collection_date	M56|Ondatra zibethicus|pcpM56|muskrat during outbreak|1961	#N/A	#N/A	#N/A	complete	11	#N/A	Chlamydia psittaci M56	M56	SAMN02604211	Length;Length;all;blob_size;cdregion;cdregion;gene;gene;org;pub;pub;all;prot;prot;all;region;region;site;site;Length;all;blob_size;cdregion;gene;org;prot;pub;region;site;7553;7553;17;12248;8;8;8;8;1;2;1;8;8;8;19;9;9;10;10;7553;44;12248;8;8;1;8;2;9;10;NA;literal;NA;NA;NA;CDS;NA;Gene;NA;NA;PubMed;NA;NA;Prot;NA;NA;Region;NA;Site;NA;NA;NA;NA;NA;NA;NA;NA;NA;NA;NA;NA;NA;NA;NA;NA;NA;NA;NA;NA;NA;CDS;CDS;…	1;1	TRUE;CP003814.1	CP003814.1	Chlamydia psittaci M56	Chlamydia psittaci	Bacteria	Chlamydiae	Chlamydiia	Chlamydiales	Chlamydiaceae	Chlamydia	#N/A	M56	#N/A	#N/A
7	PlasmidGroup_7.csv	CP003815.1	7	V6	6834	1218354	406376241	CP003815	Chlamydia psittaci MN plasmid pcpMN, complete sequence	gi|406376241|gb|CP003815.1|	406376241	2012/09/21	2016/07/26	256	7491	genomic	dna	circular	insd	#N/A	171914	plasmid	strain|host|plasmid|country|isolation_source|collection_date	MN|Homo sapiens|pcpMN|USA|throat of partient with an influenza-like infection|1934	#N/A	#N/A	#N/A	complete	11	#N/A	Chlamydia psittaci MN	MN	SAMN02604208	Length;Length;all;blob_size;cdregion;cdregion;gene;gene;gene;org;pub;pub;all;prot;prot;all;region;region;site;site;Length;all;blob_size;cdregion;gene;org;prot;pub;region;site;7491;7491;17;11350;7;7;9;7;2;1;2;1;7;7;7;9;5;5;4;4;7491;33;11350;7;9;1;7;2;5;4;NA;literal;NA;NA;NA;CDS;NA;Gene;Gene/pseudo;NA;NA;PubMed;NA;NA;Prot;NA;NA;Region;NA;Site;NA;NA;NA;NA;NA;NA;NA;NA;NA;NA;NA;NA;NA;NA;NA;NA;NA;NA;NA…	1;1	TRUE;CP003815.1	CP003815.1	Chlamydia psittaci MN	Chlamydia psittaci	Bacteria	Chlamydiae	Chlamydiia	Chlamydiales	Chlamydiaceae	Chlamydia	#N/A	MN	#N/A	#N/A
8	PlasmidGroup_7.csv	CP003816.1	7	V12	6457	1050221	406376249	CP003816	Chlamydia psittaci NJ1 plasmid pcpNJ1, complete sequence	gi|406376249|gb|CP003816.1|	406376249	2012/09/21	2016/07/26	256	7552	genomic	dna	circular	insd	#N/A	172451	plasmid	strain|host|old_name|plasmid|country|isolation_source|collection_date	NJ1|Meleagris gallopavo|Chlamydia psittaci|pcpNJ1|USA|turkey|1954	#N/A	#N/A	#N/A	complete	11	#N/A	Chlamydia psittaci NJ1	NJ1	SAMN02604214	Length;Length;all;blob_size;cdregion;cdregion;gene;gene;org;pub;pub;all;prot;prot;all;region;region;site;site;Length;all;blob_size;cdregion;gene;org;prot;pub;region;site;7552;7552;17;12326;8;8;8;8;1;2;1;8;8;8;20;10;10;10;10;7552;45;12326;8;8;1;8;2;10;10;NA;literal;NA;NA;NA;CDS;NA;Gene;NA;NA;PubMed;NA;NA;Prot;NA;NA;Region;NA;Site;NA;NA;NA;NA;NA;NA;NA;NA;NA;NA;NA;NA;NA;NA;NA;NA;NA;NA;NA;NA;NA;CDS;C…	1;1	TRUE;CP003816.1	CP003816.1	Chlamydia psittaci NJ1	Chlamydia psittaci	Bacteria	Chlamydiae	Chlamydiia	Chlamydiales	Chlamydiaceae	Chlamydia	#N/A	NJ1	#N/A	#N/A
9	PlasmidGroup_7.csv	CP003817.1	7	V16	6835	1218355	406376258	CP003817	Chlamydia psittaci VS225 plasmid pcpVS225, complete sequence	gi|406376258|gb|CP003817.1|	406376258	2012/09/21	2016/07/26	256	7553	genomic	dna	circular	insd	#N/A	171915	plasmid	strain|host|plasmid|country|collection_date	VS225|parakeet|pcpVS225|USA|1991	#N/A	#N/A	#N/A	complete	11	#N/A	Chlamydia psittaci VS225	VS225	SAMN02604209	Length;Length;all;blob_size;cdregion;cdregion;gene;gene;org;pub;pub;all;prot;prot;all;region;region;site;site;Length;all;blob_size;cdregion;gene;org;prot;pub;region;site;7553;7553;17;12269;8;8;8;8;1;2;1;8;8;8;19;9;9;10;10;7553;44;12269;8;8;1;8;2;9;10;NA;literal;NA;NA;NA;CDS;NA;Gene;NA;NA;PubMed;NA;NA;Prot;NA;NA;Region;NA;Site;NA;NA;NA;NA;NA;NA;NA;NA;NA;NA;NA;NA;NA;NA;NA;NA;NA;NA;NA;NA;NA;CDS;CDS;…	1;1	TRUE;CP003817.1	CP003817.1	Chlamydia psittaci VS225	Chlamydia psittaci	Bacteria	Chlamydiae	Chlamydiia	Chlamydiales	Chlamydiaceae	Chlamydia	#N/A	VS225	#N/A	#N/A
10	PlasmidGroup_7.csv	CP003818.1	7	V3	6838	1218358	406376268	CP003818	Chlamydia psittaci WC plasmid pcpWC, complete sequence	gi|406376268|gb|CP003818.1|	406376268	2012/09/21	2016/07/26	256	7553	genomic	dna	circular	insd	#N/A	171918	plasmid	strain|host|plasmid|isolation_source	WC|Bos taurus|pcpWC|cattle during an outbreak of enteritis	#N/A	#N/A	#N/A	complete	11	#N/A	Chlamydia psittaci WC	WC	SAMN02604212	Length;Length;all;blob_size;cdregion;cdregion;gene;gene;org;pub;pub;all;prot;prot;all;region;region;site;site;Length;all;blob_size;cdregion;gene;org;prot;pub;region;site;7553;7553;17;12245;8;8;8;8;1;2;1;8;8;8;19;9;9;10;10;7553;44;12245;8;8;1;8;2;9;10;NA;literal;NA;NA;NA;CDS;NA;Gene;NA;NA;PubMed;NA;NA;Prot;NA;NA;Region;NA;Site;NA;NA;NA;NA;NA;NA;NA;NA;NA;NA;NA;NA;NA;NA;NA;NA;NA;NA;NA;NA;NA;CDS;CDS;…	1;1	TRUE;CP003818.1	CP003818.1	Chlamydia psittaci WC	Chlamydia psittaci	Bacteria	Chlamydiae	Chlamydiia	Chlamydiales	Chlamydiaceae	Chlamydia	#N/A	WC	#N/A	#N/A
11	PlasmidGroup_7.csv	CP003819.1	7	V4	6836	1218356	406376277	CP003819	Chlamydia psittaci WS/RT/E30 plasmid pcpWSRTE30, complete sequence	gi|406376277|gb|CP003819.1|	406376277	2012/09/21	2016/07/26	256	7553	genomic	dna	circular	insd	#N/A	171916	plasmid	strain|host|plasmid|country|isolation_source|collection_date	WS/RT/E30|Anas platyrhynchos|pcpWSRTE30|Germany|duck with no clinical signs|2001	#N/A	#N/A	#N/A	complete	11	#N/A	Chlamydia psittaci WS/RT/E30	WS/RT/E30	SAMN02604210	Length;Length;all;blob_size;cdregion;cdregion;gene;gene;org;pub;pub;all;prot;prot;all;region;region;site;site;Length;all;blob_size;cdregion;gene;org;prot;pub;region;site;7553;7553;17;12404;8;8;8;8;1;2;1;8;8;8;20;10;10;10;10;7553;45;12404;8;8;1;8;2;10;10;NA;literal;NA;NA;NA;CDS;NA;Gene;NA;NA;PubMed;NA;NA;Prot;NA;NA;Region;NA;Site;NA;NA;NA;NA;NA;NA;NA;NA;NA;NA;NA;NA;NA;NA;NA;NA;NA;NA;NA;NA;NA;CDS;C…	1;1	TRUE;CP003819.1	CP003819.1	Chlamydia psittaci WS/RT/E30	Chlamydia psittaci	Bacteria	Chlamydiae	Chlamydiia	Chlamydiales	Chlamydiaceae	Chlamydia	#N/A	WS/RT/E30	#N/A	#N/A
12	PlasmidGroup_7.csv	CP006572.1	7	V10	6877	1229831	589299685	CP006572	Chlamydia avium 10DC88 plasmid p10DC88, complete sequence	gi|589299685|gb|CP006572.1|	589299685	2014/03/03	2016/07/26	256	7099	genomic	dna	circular	insd	#N/A	209934	plasmid	strain|old_name|plasmid	10DC88|Chlamydia sp. 10DC88|p10DC88	#N/A	#N/A	#N/A	complete	11	#N/A	Chlamydia avium 10DC88	10DC88	SAMN02216823	Length;Length;all;blob_size;cdregion;cdregion;gene;gene;org;pub;pub;all;prot;prot;all;region;region;site;site;Length;all;blob_size;cdregion;gene;org;prot;pub;region;site;7099;7099;15;12051;7;7;7;7;1;2;1;7;7;7;20;11;11;9;9;7099;42;12051;7;7;1;7;2;11;9;NA;literal;NA;NA;NA;CDS;NA;Gene;NA;NA;PubMed;NA;NA;Prot;NA;NA;Region;NA;Site;NA;NA;NA;NA;NA;NA;NA;NA;NA;NA;NA;NA;NA;NA;NA;NA;NA;NA;NA;NA;NA;CDS;CDS;…	1;1	TRUE;CP006572.1	CP006572.1	Chlamydia avium 10DC88	Chlamydia avium	Bacteria	Chlamydiae	Chlamydiia	Chlamydiales	Chlamydiaceae	Chlamydia	#N/A	10DC88	#N/A	#N/A
13	PlasmidGroup_7.csv	CP015841.1	7	V17	6677	1143323	1032414866	CP015841	Chlamydia gallinacea 08-1274/3 plasmid p1274, complete sequence	gi|1032414866|gb|CP015841.1|	1032414866	2016/05/25	2016/07/08	256	7619	genomic	dna	circular	insd	#N/A	209652	plasmid	strain|host|culture_collection|old_name|plasmid|country|isolation_source|collection_date	08-1274/3|Gallus gallus|DSM:27451|Chlamydia gallinacea|p1274|France|cloacal swab|2008	#N/A	#N/A	#N/A	complete	11	#N/A	Chlamydia gallinacea 08-1274/3	08-1274/3	SAMN02435823	Length;Length;all;blob_size;cdregion;cdregion;cdregion;evidence;gene;gene;gene;org;pub;pub;all;prot;prot;all;region;region;site;site;Length;all;blob_size;cdregion;evidence;gene;org;prot;pub;region;site;all;prot;prot;7619;7619;19;18046;9;8;1;9;9;8;1;1;3;1;8;8;8;8;5;5;3;3;7619;36;18046;9;9;9;1;9;3;5;3;1;1;1;NA;literal;NA;NA;NA;CDS;CDS/pseudo;NA;NA;Gene;Gene/pseudo;NA;NA;PubMed;NA;NA;Prot;NA;NA;Regi…	1;1	TRUE;CP015841.1	CP015841.1	Chlamydia gallinacea 08-1274/3	Chlamydia gallinacea	Bacteria	Chlamydiae	Chlamydiia	Chlamydiales	Chlamydiaceae	Chlamydia	#N/A	08-1274/3	#N/A	#N/A
14	PlasmidGroup_7.csv	CP019793.1	7	V15	7470	1457153	1150422577	CP019793	Chlamydia gallinacea strain JX-1 plasmid pJX1, complete sequence	gi|1150422577|gb|CP019793.1|	1150422577	2017/02/28	2017/02/28	256	7492	genomic	dna	circular	insd	#N/A	374394	plasmid	strain|host|plasmid|country|isolation_source|collection_date	JX-1|Gallus gallus|pJX1|China|cloacal swab|2015	#N/A	#N/A	#N/A	complete	11	#N/A	Chlamydia gallinacea	JX-1	SAMN06323233	Length;Length;all;blob_size;cdregion;cdregion;evidence;gene;gene;org;pub;pub;all;prot;prot;all;region;region;site;site;Length;all;blob_size;cdregion;evidence;gene;org;prot;pub;region;site;7492;7492;17;19918;8;8;8;8;8;1;2;1;8;8;8;10;6;6;4;4;7492;35;19918;8;8;8;1;8;2;6;4;NA;literal;NA;NA;NA;CDS;NA;NA;Gene;NA;NA;unpublished;NA;NA;Prot;NA;NA;Region;NA;Site;NA;NA;NA;NA;NA;NA;NA;NA;NA;NA;NA;NA;NA;NA;NA…	1;1	TRUE;CP019793.1	CP019793.1	Chlamydia gallinacea	Chlamydia gallinacea	Bacteria	Chlamydiae	Chlamydiia	Chlamydiales	Chlamydiaceae	Chlamydia	#N/A	JX-1	#N/A	#N/A
15	PlasmidGroup_7.csv	CP024452.1	7	V11	3729	83554	1274758590	CP024452	Chlamydia psittaci strain GIMC 2005:CpsCP1 plasmid pCpsCP1, complete sequence	gi|1274758590|gb|CP024452.1|	1274758590	2017/11/06	2017/11/06	256	7553	genomic	dna	circular	insd	#N/A	413811	plasmid	strain|host|gb_synonym|genotype|plasmid|country|isolation_source|lat_lon|collection_date|collected_by	GIMC 2005:CpsCP1|Homo sapiens|Chlamydophila psittaci|ST24|pCpsCP1|Russia: Moscow|synovial fluid|55.75 N 37.62 E|1971|Shatkin A.A., Kolkova N.I.	#N/A	#N/A	#N/A	complete	11	#N/A	Chlamydia psittaci	GIMC 2005:CpsCP1	SAMN07767758	Length;Length;all;blob_size;cdregion;cdregion;gene;gene;org;pub;all;prot;prot;all;region;region;site;site;Length;all;blob_size;cdregion;gene;org;prot;pub;region;site;7553;7553;13;9065;6;6;6;6;1;1;6;6;6;9;5;5;4;4;7553;28;9065;6;6;1;6;1;5;4;NA;literal;NA;NA;NA;CDS;NA;Gene;NA;NA;NA;NA;Prot;NA;NA;Region;NA;Site;NA;NA;NA;NA;NA;NA;NA;NA;NA;NA;NA;NA;NA;NA;NA;NA;NA;NA;NA;NA;CDS;CDS;CDS;CDS/CDD;CDS/CDD;CD…	1;1	TRUE;CP024452.1	CP024452.1	Chlamydia psittaci	Chlamydia psittaci	Bacteria	Chlamydiae	Chlamydiia	Chlamydiales	Chlamydiaceae	Chlamydia	#N/A	GIMC 2005:CpsCP1	#N/A	#N/A
16	PlasmidGroup_7.csv	CP024454.1	7	V5	3731	83554	1274756530	CP024454	Chlamydia psittaci strain GIMC 2003:Cps25SM plasmid pCps25SM, complete sequence	gi|1274756530|gb|CP024454.1|	1274756530	2017/11/06	2017/11/06	256	7553	genomic	dna	circular	insd	#N/A	413813	plasmid	strain|host|gb_synonym|genotype|plasmid|country|isolation_source|lat_lon|collection_date|collected_by	GIMC 2003:Cps25SM|Homo sapiens|Chlamydophila psittaci|ST24|pCps25SM|USA|synovial fluid|37.77 N 122.42 W|1964|Schachter J.	#N/A	#N/A	#N/A	complete	11	#N/A	Chlamydia psittaci	GIMC 2003:Cps25SM	SAMN07767707	Length;Length;all;blob_size;cdregion;cdregion;gene;gene;org;pub;all;prot;prot;all;region;region;site;site;Length;all;blob_size;cdregion;gene;org;prot;pub;region;site;7553;7553;13;9225;6;6;6;6;1;1;6;6;6;9;5;5;4;4;7553;28;9225;6;6;1;6;1;5;4;NA;literal;NA;NA;NA;CDS;NA;Gene;NA;NA;NA;NA;Prot;NA;NA;Region;NA;Site;NA;NA;NA;NA;NA;NA;NA;NA;NA;NA;NA;NA;NA;NA;NA;NA;NA;NA;NA;NA;CDS;CDS;CDS;CDS/CDD;CDS/CDD;CD…	1;1	TRUE;CP024454.1	CP024454.1	Chlamydia psittaci	Chlamydia psittaci	Bacteria	Chlamydiae	Chlamydiia	Chlamydiales	Chlamydiaceae	Chlamydia	#N/A	GIMC 2003:Cps25SM	#N/A	#N/A
17	PlasmidGroup_7.csv	CP024456.1	7	V8	3730	83554	1274757559	CP024456	Chlamydia psittaci strain GIMC 2004:CpsAP23 plasmid pCpsAP23, complete sequence	gi|1274757559|gb|CP024456.1|	1274757559	2017/11/06	2017/11/06	256	7549	genomic	dna	circular	insd	#N/A	413809	plasmid	strain|host|gb_synonym|genotype|plasmid|country|isolation_source|lat_lon|collection_date|collected_by	GIMC 2004:CpsAP23|Homo sapiens|Chlamydophila psittaci|ST24|pCpsAP23|Russia: Moscow|synovial fluid|55.75 N 37.62 E|1971|Shatkin A.A., Kolkova N.I.	#N/A	#N/A	#N/A	complete	11	#N/A	Chlamydia psittaci	GIMC 2004:CpsAP23	SAMN07767708	Length;Length;all;blob_size;cdregion;cdregion;gene;gene;org;pub;all;prot;prot;all;region;region;site;site;Length;all;blob_size;cdregion;gene;org;prot;pub;region;site;7549;7549;13;9078;6;6;6;6;1;1;6;6;6;9;5;5;4;4;7549;28;9078;6;6;1;6;1;5;4;NA;literal;NA;NA;NA;CDS;NA;Gene;NA;NA;NA;NA;Prot;NA;NA;Region;NA;Site;NA;NA;NA;NA;NA;NA;NA;NA;NA;NA;NA;NA;NA;NA;NA;NA;NA;NA;NA;NA;CDS;CDS;CDS;CDS/CDD;CDS/CDD;CD…	1;1	TRUE;CP024456.1	CP024456.1	Chlamydia psittaci	Chlamydia psittaci	Bacteria	Chlamydiae	Chlamydiia	Chlamydiales	Chlamydiaceae	Chlamydia	#N/A	GIMC 2004:CpsAP23	#N/A	#N/A
1	PlasmidGroup_70.csv	CP000824.1	70	V1	4575	290338	157086521	CP000824	Citrobacter koseri ATCC BAA-895 plasmid pCKO2, complete sequence	gi|157086521|gb|CP000824.1|	157086521	2007/09/11	2016/07/26	256	5601	genomic	dna	circular	insd	#N/A	12716	plasmid	strain|plasmid	ATCC BAA-895|pCKO2	#N/A	#N/A	#N/A	complete	11	#N/A	Citrobacter koseri ATCC BAA-895	ATCC BAA-895	SAMN02603912	Length;Length;all;blob_size;cdregion;cdregion;evidence;gene;gene;org;pub;rna;rna;all;prot;prot;all;region;region;Length;all;blob_size;cdregion;evidence;gene;org;prot;pub;region;rna;5601;5601;29;16101;13;13;14;14;14;1;1;1;1;13;13;13;4;4;4;5601;46;16101;13;14;14;1;13;1;4;1;NA;literal;NA;NA;NA;CDS;NA;NA;Gene;NA;NA;NA;misc_RNA;NA;NA;Prot;NA;NA;Region;NA;NA;NA;NA;NA;NA;NA;NA;NA;NA;NA;NA;NA;NA;NA;NA;NA…	1;1	TRUE;CP000824.1	CP000824.1	Citrobacter koseri ATCC BAA-895	Citrobacter koseri	Bacteria	Proteobacteria	Gammaproteobacteria	Enterobacterales	Enterobacteriaceae	Citrobacter	#N/A	ATCC BAA-895	#N/A	#N/A
2	PlasmidGroup_70.csv	CP025460.1	70	V2	1275	573	1317753037	CP025460	Klebsiella pneumoniae strain KP69 plasmid p69-4, complete sequence	gi|1317753037|gb|CP025460.1|	1317753037	2017/12/28	2017/12/28	256	5596	genomic	dna	circular	insd	#N/A	422495	plasmid	strain|host|plasmid|country|collection_date	KP69|Homo sapiens|p69-4|China:Shanghai|2017-05-17	#N/A	#N/A	#N/A	complete	11	#N/A	Klebsiella pneumoniae	KP69	SAMN08180551	Length;Length;all;blob_size;cdregion;cdregion;cdregion;evidence;gene;gene;gene;org;pub;pub;all;prot;prot;Length;all;blob_size;cdregion;evidence;gene;org;prot;pub;all;prot;prot;5596;5596;21;21420;10;7;3;10;10;7;3;1;2;1;7;7;7;5596;31;21420;10;10;10;1;10;2;3;3;3;NA;literal;NA;NA;NA;CDS;CDS/pseudo;NA;NA;Gene;Gene/pseudo;NA;NA;unpublished;NA;NA;Prot;NA;NA;NA;NA;NA;NA;NA;NA;NA;NA;NA;Prot;NA;NA;NA;NA;NA…	1;1	TRUE;CP025460.1	CP025460.1	Klebsiella pneumoniae	Klebsiella pneumoniae	Bacteria	Proteobacteria	Gammaproteobacteria	Enterobacterales	Enterobacteriaceae	Klebsiella	#N/A	KP69	#N/A	#N/A
3	PlasmidGroup_70.csv	CP025465.1	70	V3	1364	573	1317758787	CP025465	Klebsiella pneumoniae strain F44 plasmid p44-4, complete sequence	gi|1317758787|gb|CP025465.1|	1317758787	2017/12/28	2017/12/28	256	5596	genomic	dna	circular	insd	#N/A	422508	plasmid	strain|host|plasmid|country|collection_date	F44|Homo sapiens|p44-4|China:Shanghai|2016-04-18	#N/A	#N/A	#N/A	complete	11	#N/A	Klebsiella pneumoniae	F44	SAMN08180798	Length;Length;all;blob_size;cdregion;cdregion;cdregion;evidence;gene;gene;gene;org;pub;pub;all;prot;prot;Length;all;blob_size;cdregion;evidence;gene;org;prot;pub;all;prot;prot;5596;5596;21;21500;10;7;3;10;10;7;3;1;2;1;7;7;7;5596;31;21500;10;10;10;1;10;2;3;3;3;NA;literal;NA;NA;NA;CDS;CDS/pseudo;NA;NA;Gene;Gene/pseudo;NA;NA;unpublished;NA;NA;Prot;NA;NA;NA;NA;NA;NA;NA;NA;NA;NA;NA;Prot;NA;NA;NA;NA;NA…	1;1	TRUE;CP025465.1	CP025465.1	Klebsiella pneumoniae	Klebsiella pneumoniae	Bacteria	Proteobacteria	Gammaproteobacteria	Enterobacterales	Enterobacteriaceae	Klebsiella	#N/A	F44	#N/A	#N/A
1	PlasmidGroup_71.csv	CP000823.1	71	V1	4576	290338	157086505	CP000823	Citrobacter koseri ATCC BAA-895 plasmid pCKO3, complete sequence	gi|157086505|gb|CP000823.1|	157086505	2007/09/11	2016/07/26	256	9294	genomic	dna	circular	insd	#N/A	12716	plasmid	strain|plasmid	ATCC BAA-895|pCKO3	#N/A	#N/A	#N/A	complete	11	#N/A	Citrobacter koseri ATCC BAA-895	ATCC BAA-895	SAMN02603912	Length;Length;all;blob_size;cdregion;cdregion;evidence;gene;gene;org;pub;rna;rna;all;prot;prot;all;region;region;Length;all;blob_size;cdregion;evidence;gene;org;prot;pub;region;rna;9294;9294;33;20001;15;15;25;16;16;1;1;1;1;15;15;15;10;10;10;9294;58;20001;15;25;16;1;15;1;10;1;NA;literal;NA;NA;NA;CDS;NA;NA;Gene;NA;NA;NA;misc_RNA;NA;NA;Prot;NA;NA;Region;NA;NA;NA;NA;NA;NA;NA;NA;NA;NA;NA;NA;NA;NA;NA;N…	1;1	TRUE;CP000823.1	CP000823.1	Citrobacter koseri ATCC BAA-895	Citrobacter koseri	Bacteria	Proteobacteria	Gammaproteobacteria	Enterobacterales	Enterobacteriaceae	Citrobacter	#N/A	ATCC BAA-895	#N/A	#N/A
2	PlasmidGroup_71.csv	CP009772.1	71	V4	3657	72407	717149768	CP009772	Klebsiella pneumoniae subsp. pneumoniae strain KPNIH33 plasmid pEA1509_B, complete sequence	gi|717149768|gnl|NISC|PRJNA243858pEA1509_B|gb|CP009772.1|	717149768	2014/11/12	2016/07/26	256	9294	genomic	dna	circular	insd	#N/A	243858	plasmid	strain|host|sub_species|plasmid|country|isolation_source|collection_date	KPNIH33|Homo sapiens|pneumoniae|pEA1509_B|USA|urine|2013	#N/A	#N/A	#N/A	complete	11	#N/A	Klebsiella pneumoniae subsp. pneumoniae	KPNIH33	SAMN02720898	Length;Length;all;blob_size;cdregion;cdregion;evidence;gene;gene;org;pub;pub;all;prot;prot;all;region;region;Length;all;blob_size;cdregion;evidence;gene;org;prot;pub;region;9294;9294;23;26905;11;11;11;11;11;1;2;1;11;11;11;11;11;11;9294;45;26905;11;11;11;1;11;2;11;NA;literal;NA;NA;NA;CDS;NA;NA;Gene;NA;NA;PubMed;NA;NA;Prot;NA;NA;Region;NA;NA;NA;NA;NA;NA;NA;NA;NA;NA;NA;NA;NA;NA;NA;NA;NA;NA;NA;NA;NA;…	1;1	TRUE;CP009772.1	CP009772.1	Klebsiella pneumoniae subsp. pneumoniae	Klebsiella pneumoniae	Bacteria	Proteobacteria	Gammaproteobacteria	Enterobacterales	Enterobacteriaceae	Klebsiella	#N/A	KPNIH33	#N/A	#N/A
3	PlasmidGroup_71.csv	CP018445.1	71	V2	1300	573	1114615279	CP018445	Klebsiella pneumoniae strain Kp_Goe_822917 plasmid pKp_Goe_917-4, complete sequence	gi|1114615279|gb|CP018445.1|	1114615279	2016/12/13	2016/12/13	256	9294	genomic	dna	circular	insd	#N/A	329409	plasmid	strain|host|culture_collection|genotype|plasmid|country|isolation_source|lat_lon|collection_date|collected_by	Kp_Goe_822917|Homo sapiens|DSM:103702|MLST ST11|pKp_Goe_917-4|Germany: Goettingen|skin swab|51.539190168651764 N 9.911562499999945 E|2013-03-12|Andreas Erich Zautner	#N/A	#N/A	#N/A	complete	11	#N/A	Klebsiella pneumoniae	Kp_Goe_822917	SAMN05412453	Length;Length;all;blob_size;cdregion;cdregion;evidence;gene;gene;org;pub;pub;all;prot;prot;all;region;region;Length;all;blob_size;cdregion;evidence;gene;org;prot;pub;region;9294;9294;27;29619;13;13;13;13;13;1;2;1;13;13;13;11;11;11;9294;51;29619;13;13;13;1;13;2;11;NA;literal;NA;NA;NA;CDS;NA;NA;Gene;NA;NA;unpublished;NA;NA;Prot;NA;NA;Region;NA;NA;NA;NA;NA;NA;NA;NA;NA;NA;NA;NA;NA;NA;NA;NA;NA;NA;NA;N…	1;1	TRUE;CP018445.1	CP018445.1	Klebsiella pneumoniae	Klebsiella pneumoniae	Bacteria	Proteobacteria	Gammaproteobacteria	Enterobacterales	Enterobacteriaceae	Klebsiella	#N/A	Kp_Goe_822917	#N/A	#N/A
4	PlasmidGroup_71.csv	CP018672.1	71	V6	1213	573	1120774075	CP018672	Klebsiella pneumoniae strain CAV1217 plasmid pCAV1217-9294, complete sequence	gi|1120774075|gb|CP018672.1|	1120774075	2016/12/19	2016/12/19	256	9294	genomic	dna	circular	insd	#N/A	246471	plasmid	strain|host|plasmid|country|isolation_source|lat_lon|collection_date|collected_by	CAV1217|Homo sapiens|pCAV1217-9294|USA:Virginia|Urine|38.14 N 78.45 W|Aug-2010|Clinical Microbiology University of Virginia Health System	#N/A	#N/A	#N/A	complete	11	#N/A	Klebsiella pneumoniae	CAV1217	SAMN03024585	Length;Length;all;blob_size;cdregion;cdregion;evidence;gene;gene;org;pub;pub;all;prot;prot;all;region;region;Length;all;blob_size;cdregion;evidence;gene;org;prot;pub;region;9294;9294;27;29480;13;13;13;13;13;1;2;1;13;13;13;11;11;11;9294;51;29480;13;13;13;1;13;2;11;NA;literal;NA;NA;NA;CDS;NA;NA;Gene;NA;NA;unpublished;NA;NA;Prot;NA;NA;Region;NA;NA;NA;NA;NA;NA;NA;NA;NA;NA;NA;NA;NA;NA;NA;NA;NA;NA;NA;N…	1;1	TRUE;CP018672.1	CP018672.1	Klebsiella pneumoniae	Klebsiella pneumoniae	Bacteria	Proteobacteria	Gammaproteobacteria	Enterobacterales	Enterobacteriaceae	Klebsiella	#N/A	CAV1217	#N/A	#N/A
5	PlasmidGroup_71.csv	CP024884.1	71	V3	427	548	1280002800	CP024884	Klebsiella aerogenes strain AR_0009 plasmid tig00000054_pilon, complete sequence	gi|1280002800|gnl|NISC|tig00000054_pilon|gb|CP024884.1|	1280002800	2017/11/27	2017/11/27	256	9294	genomic	dna	circular	insd	#N/A	292901	plasmid	strain|plasmid	AR_0009|tig00000054_pilon	#N/A	#N/A	#N/A	complete	11	#N/A	Klebsiella aerogenes	AR_0009	SAMN04014850	Length;Length;all;blob_size;cdregion;cdregion;cdregion;evidence;gene;gene;gene;org;pub;pub;all;prot;prot;all;region;region;Length;all;blob_size;cdregion;evidence;gene;org;prot;pub;region;all;prot;prot;9294;9294;27;28741;13;12;1;13;13;12;1;1;2;1;12;12;12;10;10;10;9294;50;28741;13;13;13;1;13;2;10;1;1;1;NA;literal;NA;NA;NA;CDS;CDS/pseudo;NA;NA;Gene;Gene/pseudo;NA;NA;unpublished;NA;NA;Prot;NA;NA;Regi…	1;1	TRUE;CP024884.1	CP024884.1	Klebsiella aerogenes	Klebsiella aerogenes	Bacteria	Proteobacteria	Gammaproteobacteria	Enterobacterales	Enterobacteriaceae	Klebsiella	#N/A	AR_0009	#N/A	#N/A
6	PlasmidGroup_71.csv	FO203353.1	71	V5	6293	935296	443900783	FO203353	Enterobacter aerogenes EA1509E plasmid pEA1509_B	gi|443900783|emb|FO203353.1|	443900783	2013/01/25	2015/02/27	256	9294	genomic	dna	circular	insd	#N/A	61107		old_name|strain	Enterobacter aerogenes EA1509E|EA1509E	#N/A	#N/A	#N/A	complete	11	#N/A	Klebsiella aerogenes EA1509E	EA1509E	SAMEA3138432	Length;Length;all;blob_size;cdregion;cdregion;org;pub;pub;all;prot;prot;all;region;region;Length;all;blob_size;cdregion;org;prot;pub;region;9294;9294;18;17208;17;17;1;2;1;17;17;17;11;11;11;9294;46;17208;17;1;17;2;11;NA;literal;NA;NA;NA;CDS;NA;NA;PubMed;NA;NA;Prot;NA;NA;Region;NA;NA;NA;NA;NA;NA;NA;NA;NA;NA;NA;NA;NA;NA;NA;NA;NA;CDS;CDS;CDS;CDS/CDD;CDS/CDD;CDS/CDD;all;all;all;all;all;all;all;all	1;1	TRUE;FO203353.1	FO203353.1	Klebsiella aerogenes EA1509E	Klebsiella aerogenes	Bacteria	Proteobacteria	Gammaproteobacteria	Enterobacterales	Enterobacteriaceae	Klebsiella	#N/A	EA1509E	#N/A	#N/A
1	PlasmidGroup_73.csv	CP000980.1	73	V1	5132	412419	201084348	CP000980	Borrelia duttonii Ly plasmid pl23, partial sequence	gi|201084348|gb|CP000980.1|	201084348	2008/09/15	2016/07/26	#N/A	23303	genomic	dna	linear	insd	#N/A	18231	plasmid	strain|plasmid	Ly|pl23	#N/A	#N/A	#N/A		11	#N/A	Borrelia duttonii Ly	Ly	SAMN02603585	Length;Length;all;blob_size;cdregion;cdregion;gene;gene;gene;org;pub;pub;all;prot;prot;all;region;region;site;site;Length;all;blob_size;cdregion;gene;org;prot;pub;region;site;23303;23303;44;26702;21;21;22;21;1;1;2;1;21;21;21;29;24;24;5;5;23303;94;26702;21;22;1;21;2;24;5;NA;literal;NA;NA;NA;CDS;NA;Gene;Gene/pseudo;NA;NA;PubMed;NA;NA;Prot;NA;NA;Region;NA;Site;NA;NA;NA;NA;NA;NA;NA;NA;NA;NA;NA;NA;NA;…	1;1	TRUE;CP000980.1	CP000980.1	Borrelia duttonii Ly	Borrelia duttonii	Bacteria	Spirochaetes	Spirochaetia	Spirochaetales	Borreliaceae	Borrelia	#N/A	Ly	#N/A	#N/A
2	PlasmidGroup_73.csv	CP000995.1	73	V2	5125	412418	201085584	CP000995	Borrelia recurrentis A1 plasmid pl23, complete sequence	gi|201085584|gb|CP000995.1|	201085584	2008/09/15	2016/07/26	#N/A	22945	genomic	dna	linear	insd	#N/A	18233	plasmid	strain|old_name|plasmid	A1|Borrelia recurrentis|pl23	#N/A	#N/A	#N/A	complete	11	#N/A	Borrelia recurrentis A1	A1	SAMN02603586	Length;Length;all;blob_size;cdregion;cdregion;gene;gene;gene;org;pub;all;prot;prot;all;region;region;site;site;Length;all;blob_size;cdregion;gene;org;prot;pub;region;site;22945;22945;39;23124;17;17;21;17;4;1;2;17;17;17;22;18;18;4;4;22945;78;23124;17;21;1;17;2;18;4;NA;literal;NA;NA;NA;CDS;NA;Gene;Gene/pseudo;NA;NA;NA;NA;Prot;NA;NA;Region;NA;Site;NA;NA;NA;NA;NA;NA;NA;NA;NA;NA;NA;NA;NA;NA;NA;NA;NA;N…	1;1	TRUE;CP000995.1	CP000995.1	Borrelia recurrentis A1	Borrelia recurrentis	Bacteria	Spirochaetes	Spirochaetia	Spirochaetales	Borreliaceae	Borrelia	#N/A	A1	#N/A	#N/A
1	PlasmidGroup_75.csv	CP000643.1	75	V3	4636	300269	141327103	CP000643	Shigella sonnei Ss046 plasmid pSS046_spC, complete sequence	gi|141327103|gb|CP000643.1|	141327103	2007/04/05	2016/07/21	256	2101	genomic	dna	circular	insd	#N/A	13151	plasmid	strain|plasmid	Ss046|pSS046_spC	#N/A	#N/A	#N/A	complete	11	#N/A	Shigella sonnei Ss046	Ss046	SAMN02603602	Length;Length;all;blob_size;cdregion;cdregion;gene;gene;org;pub;pub;all;prot;prot;all;region;region;Length;all;blob_size;cdregion;gene;org;prot;pub;region;2101;2101;3;4304;1;1;1;1;1;2;1;1;1;1;2;2;2;2101;6;4304;1;1;1;1;2;2;NA;literal;NA;NA;NA;CDS;NA;Gene;NA;NA;PubMed;NA;NA;Prot;NA;NA;Region;NA;NA;NA;NA;NA;NA;NA;NA;NA;NA;NA;NA;NA;NA;NA;NA;NA;NA;NA;NA;CDS;CDS;CDS;CDS/CDD;CDS/CDD;CDS/CDD;all;all;all;…	1;1	TRUE;CP000643.1	CP000643.1	Shigella sonnei Ss046	Shigella sonnei	Bacteria	Proteobacteria	Gammaproteobacteria	Enterobacterales	Enterobacteriaceae	Shigella	#N/A	Ss046	#N/A	#N/A
2	PlasmidGroup_75.csv	CP001058.1	75	V1	4823	344609	187426707	CP001058	Shigella boydii CDC 3083-94 plasmid pBS512_2, complete sequence	gi|187426707|gb|CP001058.1|	187426707	2008/05/05	2016/07/26	256	2089	genomic	dna	circular	insd	#N/A	15637	plasmid	strain|old_name|plasmid	BS512; CDC 3083-94|Shigella boydii BS512|pBS512_2	#N/A	#N/A	#N/A	complete	11	#N/A	Shigella boydii CDC 3083-94	BS512; CDC 3083-94	SAMN02604039	Length;Length;all;blob_size;cdregion;cdregion;gene;gene;org;pub;all;prot;prot;all;region;region;Length;all;blob_size;cdregion;gene;org;prot;pub;region;2089;2089;7;5707;3;3;3;3;1;1;3;3;3;2;2;2;2089;12;5707;3;3;1;3;1;2;NA;literal;NA;NA;NA;CDS;NA;Gene;NA;NA;NA;NA;Prot;NA;NA;Region;NA;NA;NA;NA;NA;NA;NA;NA;NA;NA;NA;NA;NA;NA;NA;NA;NA;NA;NA;CDS;CDS;CDS;CDS/CDD;CDS/CDD;CDS/CDD;all;all;all;all;all;all;all…	1;1	TRUE;CP001058.1	CP001058.1	Shigella boydii CDC 3083-94	Shigella boydii	Bacteria	Proteobacteria	Gammaproteobacteria	Enterobacterales	Enterobacteriaceae	Shigella	#N/A	BS512; CDC 3083-94	#N/A	#N/A
3	PlasmidGroup_75.csv	CP008719.1	75	V5	655	562	971525343	CP008719	Escherichia coli strain ST648 plasmid pEC648_5, complete sequence	gi|971525343|gnl|PRJNA248607|CP008719|gb|CP008719.1|	971525343	2016/01/05	2016/01/05	256	2101	genomic	dna	circular	insd	#N/A	248607	plasmid	strain|plasmid	ST648|pEC648_5	#N/A	#N/A	#N/A	complete	11	#N/A	Escherichia coli	ST648	SAMN02800875	Length;Length;all;blob_size;cdregion;cdregion;evidence;gene;gene;org;pub;pub;all;prot;prot;all;region;region;Length;all;blob_size;cdregion;evidence;gene;org;prot;pub;region;2101;2101;5;6969;2;2;2;2;2;1;2;1;2;2;2;2;2;2;2101;9;6969;2;2;2;1;2;2;2;NA;literal;NA;NA;NA;CDS;NA;NA;Gene;NA;NA;unpublished;NA;NA;Prot;NA;NA;Region;NA;NA;NA;NA;NA;NA;NA;NA;NA;NA;NA;NA;NA;NA;NA;NA;NA;NA;NA;NA;NA;NA;CDS;CDS;CDS;…	1;1	TRUE;CP008719.1	CP008719.1	Escherichia coli	Escherichia coli	Bacteria	Proteobacteria	Gammaproteobacteria	Enterobacterales	Enterobacteriaceae	Escherichia	#N/A	ST648	#N/A	#N/A
4	PlasmidGroup_75.csv	CP011141.1	75	V2	6313	941323	801072739	CP011141	Escherichia coli VR50 plasmid pVR50G, complete sequence	gi|801072739|gb|CP011141.1|	801072739	2015/04/02	2016/07/26	256	2089	genomic	dna	circular	insd	#N/A	61445	plasmid	strain|host|plasmid|isolation_source	VR50|Homo sapiens|pVR50G|urine	#N/A	#N/A	#N/A	complete	11	#N/A	Escherichia coli VR50	VR50	SAMN03371467	Length;Length;all;blob_size;cdregion;cdregion;gene;gene;org;pub;pub;all;prot;prot;all;region;region;Length;all;blob_size;cdregion;gene;org;prot;pub;region;2089;2089;7;10769;3;3;3;3;1;2;1;3;3;3;2;2;2;2089;12;10769;3;3;1;3;2;2;NA;literal;NA;NA;NA;CDS;NA;Gene;NA;NA;PubMed;NA;NA;Prot;NA;NA;Region;NA;NA;NA;NA;NA;NA;NA;NA;NA;NA;NA;NA;NA;NA;NA;NA;NA;NA;NA;NA;CDS;CDS;CDS;CDS/CDD;CDS/CDD;CDS/CDD;all;all;a…	1;1	TRUE;CP011141.1	CP011141.1	Escherichia coli VR50	Escherichia coli	Bacteria	Proteobacteria	Gammaproteobacteria	Enterobacterales	Enterobacteriaceae	Escherichia	#N/A	VR50	#N/A	#N/A
5	PlasmidGroup_75.csv	CP023648.1	75	V6	1830	624	1250084760	CP023648	Shigella sonnei strain CFSAN030807 plasmid pCFSAN030807_3, complete sequence	gi|1250084760|gb|CP023648.1|	1250084760	2017/10/04	2017/10/04	256	2136	genomic	dna	circular	insd	#N/A	273284	plasmid	strain|serovar|host|plasmid|country	CFSAN030807|Serotype group D|Homo sapiens|pCFSAN030807_3|Somalia	#N/A	#N/A	#N/A	complete	11	#N/A	Shigella sonnei	CFSAN030807	SAMN03612247	Length;Length;all;blob_size;cdregion;cdregion;cdregion;evidence;gene;gene;gene;org;pub;pub;all;prot;prot;Length;all;blob_size;cdregion;evidence;gene;org;prot;pub;all;prot;prot;2136;2136;7;8855;3;2;1;3;3;2;1;1;2;1;2;2;2;2136;10;8855;3;3;3;1;3;2;1;1;1;NA;literal;NA;NA;NA;CDS;CDS/pseudo;NA;NA;Gene;Gene/pseudo;NA;NA;unpublished;NA;NA;Prot;NA;NA;NA;NA;NA;NA;NA;NA;NA;NA;NA;Prot;NA;NA;NA;NA;NA;NA;NA;NA;…	1;1	TRUE;CP023648.1	CP023648.1	Shigella sonnei	Shigella sonnei	Bacteria	Proteobacteria	Gammaproteobacteria	Enterobacterales	Enterobacteriaceae	Shigella	#N/A	CFSAN030807	#N/A	#N/A
6	PlasmidGroup_75.csv	CP024803.1	75	V4	847	562	1285282198	CP024803	Escherichia coli strain AMA1167 plasmid pAMA1167-4, complete sequence	gi|1285282198|gb|CP024803.1|	1285282198	2017/12/04	2017/12/04	256	2088	genomic	dna	circular	insd	#N/A	417244	plasmid	strain|host|plasmid|country|isolation_source|collection_date|collected_by	AMA1167|Homo sapiens|pAMA1167-4|Denmark|liver|2015|Statens Serum Institut	#N/A	#N/A	#N/A	complete	11	#N/A	Escherichia coli	AMA1167	SAMN07983336	Length;Length;all;blob_size;cdregion;cdregion;evidence;gene;gene;org;pub;pub;all;prot;prot;all;region;region;Length;all;blob_size;cdregion;evidence;gene;org;prot;pub;region;2088;2088;7;9869;3;3;3;3;3;1;2;1;3;3;3;1;1;1;2088;11;9869;3;3;3;1;3;2;1;NA;literal;NA;NA;NA;CDS;NA;NA;Gene;NA;NA;unpublished;NA;NA;Prot;NA;NA;Region;NA;NA;NA;NA;NA;NA;NA;NA;NA;NA;NA;NA;NA;NA;NA;NA;NA;NA;NA;NA;NA;NA;CDS;CDS;CDS…	1;1	TRUE;CP024803.1	CP024803.1	Escherichia coli	Escherichia coli	Bacteria	Proteobacteria	Gammaproteobacteria	Enterobacterales	Enterobacteriaceae	Escherichia	#N/A	AMA1167	#N/A	#N/A
7	PlasmidGroup_75.csv	CP027201.1	75	V7	1019	562	1359155446	CP027201	Escherichia coli strain WCHEC025943 plasmid p3_025943, complete sequence	gi|1359155446|gb|CP027201.1|	1359155446	2018/02/27	2018/03/14	256	2088	genomic	dna	circular	insd	#N/A	418674	plasmid	strain|plasmid|country|isolation_source|collection_date	WCHEC025943|p3_025943|China: Sichuan, Chengdu|Sewage|2017-04	#N/A	#N/A	#N/A	complete	11	#N/A	Escherichia coli	WCHEC025943	SAMN07510673	Length;Length;all;blob_size;cdregion;cdregion;evidence;gene;gene;org;pub;pub;all;prot;prot;Length;all;blob_size;cdregion;evidence;gene;org;prot;pub;2088;2088;7;11780;3;3;3;3;3;1;5;2;3;3;3;2088;10;11780;3;3;3;1;3;5;NA;literal;NA;NA;NA;CDS;NA;NA;Gene;NA;NA;unpublished;NA;NA;Prot;NA;NA;NA;NA;NA;NA;NA;NA;NA;NA;NA;NA;NA;NA;NA;NA;NA;NA;NA;NA;NA;CDS;CDS;CDS;all;all;all;all;all;all;all;all;all	1;1	TRUE;CP027201.1	CP027201.1	Escherichia coli	Escherichia coli	Bacteria	Proteobacteria	Gammaproteobacteria	Enterobacterales	Enterobacteriaceae	Escherichia	#N/A	WCHEC025943	#N/A	#N/A
1	PlasmidGroup_76.csv	CP001060.1	76	V1	4822	344609	187426764	CP001060	Shigella boydii CDC 3083-94 plasmid pBS512_5, complete sequence	gi|187426764|gb|CP001060.1|	187426764	2008/05/05	2016/07/26	256	5114	genomic	dna	circular	insd	#N/A	15637	plasmid	strain|old_name|plasmid	BS512; CDC 3083-94|Shigella boydii BS512|pBS512_5	#N/A	#N/A	#N/A	complete	11	#N/A	Shigella boydii CDC 3083-94	BS512; CDC 3083-94	SAMN02604039	Length;Length;all;blob_size;cdregion;cdregion;gene;gene;org;pub;all;prot;prot;all;region;region;Length;all;blob_size;cdregion;gene;org;prot;pub;region;5114;5114;9;7923;4;4;4;4;1;1;4;4;4;6;6;6;5114;19;7923;4;4;1;4;1;6;NA;literal;NA;NA;NA;CDS;NA;Gene;NA;NA;NA;NA;Prot;NA;NA;Region;NA;NA;NA;NA;NA;NA;NA;NA;NA;NA;NA;NA;NA;NA;NA;NA;NA;NA;NA;CDS;CDS;CDS;CDS/CDD;CDS/CDD;CDS/CDD;all;all;all;all;all;all;all…	1;1	TRUE;CP001060.1	CP001060.1	Shigella boydii CDC 3083-94	Shigella boydii	Bacteria	Proteobacteria	Gammaproteobacteria	Enterobacterales	Enterobacteriaceae	Shigella	#N/A	BS512; CDC 3083-94	#N/A	#N/A
2	PlasmidGroup_76.csv	CP019693.1	76	V2	1839	624	1194861168	CP019693	Shigella sonnei strain 75/02 plasmid p75-02_5, complete sequence	gi|1194861168|gb|CP019693.1|	1194861168	2017/05/19	2017/05/19	256	5114	genomic	dna	circular	insd	#N/A	369464	plasmid	strain|host|plasmid|country|isolation_source|lat_lon|collection_date|collected_by	75/02|Homo sapiens|p75-02_5|Hungary: Halimba|feces|47.0335 N 17.5364 E|2002|National Center for Epidemiology, Budapest, Hungary	#N/A	#N/A	#N/A	complete	11	#N/A	Shigella sonnei	75/02	SAMN06286561	Length;Length;all;blob_size;cdregion;cdregion;evidence;gene;gene;org;pub;all;prot;prot;all;region;region;Length;all;blob_size;cdregion;evidence;gene;org;prot;pub;region;5114;5114;9;12338;4;4;4;4;4;1;1;4;4;4;5;5;5;5114;18;12338;4;4;4;1;4;1;5;NA;literal;NA;NA;NA;CDS;NA;NA;Gene;NA;NA;NA;NA;Prot;NA;NA;Region;NA;NA;NA;NA;NA;NA;NA;NA;NA;NA;NA;NA;NA;NA;NA;NA;NA;NA;NA;NA;NA;CDS;CDS;CDS;CDS/CDD;CDS/CDD;CD…	1;1	TRUE;CP019693.1	CP019693.1	Shigella sonnei	Shigella sonnei	Bacteria	Proteobacteria	Gammaproteobacteria	Enterobacterales	Enterobacteriaceae	Shigella	#N/A	75/02	#N/A	#N/A
1	PlasmidGroup_77.csv	CP001119.1	77	V1	5249	454169	194405605	CP001119	Salmonella enterica subsp. enterica serovar Heidelberg str. SL476 plasmid pSL476_3, complete sequence	gi|194405605|gb|CP001119.1|	194405605	2008/07/24	2016/07/26	256	3373	genomic	dna	circular	insd	#N/A	20045	plasmid	strain|serovar|sub_species|plasmid	SL476|Heidelberg|enterica|pSL476_3	#N/A	#N/A	#N/A	complete	11	#N/A	Salmonella enterica subsp. enterica serovar Heidelberg str. SL476	SL476	SAMN02604067	Length;Length;all;blob_size;cdregion;cdregion;gene;gene;org;pub;pub;all;prot;prot;all;region;region;Length;all;blob_size;cdregion;gene;org;prot;pub;region;3373;3373;9;7503;4;4;4;4;1;2;1;4;4;4;2;2;2;3373;15;7503;4;4;1;4;2;2;NA;literal;NA;NA;NA;CDS;NA;Gene;NA;NA;PubMed;NA;NA;Prot;NA;NA;Region;NA;NA;NA;NA;NA;NA;NA;NA;NA;NA;NA;NA;NA;NA;NA;NA;NA;NA;NA;NA;CDS;CDS;CDS;CDS/CDD;CDS/CDD;CDS/CDD;all;all;all…	1;1	TRUE;CP001119.1	CP001119.1	Salmonella enterica subsp. enterica serovar Heidelberg str. SL476	Salmonella enterica	Bacteria	Proteobacteria	Gammaproteobacteria	Enterobacterales	Enterobacteriaceae	Salmonella	#N/A	SL476	#N/A	#N/A
2	PlasmidGroup_77.csv	CP011066.1	77	V5	7402	1441627	1015404019	CP011066	Escherichia coli str. Sanji plasmid pSJ_3, complete sequence	gi|1015404019|gnl|PRJNA232611|SJ3|gb|CP011066.1|	1015404019	2016/04/05	2016/04/05	256	3373	genomic	dna	circular	insd	#N/A	232611	plasmid	strain|host|note|plasmid|country|isolation_source|lat_lon|collection_date|collected_by	Sanji|pheasant|highly drug-resistant strain|pSJ_3|China|pheasant duodenum|26.2472 N 119.0831 E|Oct-2011|Xiancheng Zeng	#N/A	#N/A	#N/A	complete	11	#N/A	Escherichia coli str. Sanji	Sanji	SAMN02580208	Length;Length;all;blob_size;cdregion;cdregion;evidence;gene;gene;org;pub;pub;all;prot;prot;all;region;region;Length;all;blob_size;cdregion;evidence;gene;org;prot;pub;region;3373;3373;7;9831;3;3;3;3;3;1;2;1;3;3;3;3;3;3;3373;13;9831;3;3;3;1;3;2;3;NA;literal;NA;NA;NA;CDS;NA;NA;Gene;NA;NA;unpublished;NA;NA;Prot;NA;NA;Region;NA;NA;NA;NA;NA;NA;NA;NA;NA;NA;NA;NA;NA;NA;NA;NA;NA;NA;NA;NA;NA;NA;CDS;CDS;CDS…	1;1	TRUE;CP011066.1	CP011066.1	Escherichia coli str. Sanji	Escherichia coli	Bacteria	Proteobacteria	Gammaproteobacteria	Enterobacterales	Enterobacteriaceae	Escherichia	#N/A	Sanji	#N/A	#N/A
3	PlasmidGroup_77.csv	CP011944.1	77	V4	3997	149539	1029169540	CP011944	Salmonella enterica subsp. enterica serovar Enteritidis strain OLF-00D989 87-1 plasmid intermediate, complete sequence	gi|1029169540|gnl|PRJNA274686|Salmonella__2|gb|CP011944.1|	1029169540	2016/05/18	2016/05/18	256	3372	genomic	dna	circular	insd	#N/A	274686	plasmid	strain|serovar|sub_species|old_name|note|gb_synonym|plasmid|isolation_source	OLF-00D989 87-1|Enteritidis|enterica|Salmonella enterica serovar Enteritidis|phage type 10|Salmonella enteritidis|intermediate|poultry establishment	#N/A	#N/A	#N/A	complete	11	#N/A	Salmonella enterica subsp. enterica serovar Enteritidis	OLF-00D989 87-1	SAMN03328998	Length;Length;all;blob_size;cdregion;cdregion;evidence;gene;gene;org;pub;pub;all;prot;prot;all;region;region;Length;all;blob_size;cdregion;evidence;gene;org;prot;pub;region;3372;3372;9;11375;4;4;4;4;4;1;2;1;4;4;4;4;4;4;3372;17;11375;4;4;4;1;4;2;4;NA;literal;NA;NA;NA;CDS;NA;NA;Gene;NA;NA;unpublished;NA;NA;Prot;NA;NA;Region;NA;NA;NA;NA;NA;NA;NA;NA;NA;NA;NA;NA;NA;NA;NA;NA;NA;NA;NA;NA;NA;NA;CDS;CDS;C…	1;1	TRUE;CP011944.1	CP011944.1	Salmonella enterica subsp. enterica serovar Enteritidis	Salmonella enterica	Bacteria	Proteobacteria	Gammaproteobacteria	Enterobacterales	Enterobacteriaceae	Salmonella	#N/A	OLF-00D989 87-1	#N/A	#N/A
4	PlasmidGroup_77.csv	CP012927.1	77	V3	1751	611	949877007	CP012927	Salmonella enterica subsp. enterica serovar Heidelberg strain 12-4374 plasmid p12-4374_3, complete sequence	gi|949877007|gnl|PRJNA298211|p12-4374_3_Complete_Plasmid_3372bp|gb|CP012927.1|	949877007	2015/11/09	2016/03/22	256	3372	genomic	dna	circular	insd	#N/A	298211	plasmid	strain|serogroup|serovar|host|sub_species|plasmid|country|isolation_source|collection_date|collected_by	12-4374|B|Heidelberg|Homo sapiens|enterica|p12-4374_3|Canada: Quebec|human stool|2012-07-04|CIPARS	#N/A	#N/A	#N/A	complete	11	#N/A	Salmonella enterica subsp. enterica serovar Heidelberg	12-4374	SAMN04156727	Length;Length;all;blob_size;cdregion;cdregion;evidence;gene;gene;org;pub;pub;all;prot;prot;all;region;region;Length;all;blob_size;cdregion;evidence;gene;org;prot;pub;region;3372;3372;9;11921;4;4;4;4;4;1;2;1;4;4;4;4;4;4;3372;17;11921;4;4;4;1;4;2;4;NA;literal;NA;NA;NA;CDS;NA;NA;Gene;NA;NA;PubMed;NA;NA;Prot;NA;NA;Region;NA;NA;NA;NA;NA;NA;NA;NA;NA;NA;NA;NA;NA;NA;NA;NA;NA;NA;NA;NA;NA;NA;CDS;CDS;CDS;CD…	1;1	TRUE;CP012927.1	CP012927.1	Salmonella enterica subsp. enterica serovar Heidelberg	Salmonella enterica	Bacteria	Proteobacteria	Gammaproteobacteria	Enterobacterales	Enterobacteriaceae	Salmonella	#N/A	12-4374	#N/A	#N/A
5	PlasmidGroup_77.csv	CP012934.1	77	V2	1756	611	949882143	CP012934	Salmonella enterica subsp. enterica serovar Heidelberg strain N13-01290 plasmid pN13-01290_3-2, complete sequence	gi|949882143|gnl|PRJNA298211|pN13-01290_3-2_Complete_Plasmid_3372bp|gb|CP012934.1|	949882143	2015/11/09	2016/03/22	256	3372	genomic	dna	circular	insd	#N/A	298211	plasmid	strain|serogroup|serovar|sub_species|plasmid|country|isolation_source|collection_date|collected_by	N13-01290|B|Heidelberg|enterica|pN13-01290_3-2|Canada: Quebec|turkey meat|2012-01|CIPARS	#N/A	#N/A	#N/A	complete	11	#N/A	Salmonella enterica subsp. enterica serovar Heidelberg	N13-01290	SAMN04156715	Length;Length;all;blob_size;cdregion;cdregion;evidence;gene;gene;org;pub;pub;all;prot;prot;all;region;region;Length;all;blob_size;cdregion;evidence;gene;org;prot;pub;region;3372;3372;9;11904;4;4;4;4;4;1;2;1;4;4;4;4;4;4;3372;17;11904;4;4;4;1;4;2;4;NA;literal;NA;NA;NA;CDS;NA;NA;Gene;NA;NA;PubMed;NA;NA;Prot;NA;NA;Region;NA;NA;NA;NA;NA;NA;NA;NA;NA;NA;NA;NA;NA;NA;NA;NA;NA;NA;NA;NA;NA;NA;CDS;CDS;CDS;CD…	1;1	TRUE;CP012934.1	CP012934.1	Salmonella enterica subsp. enterica serovar Heidelberg	Salmonella enterica	Bacteria	Proteobacteria	Gammaproteobacteria	Enterobacterales	Enterobacteriaceae	Salmonella	#N/A	N13-01290	#N/A	#N/A
6	PlasmidGroup_77.csv	CP013223.1	77	V7	3511	58712	953773527	CP013223	Salmonella enterica subsp. enterica serovar Anatum strain GT-01 plasmid PDM03, complete sequence	gi|953773527|gnl|PRJNA302481|S3_13smallerplasmid|gb|CP013223.1|	953773527	2015/11/20	2016/03/16	256	3371	genomic	dna	circular	insd	#N/A	302481	plasmid	strain|serovar|sub_species|plasmid|country|isolation_source|lat_lon|collection_date|collected_by	GT-01|Anatum|enterica|PDM03|USA: Tulsa|ground turkey|36.1314 N 95.9372 W|2009|Mohamed Fakhr	#N/A	#N/A	#N/A	complete	11	#N/A	Salmonella enterica subsp. enterica serovar Anatum	GT-01	SAMN04274533	Length;Length;all;blob_size;cdregion;cdregion;evidence;gene;gene;org;pub;pub;all;prot;prot;all;region;region;Length;all;blob_size;cdregion;evidence;gene;org;prot;pub;region;3371;3371;9;11180;4;4;4;4;4;1;2;1;4;4;4;4;4;4;3371;17;11180;4;4;4;1;4;2;4;NA;literal;NA;NA;NA;CDS;NA;NA;Gene;NA;NA;PubMed;NA;NA;Prot;NA;NA;Region;NA;NA;NA;NA;NA;NA;NA;NA;NA;NA;NA;NA;NA;NA;NA;NA;NA;NA;NA;NA;NA;NA;CDS;CDS;CDS;CD…	1;1	TRUE;CP013223.1	CP013223.1	Salmonella enterica subsp. enterica serovar Anatum	Salmonella enterica	Bacteria	Proteobacteria	Gammaproteobacteria	Enterobacterales	Enterobacteriaceae	Salmonella	#N/A	GT-01	#N/A	#N/A
7	PlasmidGroup_77.csv	CP013225.1	77	V6	3512	58712	953773644	CP013225	Salmonella enterica subsp. enterica serovar Anatum strain GT-38 plasmid PDM05, complete sequence	gi|953773644|gnl|PRJNA302481|S2,9_smallerplasmid|gb|CP013225.1|	953773644	2015/11/20	2016/03/16	256	3371	genomic	dna	circular	insd	#N/A	302481	plasmid	strain|serovar|sub_species|plasmid|country|isolation_source|lat_lon|collection_date|collected_by	GT-38|Anatum|enterica|PDM05|USA: Tulsa|ground turkey|36.1314 N 95.9372 W|2009|Mohamed Fakhr	#N/A	#N/A	#N/A	complete	11	#N/A	Salmonella enterica subsp. enterica serovar Anatum	GT-38	SAMN04274532	Length;Length;all;blob_size;cdregion;cdregion;evidence;gene;gene;org;pub;pub;all;prot;prot;all;region;region;Length;all;blob_size;cdregion;evidence;gene;org;prot;pub;region;3371;3371;9;11048;4;4;4;4;4;1;2;1;4;4;4;4;4;4;3371;17;11048;4;4;4;1;4;2;4;NA;literal;NA;NA;NA;CDS;NA;NA;Gene;NA;NA;PubMed;NA;NA;Prot;NA;NA;Region;NA;NA;NA;NA;NA;NA;NA;NA;NA;NA;NA;NA;NA;NA;NA;NA;NA;NA;NA;NA;NA;NA;CDS;CDS;CDS;CD…	1;1	TRUE;CP013225.1	CP013225.1	Salmonella enterica subsp. enterica serovar Anatum	Salmonella enterica	Bacteria	Proteobacteria	Gammaproteobacteria	Enterobacterales	Enterobacteriaceae	Salmonella	#N/A	GT-38	#N/A	#N/A
1	PlasmidGroup_8.csv	AE015930.1	8	V1	4038	176280	27316889	AE015930	Staphylococcus epidermidis ATCC 12228 plasmid pSE-12228-01, complete sequence	gi|27316889|gb|AE015930.1|	27316889	2002/12/20	2016/07/24	256	4439	genomic	dna	circular	insd	#N/A	279	plasmid	strain|plasmid	ATCC 12228|pSE-12228-01	#N/A	#N/A	#N/A	complete	11	#N/A	Staphylococcus epidermidis ATCC 12228	ATCC 12228	SAMN02603126	Length;Length;all;blob_size;cdregion;cdregion;gene;gene;org;pub;pub;all;prot;prot;all;region;region;Length;all;blob_size;cdregion;gene;org;prot;pub;region;4439;4439;7;6967;3;3;3;3;1;2;1;3;3;3;3;3;3;4439;13;6967;3;3;1;3;2;3;NA;literal;NA;NA;NA;CDS;NA;Gene;NA;NA;PubMed;NA;NA;Prot;NA;NA;Region;NA;NA;NA;NA;NA;NA;NA;NA;NA;NA;NA;NA;NA;NA;NA;NA;NA;NA;NA;NA;CDS;CDS;CDS;CDS/CDD;CDS/CDD;CDS/CDD;all;all;all…	1;1	TRUE;AE015930.1	AE015930.1	Staphylococcus epidermidis ATCC 12228	Staphylococcus epidermidis	Bacteria	Firmicutes	Bacilli	Bacillales	Staphylococcaceae	Staphylococcus	#N/A	ATCC 12228	#N/A	#N/A
2	PlasmidGroup_8.csv	AM990993.1	8	V3	5497	523796	283471929	AM990993	Staphylococcus aureus subsp. aureus ST398 pS0385-1 plasmid, isolate SO385	gi|283471929|emb|AM990993.1|	283471929	2010/01/07	2016/07/24	256	5246	genomic	dna	circular	insd	#N/A	29427	plasmid	type|isolate|plasmid	ST398|S0385|pS0385-1	#N/A	#N/A	#N/A	complete	11	#N/A	Staphylococcus aureus subsp. aureus ST398		SAMEA2272644	Length;Length;all;blob_size;cdregion;cdregion;evidence;gene;gene;org;pub;pub;all;prot;prot;all;region;region;Length;all;blob_size;cdregion;evidence;gene;org;prot;pub;region;5246;5246;9;8693;4;4;4;4;4;1;2;1;4;4;4;4;4;4;5246;17;8693;4;4;4;1;4;2;4;NA;literal;NA;NA;NA;CDS;NA;NA;Gene;NA;NA;PubMed;NA;NA;Prot;NA;NA;Region;NA;NA;NA;NA;NA;NA;NA;NA;NA;NA;NA;NA;NA;NA;NA;NA;NA;NA;NA;NA;NA;NA;CDS;CDS;CDS;CDS/…	1;1	TRUE;AM990993.1	AM990993.1	Staphylococcus aureus subsp. aureus ST398	Staphylococcus aureus	Bacteria	Firmicutes	Bacilli	Bacillales	Staphylococcaceae	Staphylococcus	#N/A	#N/A	S0385	#N/A
3	PlasmidGroup_8.csv	CP000257.1	8	V2	5230	451515	87125817	CP000257	Staphylococcus aureus subsp. aureus USA300_FPR3757 plasmid pUSA02, complete sequence	gi|87125817|gb|CP000257.1|	87125817	2006/02/10	2016/07/26	256	4439	genomic	dna	circular	insd	#N/A	16313	plasmid	strain|sub_species|note|plasmid	USA300_FPR3757|aureus|derived from methicillin-resistant clonal population USA300|pUSA02	#N/A	#N/A	#N/A	complete	11	#N/A	Staphylococcus aureus subsp. aureus USA300_FPR3757	USA300_FPR3757	SAMN02604150	Length;Length;all;blob_size;cdregion;cdregion;gene;gene;org;pub;pub;all;prot;prot;all;region;region;site;site;Length;all;blob_size;cdregion;gene;org;prot;pub;region;site;4439;4439;7;7437;3;3;3;3;1;2;1;3;3;3;5;4;4;1;1;4439;15;7437;3;3;1;3;2;4;1;NA;literal;NA;NA;NA;CDS;NA;Gene;NA;NA;PubMed;NA;NA;Prot;NA;NA;Region;NA;Site;NA;NA;NA;NA;NA;NA;NA;NA;NA;NA;NA;NA;NA;NA;NA;NA;NA;NA;NA;NA;NA;CDS;CDS;CDS;CDS…	1;1	TRUE;CP000257.1	CP000257.1	Staphylococcus aureus subsp. aureus USA300_FPR3757	Staphylococcus aureus	Bacteria	Firmicutes	Bacilli	Bacillales	Staphylococcaceae	Staphylococcus	#N/A	USA300_FPR3757	#N/A	#N/A
1	PlasmidGroup_86.csv	CP001783.1	86	V1	5936	681288	262076645	CP001783	Staphylococcus aureus subsp. aureus ED98 plasmid pT181, complete sequence	gi|262076645|gb|CP001783.1|	262076645	2009/10/27	2016/07/24	256	4440	genomic	dna	circular	insd	#N/A	39547	plasmid	strain|sub_species|plasmid	ED98|aureus|pT181	#N/A	#N/A	#N/A	complete	11	#N/A	Staphylococcus aureus subsp. aureus ED98	ED98	SAMN02604165	Length;Length;all;blob_size;cdregion;cdregion;gene;gene;org;pub;pub;rna;rna;all;prot;prot;all;region;region;Length;all;blob_size;cdregion;gene;org;prot;pub;region;rna;4440;4440;9;7107;3;3;4;4;1;2;1;1;1;3;3;3;3;3;3;4440;15;7107;3;4;1;3;2;3;1;NA;literal;NA;NA;NA;CDS;NA;Gene;NA;NA;PubMed;NA;ncRNA;NA;NA;Prot;NA;NA;Region;NA;NA;NA;NA;NA;NA;NA;NA;NA;NA;NA;NA;NA;NA;NA;NA;NA;NA;NA;NA;NA;NA;NA;CDS;CDS;CDS…	1;1	TRUE;CP001783.1	CP001783.1	Staphylococcus aureus subsp. aureus ED98	Staphylococcus aureus	Bacteria	Firmicutes	Bacilli	Bacillales	Staphylococcaceae	Staphylococcus	#N/A	ED98	#N/A	#N/A
2	PlasmidGroup_86.csv	HG813243.1	86	V2	7434	1449752	672712677	HG813243	Staphylococcus epidermidis PM221 plasmid 4, complete sequence	gi|672712677|emb|HG813243.1|	672712677	2014/08/14	2016/07/26	256	4439	genomic	dna	circular	insd	#N/A	258266	plasmid	strain|plasmid	PM221|4	#N/A	#N/A	#N/A	complete	11	#N/A	Staphylococcus epidermidis PM221	PM221	SAMEA3139103	Length;Length;all;blob_size;cdregion;cdregion;gene;gene;org;pub;pub;all;prot;prot;all;region;region;site;site;Length;all;blob_size;cdregion;gene;org;prot;pub;region;site;4439;4439;7;6232;3;3;3;3;1;2;1;3;3;3;5;4;4;1;1;4439;15;6232;3;3;1;3;2;4;1;NA;literal;NA;NA;NA;CDS;NA;Gene;NA;NA;unpublished;NA;NA;Prot;NA;NA;Region;NA;Site;NA;NA;NA;NA;NA;NA;NA;NA;NA;NA;NA;NA;NA;NA;NA;NA;NA;NA;NA;NA;NA;CDS;CDS;CD…	1;1	TRUE;HG813243.1	HG813243.1	Staphylococcus epidermidis PM221	Staphylococcus epidermidis	Bacteria	Firmicutes	Bacilli	Bacillales	Staphylococcaceae	Staphylococcus	#N/A	PM221	#N/A	#N/A
1	PlasmidGroup_90.csv	CP013942.1	90	V2	6690	1159491	973752561	CP013942	Cronobacter malonaticus LMG 23826 plasmid pCMA2, complete sequence	gi|973752561|gnl|PRJNA291037|contig003|gb|CP013942.1|	973752561	2016/01/13	2016/04/06	256	52622	genomic	dna	circular	insd	#N/A	291037	plasmid	strain|culture_collection|plasmid|country|isolation_source|collection_date|collected_by	LMG 23826|LMG:23826|pCMA2|USA|breast abscess|2007|Analytabs Products Inc.	#N/A	#N/A	#N/A	complete	11	#N/A	Cronobacter malonaticus LMG 23826	LMG 23826	SAMN03938716	Length;Length;all;blob_size;cdregion;cdregion;cdregion;evidence;gene;gene;gene;org;pub;pub;all;prot;prot;all;region;region;site;site;Length;all;blob_size;cdregion;evidence;gene;org;prot;pub;region;site;all;prot;prot;52622;52622;107;64878;53;50;3;53;53;50;3;1;2;1;50;50;50;78;48;48;30;30;52622;238;64878;53;53;53;1;53;2;48;30;3;3;3;NA;literal;NA;NA;NA;CDS;CDS/pseudo;NA;NA;Gene;Gene/pseudo;NA;NA;PubM…	1;1	TRUE;CP013942.1	CP013942.1	Cronobacter malonaticus LMG 23826	Cronobacter malonaticus	Bacteria	Proteobacteria	Gammaproteobacteria	Enterobacterales	Enterobacteriaceae	Cronobacter	#N/A	LMG 23826	#N/A	#N/A
2	PlasmidGroup_90.csv	FN543096.1	90	V1	5951	693216	260219353	FN543096	Cronobacter turicensis z3032 plasmid pCTU3, complete sequence	gi|260219353|emb|FN543096.1|	260219353	2009/10/02	2016/07/24	256	53842	genomic	dna	circular	insd	#N/A	39965	plasmid	plasmid	pCTU3	#N/A	#N/A	#N/A	complete	11	#N/A	Cronobacter turicensis z3032		SAMEA2272673	Length;Length;all;blob_size;cdregion;cdregion;evidence;gene;gene;org;pub;pub;all;prot;prot;all;region;region;site;site;Length;all;blob_size;cdregion;evidence;gene;org;prot;pub;region;site;53842;53842;149;87096;74;74;23;74;74;1;2;1;74;74;74;120;70;70;50;50;53842;343;87096;74;23;74;1;74;2;70;50;NA;literal;NA;NA;NA;CDS;NA;NA;Gene;NA;NA;PubMed;NA;NA;Prot;NA;NA;Region;NA;Site;NA;NA;NA;NA;NA;NA;NA;NA;N…	1;1	TRUE;FN543096.1	FN543096.1	Cronobacter turicensis z3032	Cronobacter turicensis	Bacteria	Proteobacteria	Gammaproteobacteria	Enterobacterales	Enterobacteriaceae	Cronobacter	#N/A	#N/A	#N/A	#N/A
1	PlasmidGroup_91.csv	CP016386.1	91	V2	3813	90371	1066937512	CP016386	Salmonella enterica subsp. enterica serovar Typhimurium strain 13-931 plasmid p931-3904, complete sequence	gi|1066937512|gb|CP016386.1|	1066937512	2016/09/16	2016/09/16	256	3904	genomic	dna	circular	insd	#N/A	327740	plasmid	strain|serovar|host|sub_species|gb_synonym|plasmid|country|isolation_source|collection_date|collected_by	ST931R|Typhimurium|Homo sapiens|enterica|Salmonella typhimurium|p931-3904|USA:Colorado|blood culture|2013|Bruce McCollister	#N/A	#N/A	#N/A	complete	11	#N/A	Salmonella enterica subsp. enterica serovar Typhimurium	ST931R	SAMN05356919	Length;Length;all;blob_size;cdregion;cdregion;evidence;gene;gene;org;pub;pub;all;prot;prot;all;region;region;Length;all;blob_size;cdregion;evidence;gene;org;prot;pub;region;3904;3904;7;11150;3;3;3;3;3;1;2;1;3;3;3;4;4;4;3904;14;11150;3;3;3;1;3;2;4;NA;literal;NA;NA;NA;CDS;NA;NA;Gene;NA;NA;unpublished;NA;NA;Prot;NA;NA;Region;NA;NA;NA;NA;NA;NA;NA;NA;NA;NA;NA;NA;NA;NA;NA;NA;NA;NA;NA;NA;NA;NA;CDS;CDS;C…	1;1	TRUE;CP016386.1	CP016386.1	Salmonella enterica subsp. enterica serovar Typhimurium	Salmonella enterica	Bacteria	Proteobacteria	Gammaproteobacteria	Enterobacterales	Enterobacteriaceae	Salmonella	#N/A	ST931R	#N/A	#N/A
2	PlasmidGroup_91.csv	FN543505.1	91	V1	5871	637910	282952146	FN543505	Citrobacter rodentium ICC168 plasmid pCROD3, complete sequence	gi|282952146|emb|FN543505.1|	282952146	2010/01/05	2016/07/24	256	3910	genomic	dna	circular	insd	#N/A	34685	plasmid	strain|plasmid	ICC168|pCROD3	#N/A	#N/A	#N/A	complete	11	#N/A	Citrobacter rodentium ICC168	ICC168	SAMEA2272524	Length;Length;all;blob_size;cdregion;cdregion;evidence;gene;gene;imp;imp;imp;org;pub;pub;all;prot;prot;all;region;region;Length;all;blob_size;cdregion;evidence;gene;imp;org;prot;pub;region;3910;3910;23;8860;3;3;3;3;3;16;4;12;1;2;1;3;3;3;5;5;5;3910;31;8860;3;3;3;16;1;3;2;5;NA;literal;NA;NA;NA;CDS;NA;NA;Gene;NA;misc_feature;repeat_region;NA;NA;PubMed;NA;NA;Prot;NA;NA;Region;NA;NA;NA;NA;NA;NA;NA;NA;…	1;1	TRUE;FN543505.1	FN543505.1	Citrobacter rodentium ICC168	Citrobacter rodentium	Bacteria	Proteobacteria	Gammaproteobacteria	Enterobacterales	Enterobacteriaceae	Citrobacter	#N/A	ICC168	#N/A	#N/A
1	PlasmidGroup_98.csv	CP001756.1	98	V1	6120	762051	295831620	CP001756	Leuconostoc kimchii IMSNU 11154 plasmid LkipL4726, complete sequence	gi|295831620|gb|CP001756.1|	295831620	2010/05/06	2016/07/25	256	29616	genomic	dna	circular	insd	#N/A	40837	plasmid	strain|old_name|plasmid	IMSNU 11154|Leuconostoc kimchii IMSNU11154|LkipL4726	#N/A	#N/A	#N/A	complete	11	ds	Leuconostoc kimchii IMSNU 11154	IMSNU 11154	SAMN02603394	Length;Length;all;blob_size;cdregion;cdregion;gene;gene;org;pub;pub;all;prot;prot;all;region;region;site;site;Length;all;blob_size;cdregion;gene;org;prot;pub;region;site;29616;29616;73;39567;36;36;36;36;1;2;1;36;36;36;74;45;45;29;29;29616;183;39567;36;36;1;36;2;45;29;NA;literal;NA;NA;NA;CDS;NA;Gene;NA;NA;PubMed;NA;NA;Prot;NA;NA;Region;NA;Site;NA;NA;NA;NA;NA;NA;NA;NA;NA;NA;NA;NA;NA;NA;NA;NA;NA;NA;…	1;1	TRUE;CP001756.1	CP001756.1	Leuconostoc kimchii IMSNU 11154	Leuconostoc kimchii	Bacteria	Firmicutes	Bacilli	Lactobacillales	Leuconostocaceae	Leuconostoc	#N/A	IMSNU 11154	#N/A	#N/A
2	PlasmidGroup_98.csv	CP003853.1	98	V2	6873	1229758	407242838	CP003853	Leuconostoc carnosum JB16 plasmid pKLC2, complete genome	gi|407242838|gnl|CGU|Contig3|gb|CP003853.1|	407242838	2012/09/28	2016/07/26	256	29615	genomic	dna	circular	insd	#N/A	174298	plasmid	strain|old_lineage|plasmid|country|isolation_source	JB16|Bacteria; Firmicutes; Bacilli; Lactobacillales; Leuconostocaceae; Leuconostoc|pKLC2|South Korea|Kimchi, Korean traditional fermented food	#N/A	#N/A	#N/A	complete	11		Leuconostoc carnosum JB16	JB16	SAMN02603179	Length;Length;all;blob_size;cdregion;cdregion;gene;gene;org;pub;pub;all;prot;prot;all;region;region;site;site;Length;all;blob_size;cdregion;gene;org;prot;pub;region;site;29615;29615;77;39823;38;38;38;38;1;2;1;38;38;38;83;47;47;36;36;29615;198;39823;38;38;1;38;2;47;36;NA;literal;NA;NA;NA;CDS;NA;Gene;NA;NA;PubMed;NA;NA;Prot;NA;NA;Region;NA;Site;NA;NA;NA;NA;NA;NA;NA;NA;NA;NA;NA;NA;NA;NA;NA;NA;NA;NA;…	1;1	TRUE;CP003853.1	CP003853.1	Leuconostoc carnosum JB16	Leuconostoc carnosum	Bacteria	Firmicutes	Bacilli	Lactobacillales	Leuconostocaceae	Leuconostoc	#N/A	JB16	#N/A	#N/A
[truncated: 46 more columns]

## Sheet: Cross_Genera
X	Locus_ID	row_ID	Plasmid	X.x	Nucleotide_taxid	Nucleotide_uid	Nucleotide_caption	Nucleotide_title	Nucleotide_extra	Nucleotide_gi	Nucleotide_createdate	Nucleotide_updatedate	Nucleotide_flags	Nucleotide_slen	Nucleotide_biomol	Nucleotide_moltype	Nucleotide_topology	Nucleotide_sourcedb	Nucleotide_segsetsize	Nucleotide_projectid	Nucleotide_genome	Nucleotide_subtype	Nucleotide_subname	Nucleotide_assemblygi	Nucleotide_assemblyacc	Nucleotide_tech	Nucleotide_completeness	Nucleotide_geneticcode	Nucleotide_strand	Nucleotide_organism	Nucleotide_strain	Nucleotide_biosample	Nucleotide_statistics	Nucleotide_properties	Nucleotide_oslt	Nucleotide_accessionversion	uid_name	Searched_name	Kingdom	Phylum	Class	Order	Family	Genus	Species	strain	isolate	specimen_voucher	plasmid
1	CP001979.1	107	V1	4350	225937	311697072	CP001979	Marinobacter adhaerens HP15 plasmid pHP-42, complete sequence	gi|311697072|gb|CP001979.1|	311697072	2010/11/09	2016/07/25	256	42349	genomic	dna	circular	insd	#N/A	46089	plasmid	strain|plasmid|country|isolation_source|lat_lon|collection_date|collected_by|note	HP15|pHP-42|Germany|German Wadden Sea|53.7222 N 7.7222 E|10-Aug-2000|Hans Peter Grossart|To isolate exclusively attached bacteria, aggregates (0.1 to 1 mm in diameter) were collected on a plankton net (0.1 mm pore size) from surface waters of 15 degrees Celsius. Sequence obtained from a cultivated isolate by 454 FLX Ti pryrosequencing.	#N/A	#N/A	standard	complete	11	#N/A	Marinobacter adhaerens HP15	HP15	SAMN00713638	Length;Length;all;blob_size;cdregion;cdregion;gene;gene;org;pub;pub;all;prot;prot;all;region;region;site;site;Length;all;blob_size;cdregion;gene;org;prot;pub;region;site;42349;42349;105;59525;52;52;52;52;1;2;1;52;52;52;100;55;55;45;45;42349;257;59525;52;52;1;52;2;55;45;NA;literal;NA;NA;NA;CDS;NA;Gene;NA;NA;PubMed;NA;NA;Prot;NA;NA;Region;NA;Site;NA;NA;NA;NA;NA;NA;NA;NA;NA;NA;NA;NA;NA;NA;NA;NA;NA;N…	1;1	TRUE;CP001979.1	CP001979.1	Marinobacter adhaerens HP15	Marinobacter adhaerens	Bacteria	Proteobacteria	Gammaproteobacteria	Alteromonadales	Alteromonadaceae	Marinobacter	#N/A	HP15	#N/A	#N/A	pHP-42
2	CP006601.1	107	V2	6791	1198232	528329614	CP006601	Cycloclasticus zancles 78-ME plasmid p7ME01, complete sequence	gi|528329614|gb|CP006601.1|	528329614	2013/08/01	2015/12/03	256	42347	genomic	dna	circular	insd	#N/A	201013	plasmid	strain|plasmid|country|isolation_source|lat_lon|altitude	78-ME|p7ME01|Italy: Arenzano|tar at the shipwreck site of tanker Haven|44.3667 N 8.7097 E|-78 m	#N/A	#N/A		complete	11	#N/A	Cycloclasticus zancles 78-ME	78-ME	SAMN02603046	Length;Length;all;blob_size;cdregion;cdregion;gene;gene;org;pub;pub;all;prot;prot;all;region;region;site;site;Length;all;blob_size;cdregion;gene;org;prot;pub;region;site;42347;42347;105;60602;52;52;52;52;1;2;1;52;52;52;107;61;61;46;46;42347;264;60602;52;52;1;52;2;61;46;NA;literal;NA;NA;NA;CDS;NA;Gene;NA;NA;unpublished;NA;NA;Prot;NA;NA;Region;NA;Site;NA;NA;NA;NA;NA;NA;NA;NA;NA;NA;NA;NA;NA;NA;NA;NA…	1;1	TRUE;CP006601.1	CP006601.1	Cycloclasticus zancles 78-ME	Cycloclasticus zancles	Bacteria	Proteobacteria	Gammaproteobacteria	Thiotrichales	Piscirickettsiaceae	Cycloclasticus	#N/A	78-ME	#N/A	#N/A	p7ME01
1	AE017044.1	11	V1	4360	229193	45357210	AE017044	Yersinia pestis biovar Microtus str. 91001 plasmid pCRY, complete sequence	gi|45357210|gb|AE017044.1|	45357210	2004/03/11	2016/07/26	256	21742	genomic	dna	circular	insd	#N/A	10638	plasmid	strain|biovar|old_name|plasmid	91001|Microtus|Yersinia pestis biovar Mediaevails str. 91001|pCRY	#N/A	#N/A	#N/A	complete	11	#N/A	Yersinia pestis biovar Microtus str. 91001	91001	SAMN02602970	Length;Length;all;blob_size;cdregion;cdregion;gene;gene;imp;imp;org;pub;pub;all;prot;prot;all;region;region;site;site;Length;all;blob_size;cdregion;gene;imp;org;prot;pub;region;site;21742;21742;69;48625;30;30;30;30;8;8;1;3;2;30;30;30;42;29;29;13;13;21742;141;48625;30;30;8;1;30;3;29;13;NA;literal;NA;NA;NA;CDS;NA;Gene;NA;misc_feature;NA;NA;PubMed;NA;NA;Prot;NA;NA;Region;NA;Site;NA;NA;NA;NA;NA;NA;NA…	1;1	TRUE;AE017044.1	AE017044.1	Yersinia pestis biovar Microtus str. 91001	Yersinia pestis	Bacteria	Proteobacteria	Gammaproteobacteria	Enterobacterales	Yersiniaceae	Yersinia	Yersinia pseudotuberculosis complex	91001	#N/A	#N/A	pCRY
2	CP018922.1	11	V2	1777	615	1216664715	CP018922	Serratia marcescens strain UMH7 plasmid unnamed5, complete sequence	gi|1216664715|gb|CP018922.1|	1216664715	2017/07/18	2017/07/18	256	21738	genomic	dna	circular	insd	#N/A	357595	plasmid	strain|host|plasmid|country|lat_lon|collection_date|collected_by	UMH7|Homo sapiens|unnamed5|USA: Michigan|42.28 N 83.72 W|Sep-2013|University of Michigan	#N/A	#N/A	#N/A	complete	11	#N/A	Serratia marcescens	UMH7	SAMN06164061	Length;Length;all;blob_size;cdregion;cdregion;cdregion;evidence;gene;gene;gene;org;pub;pub;all;prot;prot;all;region;region;site;site;Length;all;blob_size;cdregion;evidence;gene;org;prot;pub;region;site;all;prot;prot;21738;21738;61;60152;30;26;4;30;30;26;4;1;2;1;26;26;26;35;23;23;12;12;21738;126;60152;30;30;30;1;30;2;23;12;4;4;4;NA;literal;NA;NA;NA;CDS;CDS/pseudo;NA;NA;Gene;Gene/pseudo;NA;NA;PubMe…	1;1	TRUE;CP018922.1	CP018922.1	Serratia marcescens	Serratia marcescens	Bacteria	Proteobacteria	Gammaproteobacteria	Enterobacterales	Yersiniaceae	Serratia	#N/A	UMH7	#N/A	#N/A	unnamed5
1	CP000443.1	121	V1	4806	339670	115286659	CP000443	Burkholderia ambifaria AMMD plasmid 1, complete sequence	gi|115286659|gb|CP000443.1|	115286659	2006/09/21	2017/08/24	256	43581	genomic	dna	circular	insd	#N/A	13490	plasmid	strain|type_material|old_name|plasmid	AMMD|type strain of Burkholderia ambifaria|Burkholderia cepacia AMMD|1	#N/A	#N/A		complete	11	#N/A	Burkholderia ambifaria AMMD	AMMD	SAMN02598309	Length;Length;all;blob_size;cdregion;cdregion;gene;gene;org;pub;pub;all;prot;prot;all;region;region;site;site;Length;all;blob_size;cdregion;gene;org;prot;pub;region;site;43581;43581;91;71286;45;45;45;45;1;2;1;56;56;56;67;47;47;20;20;43581;214;71286;45;45;1;56;2;47;20;NA;literal;NA;NA;NA;CDS;NA;Gene;NA;NA;unpublished;NA;NA;Prot;NA;NA;Region;NA;Site;NA;NA;NA;NA;NA;NA;NA;NA;NA;NA;NA;NA;NA;NA;NA;NA;N…	1;1	TRUE;CP000443.1	CP000443.1	Burkholderia ambifaria AMMD	Burkholderia ambifaria	Bacteria	Proteobacteria	Betaproteobacteria	Burkholderiales	Burkholderiaceae	Burkholderia	Burkholderia cepacia complex	AMMD	#N/A	#N/A	1
2	CP009797.1	121	V2	4804	339670	773026051	CP009797	Burkholderia ambifaria AMMD plasmid pBII_1, complete sequence	gi|773026051|gnl|LANL|CH72.Contig10|gb|CP009797.1|	773026051	2015/03/20	2016/07/26	256	43581	genomic	dna	circular	insd	#N/A	240122	plasmid	strain|culture_collection|note|plasmid|country|isolation_source|collection_date	AMMD|ATCC:BAA-244|type strain of Burkholderia ambifaria|pBII_1|USA: Wisconsin|Pea Rhizosphere|1985	#N/A	#N/A	composite-wgs-htgs	complete	11	#N/A	Burkholderia ambifaria AMMD	AMMD	SAMN03140296	Length;Length;all;blob_size;cdregion;cdregion;gene;gene;org;pub;pub;all;prot;prot;all;region;region;site;site;Length;all;blob_size;cdregion;gene;org;prot;pub;region;site;43581;43581;93;57008;46;46;46;46;1;2;1;46;46;46;63;45;45;18;18;43581;202;57008;46;46;1;46;2;45;18;NA;literal;NA;NA;NA;CDS;NA;Gene;NA;NA;PubMed;NA;NA;Prot;NA;NA;Region;NA;Site;NA;NA;NA;NA;NA;NA;NA;NA;NA;NA;NA;NA;NA;NA;NA;NA;NA;NA;…	1;1	TRUE;CP009797.1	CP009797.1	Burkholderia ambifaria AMMD	Burkholderia ambifaria	Bacteria	Proteobacteria	Betaproteobacteria	Burkholderiales	Burkholderiaceae	Burkholderia	Burkholderia cepacia complex	AMMD	#N/A	#N/A	pBII_1
3	CP017455.1	121	V3	6538	1089444	1316007583	CP017455	Dickeya solani strain PPO 9019 plasmid unnamed, complete sequence	gi|1316007583|gb|CP017455.1|	1316007583	2017/12/21	2017/12/21	256	43580	genomic	dna	circular	insd	#N/A	344961	plasmid	strain|host|plasmid|country|collection_date	PPO 9019|muscari|unnamed|Netherlands|2006	#N/A	#N/A		complete	11	#N/A	Dickeya solani	PPO 9019	SAMN03266541	Length;Length;all;blob_size;cdregion;cdregion;cdregion;evidence;gene;gene;gene;org;pub;pub;all;prot;prot;Length;all;blob_size;cdregion;evidence;gene;org;prot;pub;all;prot;prot;43580;43580;95;96874;47;45;2;47;47;45;2;1;2;1;45;45;45;43580;142;96874;47;47;47;1;47;2;2;2;2;NA;literal;NA;NA;NA;CDS;CDS/pseudo;NA;NA;Gene;Gene/pseudo;NA;NA;unpublished;NA;NA;Prot;NA;NA;NA;NA;NA;NA;NA;NA;NA;NA;NA;Prot;NA;NA…	1;1	TRUE;CP017455.1	CP017455.1	Dickeya solani	Dickeya solani	Bacteria	Proteobacteria	Gammaproteobacteria	Enterobacterales	Pectobacteriaceae	Dickeya	#N/A	PPO 9019	#N/A	#N/A	unnamed
1	CP027132.1	142	V2	1099	562	1353793401	CP027132	Escherichia coli strain AR_0372 plasmid unnamed2, complete sequence	gi|1353793401|gb|CP027132.1|	1353793401	2018/03/05	2018/03/05	256	2101	genomic	dna	circular	insd	#N/A	316321	plasmid	strain|plasmid	AR_0372|unnamed2	#N/A	#N/A	#N/A	complete	11	#N/A	Escherichia coli	AR_0372	SAMN07291515	Length;Length;all;blob_size;cdregion;cdregion;gene;gene;org;pub;pub;all;prot;prot;Length;all;blob_size;cdregion;gene;org;prot;pub;2101;2101;5;5274;2;2;2;2;1;2;1;2;2;2;2101;7;5274;2;2;1;2;2;NA;literal;NA;NA;NA;CDS;NA;Gene;NA;NA;unpublished;NA;NA;Prot;NA;NA;NA;NA;NA;NA;NA;NA;NA;NA;NA;NA;NA;NA;NA;NA;NA;NA;NA;CDS;CDS;CDS;all;all;all;all;all;all;all;all	1;1	TRUE;CP027132.1	CP027132.1	Escherichia coli	Escherichia coli	Bacteria	Proteobacteria	Gammaproteobacteria	Enterobacterales	Enterobacteriaceae	Escherichia	#N/A	AR_0372	#N/A	#N/A	unnamed2
2	HE616531.1	142	V1	4186	216599	374269799	HE616531	Shigella sonnei 53G plasmid C, complete genome	gi|374269799|emb|HE616531.1|	374269799	2012/01/30	2017/07/07	256	2089	genomic	dna	circular	insd	#N/A	78129	plasmid	strain|plasmid|note	53G|C|mini plasmid	#N/A	#N/A	#N/A	complete	11	#N/A	Shigella sonnei 53G	53G	SAMEA2272161	Length;Length;all;blob_size;org;pub;pub;Length;all;blob_size;org;pub;2089;2089;1;3483;1;2;1;2089;1;3483;1;2;NA;literal;NA;NA;NA;NA;PubMed;NA;NA;NA;NA;NA;NA;NA;NA;NA;NA;NA;NA;all;all;all;all;all	1;1	TRUE;HE616531.1	HE616531.1	Shigella sonnei 53G	Shigella sonnei	Bacteria	Proteobacteria	Gammaproteobacteria	Enterobacterales	Enterobacteriaceae	Shigella	#N/A	53G	#N/A	#N/A	C
1	CP003300.1	149	V1	6666	1134782	406780485	CP003300	Escherichia coli O104:H4 str. 2009EL-2050 plasmid pG-09EL50, complete sequence	gi|406780485|gnl|O3M|Plasmid03|gb|CP003300.1|	406780485	2012/09/25	2016/07/26	256	1549	genomic	dna	circular	insd	#N/A	81097	plasmid	strain|host|plasmid|country|collection_date	2009EL-2050|Homo sapiens|pG-09EL50|Georgia|2009	#N/A	#N/A	#N/A	complete	11	#N/A	Escherichia coli O104:H4 str. 2009EL-2050	2009EL-2050	SAMN01831189	Length;Length;all;blob_size;cdregion;cdregion;gene;gene;org;pub;pub;all;prot;prot;all;region;region;Length;all;blob_size;cdregion;gene;org;prot;pub;region;1549;1549;5;6492;2;2;2;2;1;2;1;2;2;2;1;1;1;1549;8;6492;2;2;1;2;2;1;NA;literal;NA;NA;NA;CDS;NA;Gene;NA;NA;PubMed;NA;NA;Prot;NA;NA;Region;NA;NA;NA;NA;NA;NA;NA;NA;NA;NA;NA;NA;NA;NA;NA;NA;NA;NA;NA;NA;CDS;CDS;CDS;CDS/CDD;CDS/CDD;CDS/CDD;all;all;all;…	1;1	TRUE;CP003300.1	CP003300.1	Escherichia coli O104:H4 str. 2009EL-2050	Escherichia coli	Bacteria	Proteobacteria	Gammaproteobacteria	Enterobacterales	Enterobacteriaceae	Escherichia	#N/A	2009EL-2050	#N/A	#N/A	pG-09EL50
2	CP006785.1	149	V4	7236	1355100	554515525	CP006785	Escherichia coli JJ1886 plasmid pJJ1886_1, complete sequence	gi|554515525|gnl|PRJNA218163|pJJ1886_1|gb|CP006785.1|	554515525	2013/10/29	2016/07/26	256	1552	genomic	dna	circular	insd	#N/A	218163	plasmid	strain|plasmid	JJ1886|pJJ1886_1	#N/A	#N/A	#N/A	complete	11	#N/A	Escherichia coli JJ1886	JJ1886	SAMN02603887	Length;Length;all;blob_size;cdregion;cdregion;evidence;gene;gene;org;pub;pub;all;prot;prot;all;region;region;Length;all;blob_size;cdregion;evidence;gene;org;prot;pub;region;1552;1552;3;5658;1;1;1;1;1;1;2;1;1;1;1;1;1;1;1552;5;5658;1;1;1;1;1;2;1;NA;literal;NA;NA;NA;CDS;NA;NA;Gene;NA;NA;PubMed;NA;NA;Prot;NA;NA;Region;NA;NA;NA;NA;NA;NA;NA;NA;NA;NA;NA;NA;NA;NA;NA;NA;NA;NA;NA;NA;NA;NA;CDS;CDS;CDS;CDS/C…	1;1	TRUE;CP006785.1	CP006785.1	Escherichia coli JJ1886	Escherichia coli	Bacteria	Proteobacteria	Gammaproteobacteria	Enterobacterales	Enterobacteriaceae	Escherichia	#N/A	JJ1886	#N/A	#N/A	pJJ1886_1
3	CP014317.1	149	V3	7242	1355101	1006701338	CP014317	Escherichia coli JJ1887 plasmid pJJ1887-1, complete sequence	gi|1006701338|gb|CP014317.1|	1006701338	2016/03/17	2016/05/24	256	1552	genomic	dna	circular	insd	#N/A	311313	plasmid	strain|host|plasmid|country|collection_date	JJ1887|Homo sapiens|pJJ1887-1|USA|2007	#N/A	#N/A	#N/A	complete	11	#N/A	Escherichia coli JJ1887	JJ1887	SAMN04481707	Length;Length;all;blob_size;cdregion;cdregion;evidence;gene;gene;org;pub;pub;all;prot;prot;all;region;region;Length;all;blob_size;cdregion;evidence;gene;org;prot;pub;region;1552;1552;3;6520;1;1;1;1;1;1;2;1;1;1;1;1;1;1;1552;5;6520;1;1;1;1;1;2;1;NA;literal;NA;NA;NA;CDS;NA;NA;Gene;NA;NA;PubMed;NA;NA;Prot;NA;NA;Region;NA;NA;NA;NA;NA;NA;NA;NA;NA;NA;NA;NA;NA;NA;NA;NA;NA;NA;NA;NA;NA;NA;CDS;CDS;CDS;CDS/C…	1;1	TRUE;CP014317.1	CP014317.1	Escherichia coli JJ1887	Escherichia coli	Bacteria	Proteobacteria	Gammaproteobacteria	Enterobacterales	Enterobacteriaceae	Escherichia	#N/A	JJ1887	#N/A	#N/A	pJJ1887-1
4	CP024465.1	149	V2	1595	573	1274930974	CP024465	Klebsiella pneumoniae strain QS17-0161 plasmid pMRSN480738_1.6, complete sequence	gi|1274930974|gb|CP024465.1|	1274930974	2017/11/06	2017/11/08	256	1551	genomic	dna	circular	insd	#N/A	414489	plasmid	strain|host|culture_collection|plasmid|country|isolation_source|lat_lon|collection_date|collected_by	QS17-0161|Homo sapiens|MRSN&lt;USA&gt;:480738|pMRSN480738_1.6|Thailand: Chonburi|sputum|12.6890 N 100.9820 E|May-2017|AFRIMS	#N/A	#N/A	#N/A	complete	11	#N/A	Klebsiella pneumoniae	QS17-0161	SAMN07792166	Length;Length;all;blob_size;cdregion;cdregion;cdregion;evidence;gene;gene;gene;org;pub;pub;all;prot;prot;all;region;region;Length;all;blob_size;cdregion;evidence;gene;org;prot;pub;region;all;prot;prot;1551;1551;7;9201;3;2;1;3;3;2;1;1;2;1;2;2;2;1;1;1;1551;11;9201;3;3;3;1;3;2;1;1;1;1;NA;literal;NA;NA;NA;CDS;CDS/pseudo;NA;NA;Gene;Gene/pseudo;NA;NA;unpublished;NA;NA;Prot;NA;NA;Region;NA;NA;NA;NA;NA;N…	1;1	TRUE;CP024465.1	CP024465.1	Klebsiella pneumoniae	Klebsiella pneumoniae	Bacteria	Proteobacteria	Gammaproteobacteria	Enterobacterales	Enterobacteriaceae	Klebsiella	#N/A	QS17-0161	#N/A	#N/A	pMRSN480738_1.6
5	CP026493.1	149	V5	594	562	1338997470	CP026493	Escherichia coli strain HS13-1 plasmid pHS13-1-Col, complete sequence	gi|1338997470|gb|CP026493.1|	1338997470	2018/02/04	2018/02/04	256	1552	genomic	dna	circular	insd	#N/A	431867	plasmid	strain|host|plasmid|country|isolation_source|collection_date|collected_by	HS13-1|Homo sapiens|pHS13-1-Col|China:Shenzhen|faecal sample|2017|Miaomiao Xie	#N/A	#N/A	#N/A	complete	11	#N/A	Escherichia coli	HS13-1	SAMN08409128	Length;Length;all;blob_size;cdregion;cdregion;cdregion;evidence;gene;gene;gene;org;pub;pub;all;prot;prot;Length;all;blob_size;cdregion;evidence;gene;org;prot;pub;all;prot;prot;1552;1552;7;8938;3;2;1;3;3;2;1;1;2;1;2;2;2;1552;10;8938;3;3;3;1;3;2;1;1;1;NA;literal;NA;NA;NA;CDS;CDS/pseudo;NA;NA;Gene;Gene/pseudo;NA;NA;unpublished;NA;NA;Prot;NA;NA;NA;NA;NA;NA;NA;NA;NA;NA;NA;Prot;NA;NA;NA;NA;NA;NA;NA;NA;…	1;1	TRUE;CP026493.1	CP026493.1	Escherichia coli	Escherichia coli	Bacteria	Proteobacteria	Gammaproteobacteria	Enterobacterales	Enterobacteriaceae	Escherichia	#N/A	HS13-1	#N/A	#N/A	pHS13-1-Col
6	CP027131.1	149	V6	1097	562	1353793399	CP027131	Escherichia coli strain AR_0372 plasmid unnamed3, complete sequence	gi|1353793399|gb|CP027131.1|	1353793399	2018/03/05	2018/03/05	256	1552	genomic	dna	circular	insd	#N/A	316321	plasmid	strain|plasmid	AR_0372|unnamed3	#N/A	#N/A	#N/A	complete	11	#N/A	Escherichia coli	AR_0372	SAMN07291515	Length;Length;all;blob_size;cdregion;cdregion;gene;gene;org;pub;pub;all;prot;prot;Length;all;blob_size;cdregion;gene;org;prot;pub;1552;1552;3;4337;1;1;1;1;1;2;1;1;1;1;1552;4;4337;1;1;1;1;2;NA;literal;NA;NA;NA;CDS;NA;Gene;NA;NA;unpublished;NA;NA;Prot;NA;NA;NA;NA;NA;NA;NA;NA;NA;NA;NA;NA;NA;NA;NA;NA;NA;NA;NA;CDS;CDS;CDS;all;all;all;all;all;all;all;all	1;1	TRUE;CP027131.1	CP027131.1	Escherichia coli	Escherichia coli	Bacteria	Proteobacteria	Gammaproteobacteria	Enterobacterales	Enterobacteriaceae	Escherichia	#N/A	AR_0372	#N/A	#N/A	unnamed3
1	CP006661.1	173	V1	1189	573	582035484	CP006661	Klebsiella pneumoniae strain ATCC BAA-2146 plasmid pNDM-US, complete sequence	gi|582035484|gb|CP006661.1|	582035484	2014/02/05	2016/01/04	256	140825	genomic	dna	circular	insd	#N/A	183901	plasmid	strain|plasmid	ATCC BAA-2146|pNDM-US	#N/A	#N/A	#N/A	complete	11	#N/A	Klebsiella pneumoniae	ATCC BAA-2146	SAMN02152539	Length;Length;all;blob_size;cdregion;cdregion;cdregion;gene;gene;gene;imp;imp;imp;imp;imp;org;pub;pub;rna;rna;all;prot;prot;all;region;region;site;site;Length;all;blob_size;cdregion;gene;imp;org;prot;pub;region;rna;site;140825;140825;342;187849;162;159;3;163;160;3;15;3;9;2;1;1;3;1;1;1;159;159;159;164;103;103;61;61;140825;665;187849;162;163;15;1;159;3;103;1;61;NA;literal;NA;NA;NA;CDS;CDS/pseudo;NA…	1;1	TRUE;CP006661.1	CP006661.1	Klebsiella pneumoniae	Klebsiella pneumoniae	Bacteria	Proteobacteria	Gammaproteobacteria	Enterobacterales	Enterobacteriaceae	Klebsiella	#N/A	ATCC BAA-2146	#N/A	#N/A	pNDM-US
[truncated: 156 more rows]
[truncated: 46 more columns]
