# Supplementary material for: Where the plasmids roam: large-scale sequence analysis reveals plasmids with large host ranges
Source: Microb Genom. 2019 Jan 9;5(1):e000244. doi: 10.1099/mgen.0.000244 (PMC6412061; doi:10.1099/mgen.0.000244)
Supplement: Supplementary File 3 [file mgen-5-244-s003.xlsx]

## Sheet: pBCII_1
CP009797.1	CP009797.1	100	43581	0	0	1	43581	1	43581	0	80479
CP009797.1	CP009797.1	81.481	81	13	2	40588	40668	16276	16354	0.000124	65.8
CP009797.1	CP009797.1	81.481	81	13	2	16276	16354	40588	40668	0.000124	65.8
CP009797.1	CP000443.1	100	40702	0	0	2880	43581	43581	2880	0	75163
CP009797.1	CP000443.1	100	2879	0	0	1	2879	2879	1	0	5317
CP009797.1	CP000443.1	82.051	78	12	2	16279	16354	5870	5793	0.000124	65.8
CP009797.1	CP000443.1	82.051	78	12	2	40591	40668	30182	30107	0.000124	65.8
CP009797.1	CP017455.1	99.992	36490	2	1	1	36490	7092	43580	0	67366
CP009797.1	CP017455.1	100	7091	0	0	36491	43581	1	7091	0	13095
CP009797.1	CP017455.1	81.481	81	13	2	16276	16354	4098	4178	0.000124	65.8
CP009797.1	CP017455.1	81.481	81	13	2	40588	40668	23367	23445	0.000124	65.8
CP009797.1	KC170279.1	99.996	26039	0	1	17543	43581	26772	52809	0	48078
CP009797.1	KC170279.1	99.988	16256	2	0	505	16760	1	16256	0	30009
CP009797.1	KC170279.1	100	504	0	0	1	504	52810	53313	0	931
CP009797.1	KC170279.1	94.34	106	6	0	19426	19531	25662	25557	4.27e-34	163
CP009797.1	KC170279.1	81.481	81	13	2	40588	40668	15772	15850	0.000124	65.8
CP009797.1	KC170279.1	81.481	81	13	2	16276	16354	49817	49897	0.000124	65.8
CP009797.1	KU356988.1	99.988	26039	3	0	17543	43581	30908	56946	0	48069
CP009797.1	KU356988.1	99.988	16257	1	1	505	16760	1	16257	0	30009
CP009797.1	KU356988.1	100	504	0	0	1	504	56947	57450	0	931
CP009797.1	KU356988.1	94.34	106	6	0	19426	19531	29798	29693	4.27e-34	163
CP009797.1	KU356988.1	81.481	81	13	2	40588	40668	15773	15851	0.000124	65.8
CP009797.1	KU356988.1	81.481	81	13	2	16276	16354	53953	54033	0.000124	65.8
CP009797.1	KU356987.1	99.988	26039	3	0	17543	43581	32203	58241	0	48069
CP009797.1	KU356987.1	99.982	16256	2	1	505	16760	1	16255	0	30001
CP009797.1	KU356987.1	100	504	0	0	1	504	58242	58745	0	931
CP009797.1	KU356987.1	94.34	106	6	0	19426	19531	31093	30988	4.27e-34	163
CP009797.1	KU356987.1	81.481	81	13	2	40588	40668	15771	15849	0.000124	65.8
CP009797.1	KU356987.1	81.481	81	13	2	16276	16354	55248	55328	0.000124	65.8
CP009797.1	CP019238.1	99.985	26039	4	0	17543	43581	50950	24912	0	48063
CP009797.1	CP019238.1	100	16760	0	0	1	16760	24911	8152	0	30950
CP009797.1	CP019238.1	99.912	5679	1	4	11085	16760	71276	65599	0	10456
CP009797.1	CP019238.1	94.34	106	6	0	19426	19531	52060	52165	4.27e-34	163
CP009797.1	CP019238.1	82.051	78	12	2	40591	40668	8633	8558	0.000124	65.8
CP009797.1	CP019238.1	82.051	78	12	2	16279	16354	27902	27825	0.000124	65.8
CP009797.1	CP019238.1	82.051	78	12	2	40591	40668	66080	66005	0.000124	65.8
CP009797.1	CP021650.1	99.988	24146	3	0	19436	43581	1	24146	0	44573
CP009797.1	CP021650.1	99.994	16760	1	0	1	16760	24147	40906	0	30945
CP009797.1	CP021650.1	100	1893	0	0	17543	19435	77282	79174	0	3496
CP009797.1	CP021650.1	94.34	106	6	0	19426	19531	76172	76067	4.27e-34	163
CP009797.1	CP021650.1	81.481	81	13	2	16276	16354	21153	21233	0.000124	65.8
CP009797.1	CP021650.1	81.481	81	13	2	40588	40668	40422	40500	0.000124	65.8
CP009797.1	CP002451.1	99.863	22595	30	1	19531	42125	359	22952	0	41552
CP009797.1	CP002451.1	99.749	16324	22	7	76	16391	44664	60976	0	29900
CP009797.1	CP002451.1	100	1876	0	0	17656	19531	35025	36900	0	3465
CP009797.1	CP002451.1	99.543	875	3	1	42708	43581	22951	23825	0	1592
CP009797.1	CP002451.1	100	120	0	0	17543	17662	25993	26112	6.94e-52	222
CP009797.1	CP002451.1	94.34	106	6	0	19426	19531	24883	24778	4.27e-34	163
CP009797.1	CP002451.1	100	84	0	0	1	84	23826	23909	7.14e-32	156
CP009797.1	CP002451.1	80.247	81	14	2	40588	40668	60861	60939	0.006	60.2
CP009797.1	JN106172.1	99.38	18870	94	14	19531	38386	16613	35473	0	34177
CP009797.1	JN106172.1	99.889	16258	16	1	505	16760	1	16258	0	29922
CP009797.1	JN106172.1	100	1852	0	0	17543	19394	42407	44258	0	3421
CP009797.1	JN106172.1	84.308	1950	265	34	39610	41536	36272	38203	0	1868
CP009797.1	JN106172.1	89.319	749	60	14	38625	39365	35505	36241	0	922
CP009797.1	JN106172.1	91.91	581	41	6	41546	42123	38438	39015	0	808
CP009797.1	JN106172.1	79.075	822	115	42	42771	43560	39636	40432	3.68e-139	512
CP009797.1	JN106172.1	85.432	405	23	18	61	430	40515	40918	6.47e-102	388
CP009797.1	JN106172.1	100	144	0	0	19388	19531	46836	46979	3.16e-65	267
CP009797.1	JN106172.1	94.34	106	6	0	19426	19531	41297	41192	4.27e-34	163
CP009797.1	JN106172.1	100	80	0	0	425	504	54941	55020	1.19e-29	148
CP009797.1	JN106172.1	89.32	103	10	1	39889	39991	38898	38999	1.56e-23	128
CP009797.1	JN106172.1	80.247	81	14	2	40588	40668	15774	15852	0.006	60.2
CP009797.1	JN106169.1	99.38	18870	94	14	19531	38386	17776	36636	0	34177
CP009797.1	JN106169.1	99.889	16256	18	0	505	16760	1	16256	0	29920
CP009797.1	JN106169.1	100	1990	0	0	17543	19532	46208	48197	0	3675
CP009797.1	JN106169.1	99.93	1424	0	1	17543	18966	59913	58491	0	2623
CP009797.1	JN106169.1	84.256	1950	266	34	39610	41536	37435	39366	0	1862
CP009797.1	JN106169.1	100	603	0	0	18931	19533	61128	61730	0	1114
CP009797.1	JN106169.1	89.319	749	60	14	38625	39365	36668	37404	0	922
CP009797.1	JN106169.1	91.91	581	41	6	41546	42123	39601	40178	0	808
CP009797.1	JN106169.1	100	358	0	0	19174	19531	58495	58138	0	662
CP009797.1	JN106169.1	79.197	822	115	41	42771	43560	40799	41596	2.2e-141	520
CP009797.1	JN106169.1	85.714	385	19	18	81	430	41677	42060	1.81e-97	374
CP009797.1	JN106169.1	94.34	106	6	0	19426	19531	42439	42334	4.27e-34	163
CP009797.1	JN106169.1	94.34	106	6	0	19426	19531	61023	61128	4.27e-34	163
CP009797.1	JN106169.1	100	80	0	0	425	504	67219	67298	1.19e-29	148
CP009797.1	JN106169.1	89.32	103	10	1	39889	39991	40061	40162	1.56e-23	128
CP009797.1	JN106169.1	80.247	81	14	2	40588	40668	15772	15850	0.006	60.2
CP009797.1	JN648090.1	99.977	26039	3	3	17543	43581	35693	9658	0	48049
CP009797.1	JN648090.1	99.992	13323	1	0	1726	15048	61669	48347	0	24598
CP009797.1	JN648090.1	99.934	1510	0	1	216	1725	1509	1	0	2782
CP009797.1	JN648090.1	99.554	224	1	0	1	224	9657	9434	4.96e-108	409
CP009797.1	JN648090.1	94.34	106	6	0	19426	19531	36803	36908	4.27e-34	163
CP009797.1	JN648090.1	82.051	78	12	2	16279	16354	12648	12571	0.000124	65.8
CP009797.1	AB063332.1	99.872	22595	28	1	19531	42125	44421	67014	0	41563
CP009797.1	AB063332.1	99.752	15749	20	7	76	15816	16504	32241	0	28849
CP009797.1	AB063332.1	99.95	1992	1	0	17543	19534	2937	946	0	3674
CP009797.1	AB063332.1	100	1989	0	0	17543	19531	8669	6681	0	3674
CP009797.1	AB063332.1	99.635	821	2	1	42762	43581	1	821	0	1498
CP009797.1	AB063332.1	94.495	109	6	0	19426	19534	4047	4155	9.17e-36	169
CP009797.1	AB063332.1	93.636	110	7	0	19426	19535	9779	9888	1.19e-34	165
CP009797.1	AB063332.1	93.578	109	7	0	19426	19534	14811	14703	4.27e-34	163
CP009797.1	AB063332.1	97.619	84	0	2	1	84	822	903	5.56e-28	143
CP009797.1	JN106174.1	99.385	18870	93	14	19531	38386	17794	36654	0	34182
CP009797.1	JN106174.1	99.877	16259	17	1	505	16760	1	16259	0	29911
CP009797.1	JN106174.1	100	1990	0	0	17543	19532	42983	44972	0	3675
CP009797.1	JN106174.1	84.256	1950	266	34	39610	41536	37453	39384	0	1862
CP009797.1	JN106174.1	89.319	749	60	14	38625	39365	36686	37422	0	922
CP009797.1	JN106174.1	91.91	581	41	6	41546	42123	39619	40196	0	808
CP009797.1	JN106174.1	79.197	822	115	41	42771	43560	40817	41614	2.2e-141	520
CP009797.1	JN106174.1	94.34	106	6	0	19426	19531	41873	41768	4.27e-34	163
CP009797.1	JN106174.1	100	80	0	0	425	504	57895	57974	1.19e-29	148
CP009797.1	JN106174.1	89.32	103	10	1	42011	42112	37739	37841	1.56e-23	128
CP009797.1	JN106174.1	89.32	103	10	1	39889	39991	40079	40180	1.56e-23	128
CP009797.1	JN106174.1	80.247	81	14	2	40588	40668	15775	15853	0.006	60.2
CP009797.1	JN106173.1	99.385	18870	93	14	19531	38386	17791	36651	0	34182
CP009797.1	JN106173.1	99.902	16256	16	0	505	16760	1	16256	0	29931
CP009797.1	JN106173.1	100	1990	0	0	17543	19532	42983	44972	0	3675
CP009797.1	JN106173.1	84.076	1953	267	37	39610	41536	37450	39384	0	1844
CP009797.1	JN106173.1	89.319	749	60	14	38625	39365	36683	37419	0	922
CP009797.1	JN106173.1	91.91	581	41	6	41546	42123	39619	40196	0	808
CP009797.1	JN106173.1	79.197	822	115	41	42771	43560	40817	41614	2.2e-141	520
CP009797.1	JN106173.1	94.34	106	6	0	19426	19531	41873	41768	4.27e-34	163
CP009797.1	JN106173.1	100	80	0	0	425	504	54061	54140	1.19e-29	148
CP009797.1	JN106173.1	89.32	103	10	1	42011	42112	37736	37838	1.56e-23	128
CP009797.1	JN106173.1	89.32	103	10	1	39889	39991	40079	40180	1.56e-23	128
CP009797.1	JN106173.1	80.247	81	14	2	40588	40668	15772	15850	0.006	60.2
CP009797.1	JN106168.1	99.385	18870	93	14	19531	38386	17791	36651	0	34182
CP009797.1	JN106168.1	99.902	16256	16	0	505	16760	1	16256	0	29931
CP009797.1	JN106168.1	100	1867	0	0	17543	19409	42980	44846	0	3448
CP009797.1	JN106168.1	84.256	1950	266	34	39610	41536	37450	39381	0	1862
CP009797.1	JN106168.1	89.319	749	60	14	38625	39365	36683	37419	0	922
CP009797.1	JN106168.1	91.91	581	41	6	41546	42123	39616	40193	0	808
CP009797.1	JN106168.1	79.197	822	115	41	42771	43560	40814	41611	2.2e-141	520
CP009797.1	JN106168.1	94.34	106	6	0	19426	19531	41870	41765	4.27e-34	163
CP009797.1	JN106168.1	100	80	0	0	425	504	51676	51755	1.19e-29	148
CP009797.1	JN106168.1	89.32	103	10	1	42011	42112	37736	37838	1.56e-23	128
CP009797.1	JN106168.1	89.32	103	10	1	39889	39991	40076	40177	1.56e-23	128
CP009797.1	JN106168.1	80.247	81	14	2	40588	40668	15772	15850	0.006	60.2
CP009797.1	JN106166.1	99.385	18870	93	14	19531	38386	17791	36651	0	34182
CP009797.1	JN106166.1	99.902	16256	16	0	505	16760	1	16256	0	29931
CP009797.1	JN106166.1	100	1990	0	0	17543	19532	42980	44969	0	3675
CP009797.1	JN106166.1	84.256	1950	266	34	39610	41536	37450	39381	0	1862
CP009797.1	JN106166.1	89.319	749	60	14	38625	39365	36683	37419	0	922
CP009797.1	JN106166.1	91.91	581	41	6	41546	42123	39616	40193	0	808
CP009797.1	JN106166.1	79.197	822	115	41	42771	43560	40814	41611	2.2e-141	520
CP009797.1	JN106166.1	94.34	106	6	0	19426	19531	41870	41765	4.27e-34	163
CP009797.1	JN106166.1	100	80	0	0	425	504	66471	66550	1.19e-29	148
CP009797.1	JN106166.1	89.32	103	10	1	42011	42112	37736	37838	1.56e-23	128
CP009797.1	JN106166.1	89.32	103	10	1	39889	39991	40076	40177	1.56e-23	128
CP009797.1	JN106166.1	80.247	81	14	2	40588	40668	15772	15850	0.006	60.2
CP009797.1	KF743818.1	99.38	18870	94	14	19531	38386	18924	37784	0	34177
CP009797.1	KF743818.1	99.909	14298	13	0	2131	16428	1	14298	0	26332
CP009797.1	KF743818.1	100	1989	0	0	17543	19531	44719	46707	0	3674
CP009797.1	KF743818.1	99.824	1706	3	0	425	2130	56565	58270	0	3134
CP009797.1	KF743818.1	84.308	1950	265	34	39610	41536	38583	40514	0	1868
CP009797.1	KF743818.1	89.319	749	60	14	38625	39365	37816	38552	0	922
CP009797.1	KF743818.1	91.91	581	41	6	41546	42123	40749	41326	0	808
CP009797.1	KF743818.1	79.197	822	115	41	42771	43560	41947	42744	2.2e-141	520
CP009797.1	KF743818.1	85.432	405	23	18	61	430	42827	43230	6.47e-102	388
CP009797.1	KF743818.1	94.34	106	6	0	19426	19531	43609	43504	4.27e-34	163
CP009797.1	KF743818.1	89.32	103	10	1	39889	39991	41209	41310	1.56e-23	128
CP009797.1	KF743818.1	80.247	81	14	2	40588	40668	14146	14224	0.006	60.2
CP009797.1	KC771559.1	99.375	18870	95	14	19531	38386	102656	83796	0	34171
CP009797.1	KC771559.1	99.907	15035	14	0	1726	16760	119225	104191	0	27687
CP009797.1	KC771559.1	99.93	1424	0	1	17543	18966	40167	41589	0	2623
CP009797.1	KC771559.1	99.93	1424	0	1	17543	18966	76850	75428	0	2623
CP009797.1	KC771559.1	99.846	1301	2	0	425	1725	1301	1	0	2392
CP009797.1	KC771559.1	84.308	1950	265	34	39610	41536	82997	81066	0	1868
CP009797.1	KC771559.1	89.319	749	60	14	38625	39365	83764	83028	0	922
CP009797.1	KC771559.1	92.294	571	40	4	41556	42123	80823	80254	0	808
CP009797.1	KC771559.1	100	306	0	0	19226	19531	69534	69839	2.78e-155	566
CP009797.1	KC771559.1	79.121	819	115	41	42774	43560	79618	78824	1.02e-139	514
CP009797.1	KC771559.1	92.116	241	18	1	61	301	78741	78502	6.61e-87	339
CP009797.1	KC771559.1	100	110	0	0	19174	19283	75432	75323	2.51e-46	204
CP009797.1	KC771559.1	94.34	106	6	0	19426	19531	39057	38952	4.27e-34	163
CP009797.1	KC771559.1	94.34	106	6	0	19426	19531	77960	78065	4.27e-34	163
CP009797.1	KC771559.1	87.755	147	7	1	284	430	78474	78339	1.53e-33	161
CP009797.1	KC771559.1	90	100	9	1	39892	39991	80368	80270	1.56e-23	128
CP009797.1	KC771559.1	100	61	0	0	19174	19234	41585	41645	4.36e-19	113
CP009797.1	KC771559.1	80.769	78	13	2	40591	40668	104672	104597	0.006	60.2
CP009797.1	CP015373.1	99.375	18870	93	16	19531	38386	45107	26249	0	34169
CP009797.1	CP015373.1	99.888	16102	17	1	425	16526	63558	47458	0	29634
CP009797.1	CP015373.1	100	1989	0	0	17543	19531	19315	17327	0	3674
CP009797.1	CP015373.1	100	1989	0	0	17543	19531	73509	71521	0	3674
CP009797.1	CP015373.1	84.308	1950	265	34	39610	41536	25450	23519	0	1868
CP009797.1	CP015373.1	89.319	749	60	14	38625	39365	26217	25481	0	922
CP009797.1	CP015373.1	92.294	571	40	4	41556	42123	23276	22707	0	808
CP009797.1	CP015373.1	78.999	819	115	42	42774	43560	22083	21290	1.71e-137	507
CP009797.1	CP015373.1	85.432	405	23	18	61	430	21207	20804	6.47e-102	388
CP009797.1	CP015373.1	94.34	106	6	0	19426	19531	20425	20530	4.27e-34	163
CP009797.1	CP015373.1	94.34	106	6	0	19426	19531	74619	74724	4.27e-34	163
CP009797.1	CP015373.1	94.286	105	5	1	19426	19530	305	408	5.52e-33	159
CP009797.1	CP015373.1	90	100	9	1	39892	39991	22821	22723	1.56e-23	128
CP009797.1	CP015373.1	80.769	78	13	2	40591	40668	47705	47630	0.006	60.2
CP009797.1	JQ436721.1	99.902	16336	16	0	425	16760	33350	49685	0	30079
CP009797.1	JQ436721.1	99.886	14050	16	0	19531	33580	51220	65269	0	25857
CP009797.1	JQ436721.1	97.925	4820	77	14	33581	38386	1	4811	0	8325
CP009797.1	JQ436721.1	99.95	1995	0	1	17543	19537	11142	13135	0	3677
CP009797.1	JQ436721.1	84.256	1950	266	34	39610	41536	5610	7541	0	1862
CP009797.1	JQ436721.1	89.319	749	60	14	38625	39365	4843	5579	0	922
CP009797.1	JQ436721.1	91.91	581	41	6	41546	42123	7776	8353	0	808
CP009797.1	JQ436721.1	79.075	822	115	42	42771	43560	8974	9770	3.68e-139	512
CP009797.1	JQ436721.1	94.34	106	6	0	19426	19531	10029	9924	4.27e-34	163
CP009797.1	JQ436721.1	89.32	103	10	1	42011	42112	5896	5998	1.56e-23	128
CP009797.1	JQ436721.1	89.32	103	10	1	39889	39991	8236	8337	1.56e-23	128
CP009797.1	JQ436721.1	80.247	81	14	2	40588	40668	49201	49279	0.006	60.2
CP009797.1	AY365053.1	99.755	14684	20	16	2077	16760	57437	72104	0	26903
CP009797.1	AY365053.1	99.886	14050	16	0	19531	33580	73639	87688	0	25857
CP009797.1	AY365053.1	97.925	4820	77	14	33581	38386	1	4811	0	8325
CP009797.1	AY365053.1	100	1990	0	0	17543	19532	50460	48471	0	3675
CP009797.1	AY365053.1	99.712	1736	3	2	425	2160	55647	57380	0	3177
CP009797.1	AY365053.1	84.256	1950	266	34	39610	41536	5610	7541	0	1862
CP009797.1	AY365053.1	89.319	749	60	14	38625	39365	4843	5579	0	922
CP009797.1	AY365053.1	91.91	581	41	6	41546	42123	7776	8353	0	808
CP009797.1	AY365053.1	79.197	822	115	41	42771	43560	8974	9771	2.2e-141	520
CP009797.1	AY365053.1	94.393	107	6	0	19426	19532	9971	9865	1.19e-34	165
CP009797.1	AY365053.1	94.393	107	6	0	19426	19532	51570	51676	1.19e-34	165
CP009797.1	AY365053.1	89.32	103	10	1	42011	42112	5896	5998	1.56e-23	128
CP009797.1	AY365053.1	89.32	103	10	1	39889	39991	8236	8337	1.56e-23	128
CP009797.1	AY365053.1	100	49	0	0	2149	2197	57389	57437	2.04e-12	91.6
CP009797.1	AY365053.1	80.247	81	14	2	40588	40668	71620	71698	0.006	60.2
CP009797.1	KJ588780.1	99.892	24054	23	3	19531	43581	21433	45486	0	44272
CP009797.1	KJ588780.1	99.926	16256	12	0	505	16760	1	16256	0	29953
CP009797.1	KJ588780.1	92.308	507	10	14	27	504	49298	49804	0	693
CP009797.1	KJ588780.1	81.481	81	13	2	16276	16354	42493	42573	0.000124	65.8
CP009797.1	KJ588780.1	100	34	0	0	1	34	45487	45520	0.000445	63.9
CP009797.1	KJ588780.1	80.247	81	14	2	40588	40668	15772	15850	0.006	60.2
CP009797.1	AJ863570.1	99.905	23233	22	0	19531	42763	33966	57198	0	42782
CP009797.1	AJ863570.1	99.689	16737	23	14	53	16760	8759	25495	0	30592
CP009797.1	AJ863570.1	99.756	818	1	1	42764	43581	1	817	0	1498
CP009797.1	AJ863570.1	81.481	81	13	2	16276	16354	55023	55103	0.000124	65.8
CP009797.1	AJ863570.1	100	34	0	0	1	34	818	851	0.000445	63.9
CP009797.1	AJ863570.1	80.247	81	14	2	40588	40668	25011	25089	0.006	60.2
CP009797.1	MG879028.1	99.897	23232	23	1	19531	42762	50000	73230	0	42767
CP009797.1	MG879028.1	99.564	16737	23	15	53	16760	15053	31768	0	30457
CP009797.1	MG879028.1	99.634	819	1	2	42763	43581	1	817	0	1495
CP009797.1	MG879028.1	81.481	81	13	2	16276	16354	71056	71136	0.000124	65.8
CP009797.1	MG879028.1	100	34	0	0	1	34	818	851	0.000445	63.9
CP009797.1	MG879028.1	80.247	81	14	2	40588	40668	31284	31362	0.006	60.2
CP009797.1	AB852526.1	99.921	21638	17	0	19531	41168	21638	1	0	39864
CP009797.1	AB852526.1	99.714	16763	19	14	27	16760	47834	31072	0	30662
CP009797.1	AB852526.1	99.793	2413	5	0	41169	43581	59534	57122	0	4429
CP009797.1	AB852526.1	82.051	78	12	2	16279	16354	578	501	0.000124	65.8
CP009797.1	AB852526.1	100	34	0	0	1	34	57121	57088	0.000445	63.9
CP009797.1	AB852526.1	80.769	78	13	2	40591	40668	31553	31478	0.006	60.2
CP009797.1	U66917.2	99.77	21293	32	16	19464	40751	24275	2995	0	39033
CP009797.1	U66917.2	99.879	13251	15	1	1625	14874	89486	76236	0	24380
CP009797.1	U66917.2	99.29	2959	19	2	40624	43581	3008	51	0	5347
CP009797.1	U66917.2	100	1990	0	0	17543	19532	32364	30375	0	3675
CP009797.1	U66917.2	100	1990	0	0	17543	19532	41887	39898	0	3675
CP009797.1	U66917.2	99.849	1990	3	0	17543	19532	53627	51638	0	3659
CP009797.1	U66917.2	99.737	1142	3	0	298	1439	90606	89465	0	2093
CP009797.1	U66917.2	100	477	0	0	19056	19532	76238	75762	0	881
CP009797.1	U66917.2	100	254	0	0	51	304	108845	108592	2.24e-126	470
CP009797.1	U66917.2	94.34	106	6	0	19426	19531	33474	33579	4.27e-34	163
CP009797.1	U66917.2	94.34	106	6	0	19426	19531	42997	43102	4.27e-34	163
CP009797.1	U66917.2	94.34	106	6	0	19426	19531	54737	54842	4.27e-34	163
CP009797.1	U66917.2	100	50	0	0	1	50	50	1	5.68e-13	93.5
CP009797.1	KP289281.1	99.915	21179	12	5	19464	40637	24275	3098	0	39006
CP009797.1	KP289281.1	99.872	13251	16	1	1625	14874	89486	76236	0	24376
CP009797.1	KP289281.1	99.899	2959	1	2	40624	43581	3008	51	0	5446
CP009797.1	KP289281.1	100	1990	0	0	17543	19532	32364	30375	0	3675
CP009797.1	KP289281.1	100	1990	0	0	17543	19532	41887	39898	0	3675
CP009797.1	KP289281.1	99.849	1990	3	0	17543	19532	53627	51638	0	3659
CP009797.1	KP289281.1	99.737	1142	3	0	298	1439	90606	89465	0	2095
CP009797.1	KP289281.1	100	477	0	0	19056	19532	76238	75762	0	881
CP009797.1	KP289281.1	100	254	0	0	51	304	108845	108592	2.24e-126	470
CP009797.1	KP289281.1	94.34	106	6	0	19426	19531	33474	33579	4.27e-34	163
CP009797.1	KP289281.1	94.34	106	6	0	19426	19531	42997	43102	4.27e-34	163
CP009797.1	KP289281.1	94.34	106	6	0	19426	19531	54737	54842	4.27e-34	163
CP009797.1	KP289281.1	100	50	0	0	1	50	50	1	5.68e-13	93.5
CP009797.1	AJ564903.1	99.38	18870	94	14	19531	38386	19183	38043	0	34177
CP009797.1	AJ564903.1	99.909	14298	13	0	2131	16428	1	14298	0	26332
CP009797.1	AJ564903.1	99.824	1706	3	0	425	2130	62803	64508	0	3134
CP009797.1	AJ564903.1	100	1089	0	0	17543	18631	44978	46066	0	2012
CP009797.1	AJ564903.1	84.308	1950	265	34	39610	41536	38842	40773	0	1868
CP009797.1	AJ564903.1	89.319	749	60	14	38625	39365	38075	38811	0	922
CP009797.1	AJ564903.1	99.599	499	2	0	19033	19531	52447	52945	0	911
CP009797.1	AJ564903.1	91.91	581	41	6	41546	42123	41008	41585	0	808
CP009797.1	AJ564903.1	79.197	822	115	41	42771	43560	42206	43003	2.2e-141	520
CP009797.1	AJ564903.1	85.432	405	23	18	61	430	43086	43489	6.47e-102	388
CP009797.1	AJ564903.1	94.34	106	6	0	19426	19531	43868	43763	4.27e-34	163
CP009797.1	AJ564903.1	89.32	103	10	1	39889	39991	41468	41569	1.56e-23	128
CP009797.1	AJ564903.1	80.247	81	14	2	40588	40668	14146	14224	0.006	60.2
CP009797.1	CP003376.1	99.375	18870	95	14	19531	38386	20775	39635	0	34171
CP009797.1	CP003376.1	99.9	15924	16	0	505	16428	1	15924	0	29318
CP009797.1	CP003376.1	100	1992	0	0	17543	19534	45945	47936	0	3679
CP009797.1	CP003376.1	84.308	1950	265	34	39610	41536	40434	42365	0	1868
CP009797.1	CP003376.1	89.319	749	60	14	38625	39365	39667	40403	0	922
CP009797.1	CP003376.1	91.91	581	41	6	41546	42123	42600	43177	0	808
CP009797.1	CP003376.1	79.197	822	117	40	42771	43560	43798	44597	6.11e-142	521
CP009797.1	CP003376.1	94.34	106	6	0	19426	19531	44835	44730	4.27e-34	163
CP009797.1	CP003376.1	100	80	0	0	425	504	56188	56267	1.19e-29	148
CP009797.1	CP003376.1	89.32	103	10	1	39889	39991	43060	43161	1.56e-23	128
CP009797.1	CP003376.1	80.247	81	14	2	40588	40668	15772	15850	0.006	60.2
CP009797.1	CP003505.2	99.375	18870	95	14	19531	38386	19149	38009	0	34171
CP009797.1	CP003505.2	99.909	14298	13	0	2131	16428	1	14298	0	26332
CP009797.1	CP003505.2	100	1992	0	0	17543	19534	44317	46308	0	3679
CP009797.1	CP003505.2	99.824	1706	3	0	425	2130	54560	56265	0	3134
CP009797.1	CP003505.2	84.308	1950	265	34	39610	41536	38808	40739	0	1868
CP009797.1	CP003505.2	89.319	749	60	14	38625	39365	38041	38777	0	922
CP009797.1	CP003505.2	91.91	581	41	6	41546	42123	40974	41551	0	808
CP009797.1	CP003505.2	79.197	822	115	41	42771	43560	42172	42969	2.2e-141	520
CP009797.1	CP003505.2	94.34	106	6	0	19426	19531	43207	43102	4.27e-34	163
CP009797.1	CP003505.2	89.32	103	10	1	39889	39991	41434	41535	1.56e-23	128
CP009797.1	CP003505.2	80.247	81	14	2	40588	40668	14146	14224	0.006	60.2
CP009797.1	U67194.4	99.319	16743	62	30	53	16760	14750	31475	0	30240
CP009797.1	U67194.4	99.822	14054	18	5	19531	33579	39372	53423	0	25808
CP009797.1	U67194.4	99.73	10005	18	7	33580	43581	1	9999	0	18318
CP009797.1	U67194.4	81.481	81	13	2	16276	16354	7006	7086	0.000124	65.8
CP009797.1	U67194.4	100	34	0	0	1	34	10000	10033	0.000445	63.9
CP009797.1	U67194.4	80.247	81	14	2	40588	40668	30991	31069	0.006	60.2
CP009797.1	AM048832.1	99.713	16378	18	14	1	16349	10003	26380	0	29957
CP009797.1	AM048832.1	99.972	14049	4	0	19531	33579	40296	54344	0	25922
CP009797.1	AM048832.1	99.88	10002	12	0	33580	43581	1	10002	0	18404
CP009797.1	AM048832.1	100	381	0	0	16380	16760	26365	26745	0	704
CP009797.1	AM048832.1	91.346	104	8	1	42008	42110	6310	6413	2e-27	141
CP009797.1	AM048832.1	81.481	81	13	2	16276	16354	7009	7089	0.000124	65.8
CP009797.1	AM048832.1	96.774	31	1	0	40588	40618	26307	26337	0.96	52.8
CP009797.1	JN106164.1	99.538	24051	108	1	19531	43581	29944	53991	0	43796
CP009797.1	JN106164.1	97.726	14333	281	22	505	14801	1	14324	0	24620
CP009797.1	JN106164.1	98.267	1616	27	1	15146	16760	14651	16266	0	2828
CP009797.1	JN106164.1	97.28	478	2	1	27	504	57780	58246	0	800
CP009797.1	JN106164.1	81.481	81	13	2	40588	40668	15781	15859	0.000124	65.8
CP009797.1	JN106164.1	81.481	81	13	2	16276	16354	50998	51078	0.000124	65.8
CP009797.1	JN106164.1	100	34	0	0	1	34	53992	54025	0.000445	63.9
CP009797.1	JX486125.1	99.774	22611	51	0	19531	42141	28501	51111	0	41473
CP009797.1	JX486125.1	96.992	16290	433	40	505	16760	1	16267	0	27314
CP009797.1	JX486125.1	94.458	830	44	2	42754	43581	51111	51940	0	1277
CP009797.1	JX486125.1	88.991	436	16	16	95	498	61478	61913	1.32e-138	510
CP009797.1	JX486125.1	92	100	8	0	3	102	51943	52042	2e-27	141
CP009797.1	JX486125.1	81.481	81	13	2	16276	16354	49558	49638	0.000124	65.8
CP009797.1	JX486125.1	80.247	81	14	2	40588	40668	15783	15861	0.006	60.2
CP009797.1	CP018471.1	97.001	24074	684	32	19531	43581	57364	33306	0	40422
CP009797.1	CP018471.1	96.294	10954	366	19	3875	14801	4021	14961	0	17943
CP009797.1	CP018471.1	96.501	3915	103	18	3	3884	33303	29390	0	6440
CP009797.1	CP018471.1	96.042	1617	62	1	15146	16760	15288	16904	0	2630
CP009797.1	AJ639924.1	98.075	22494	416	14	19531	42014	33681	56167	0	39124
CP009797.1	AJ639924.1	96.356	16823	526	54	3	16760	958	17758	0	27590
CP009797.1	AJ639924.1	94.451	829	45	1	42754	43581	127	955	0	1275
CP009797.1	AJ639924.1	98.425	127	2	0	42015	42141	1	127	1.93e-52	224
CP009797.1	AJ639924.1	83.333	78	11	2	16276	16351	54738	54815	2.66e-06	71.3
CP009797.1	AJ639924.1	81.481	81	13	2	40588	40668	17274	17352	0.000124	65.8
CP009797.1	KU238092.1	99.909	24051	22	0	19531	43581	18145	42195	0	44293
CP009797.1	KU238092.1	99.697	15497	18	14	27	15494	46007	61503	0	28330
CP009797.1	KU238092.1	100	297	0	0	15495	15791	1	297	2.8e-150	549
CP009797.1	KU238092.1	81.481	81	13	2	16276	16354	39202	39282	0.000124	65.8
CP009797.1	KU238092.1	100	34	0	0	1	34	42196	42229	0.000445	63.9
CP009797.1	JX469831.1	99.799	18862	28	6	19531	38386	23614	42471	0	34612
CP009797.1	JX469831.1	99.895	16256	17	0	505	16760	1	16256	0	29926
CP009797.1	JX469831.1	84.308	1950	265	34	39610	41536	43270	45201	0	1868
CP009797.1	JX469831.1	89.319	749	60	14	38625	39365	42503	43239	0	922
CP009797.1	JX469831.1	91.91	581	41	6	41546	42123	45436	46013	0	808
CP009797.1	JX469831.1	79.319	822	114	41	42771	43560	46634	47431	4.72e-143	525
CP009797.1	JX469831.1	92.544	228	16	1	61	288	47514	47740	5.14e-83	326
CP009797.1	JX469831.1	94.34	106	6	0	19426	19531	48399	48294	4.27e-34	163
CP009797.1	JX469831.1	100	80	0	0	425	504	54263	54342	1.19e-29	148
CP009797.1	JX469831.1	89.32	103	10	1	39889	39991	45896	45997	1.56e-23	128
CP009797.1	JX469831.1	80.247	81	14	2	40588	40668	15772	15850	0.006	60.2
CP009797.1	JN106165.1	99.385	18870	93	14	19531	38386	17791	36651	0	34182
CP009797.1	JN106165.1	99.902	16256	16	0	505	16760	1	16256	0	29931
CP009797.1	JN106165.1	84.256	1950	266	34	39610	41536	37450	39381	0	1862
CP009797.1	JN106165.1	89.319	749	60	14	38625	39365	36683	37419	0	922
CP009797.1	JN106165.1	91.91	581	41	6	41546	42123	39616	40193	0	808
CP009797.1	JN106165.1	79.197	822	115	41	42771	43560	40814	41611	2.2e-141	520
CP009797.1	JN106165.1	100	80	0	0	425	504	48545	48624	1.19e-29	148
CP009797.1	JN106165.1	89.32	103	10	1	42011	42112	37736	37838	1.56e-23	128
CP009797.1	JN106165.1	89.32	103	10	1	39889	39991	40076	40177	1.56e-23	128
CP009797.1	JN106165.1	80.247	81	14	2	40588	40668	15772	15850	0.006	60.2
CP009797.1	CP000541.1	93.346	16412	944	104	423	16760	26295	9958	0	24122
CP009797.1	CP000541.1	88.921	4784	494	26	24188	28959	63436	58677	0	5866
CP009797.1	CP000541.1	99.95	1995	0	1	17543	19536	28612	26618	0	3677
CP009797.1	CP000541.1	100	1989	0	0	17543	19531	37702	35714	0	3674
CP009797.1	CP000541.1	86.307	3469	348	64	34994	38386	52143	48726	0	3657
CP009797.1	CP000541.1	86.642	2650	310	28	28955	31573	58409	55773	0	2892
CP009797.1	CP000541.1	83.387	2504	349	57	32326	34807	54787	52329	0	2257
CP009797.1	CP000541.1	83.502	1976	284	38	39580	41536	47954	46002	0	1805
CP009797.1	CP000541.1	85.358	1605	209	23	22433	24026	1590	1	0	1639
CP009797.1	CP000541.1	82.504	1789	255	54	20043	21811	4533	2783	0	1517
CP009797.1	CP000541.1	89.067	750	61	14	38625	39365	48694	47957	0	911
CP009797.1	CP000541.1	82.609	621	76	28	42958	43560	44378	43772	2.2e-141	520
CP009797.1	CP000541.1	92.797	236	16	1	61	296	43689	43455	1.84e-87	340
CP009797.1	CP000541.1	75.809	587	108	24	41556	42123	45759	45188	3.16e-65	267
CP009797.1	CP000541.1	91.765	170	11	3	31613	31782	55506	55340	3.21e-55	233
CP009797.1	CP000541.1	94.393	107	6	0	19426	19532	38812	38918	1.19e-34	165
CP009797.1	CP000541.1	94.898	98	5	0	19435	19532	43360	43457	2.57e-31	154
CP009797.1	JX469832.1	83.574	15981	2147	352	505	16268	1	15720	0	14528
CP009797.1	JX469832.1	86.467	9207	1082	121	22449	31573	20720	29844	0	9949
CP009797.1	JX469832.1	86.469	3466	350	63	34994	38386	33285	36704	0	3692
CP009797.1	JX469832.1	99.95	1994	0	1	17543	19536	81706	79714	0	3675
CP009797.1	JX469832.1	83.273	2487	353	54	32326	34791	30641	33085	0	2230
CP009797.1	JX469832.1	86.072	1917	244	17	20043	21946	18320	20226	0	2039
CP009797.1	JX469832.1	84.219	1977	269	38	39580	41536	37476	39429	0	1882
CP009797.1	JX469832.1	89.41	746	59	14	38629	39365	36739	37473	0	922
CP009797.1	JX469832.1	82.581	620	78	27	42958	43560	40486	41092	2.2e-141	520
CP009797.1	JX469832.1	86.651	427	52	5	16335	16760	15827	16249	8.07e-126	468
CP009797.1	JX469832.1	92.946	241	16	1	61	301	41175	41414	3.05e-90	350
CP009797.1	JX469832.1	76.717	597	104	25	41546	42123	39664	40244	3.12e-75	300
CP009797.1	JX469832.1	91.083	157	13	1	31626	31782	29933	30088	1.5e-48	211
CP009797.1	JX469832.1	89.286	140	7	5	19426	19557	82816	82955	9.17e-36	169
CP009797.1	JX469832.1	94.393	107	6	0	19426	19532	58326	58432	1.19e-34	165
CP009797.1	JX469832.1	89.908	109	9	2	39889	39997	40127	40233	7.19e-27	139
CP009797.1	HG326189.2	97.665	24067	536	17	19531	43581	26593	2537	0	41306
CP009797.1	HG326189.2	95.464	14706	559	66	175	14801	44224	29548	0	23363
CP009797.1	HG326189.2	95.219	251	12	0	15146	15396	29221	28971	1.07e-104	398
CP009797.1	HG326189.2	94.972	179	9	0	3	181	2534	2356	1.13e-69	281
CP009797.1	HG326189.2	83.544	79	9	4	16279	16354	5538	5461	2.66e-06	71.3
CP009797.1	KF743817.1	99.385	18870	93	14	19531	38386	16706	35566	0	34182
CP009797.1	KF743817.1	99.817	14232	13	2	2131	16361	1	14220	0	26125
CP009797.1	KF743817.1	99.824	1706	3	0	425	2130	59809	61514	0	3134
CP009797.1	KF743817.1	84.308	1950	265	34	39610	41536	36365	38296	0	1868
CP009797.1	KF743817.1	89.319	749	60	14	38625	39365	35598	36334	0	922
CP009797.1	KF743817.1	91.91	581	41	6	41546	42123	38531	39108	0	808
CP009797.1	KF743817.1	79.319	822	114	41	42771	43560	39729	40526	4.72e-143	525
CP009797.1	KF743817.1	85.432	405	23	18	61	430	40609	41012	6.47e-102	388
CP009797.1	KF743817.1	89.32	103	10	1	39889	39991	38991	39092	1.56e-23	128
CP009797.1	KF743817.1	80.247	81	14	2	40588	40668	14134	14212	0.006	60.2
CP009797.1	CP014846.1	83.532	16456	2187	361	61	16268	34995	18815	0	14892
CP009797.1	CP014846.1	87.459	9178	1033	81	22461	31573	56308	47184	0	10464
CP009797.1	CP014846.1	85.105	6123	723	130	32360	38386	46163	40134	0	6080
CP009797.1	CP014846.1	100	1420	0	0	17543	18962	1420	1	0	2623
CP009797.1	CP014846.1	99.93	1424	0	1	17543	18966	13212	11790	0	2623
CP009797.1	CP014846.1	84.253	1975	273	31	39583	41536	39265	37308	0	1890
CP009797.1	CP014846.1	100	983	0	0	18551	19533	60711	59729	0	1816
CP009797.1	CP014846.1	88.346	1270	132	16	20043	21304	59272	58011	0	1511
CP009797.1	CP014846.1	89.867	750	61	12	38622	39365	40011	39271	0	950
CP009797.1	CP014846.1	92.294	571	40	4	41556	42123	37065	36496	0	808
CP009797.1	CP014846.1	100	358	0	0	19174	19531	11794	11437	0	662
CP009797.1	CP014846.1	79.268	820	112	42	42774	43560	35872	35078	2.2e-141	520
CP009797.1	CP014846.1	88.136	413	42	6	16351	16760	18238	17830	8.02e-131	484
CP009797.1	CP014846.1	94.393	107	6	0	19426	19532	2530	2636	1.19e-34	165
CP009797.1	CP014846.1	94.34	106	6	0	19426	19531	14237	14342	4.27e-34	163
CP009797.1	CP014846.1	88.991	109	10	2	39892	40000	36610	36504	3.35e-25	134
CP009797.1	CP014846.1	86.957	69	6	3	33560	33627	59691	59625	2.06e-07	75
CP009797.1	EF079106.1	83.531	16200	2172	345	281	16268	17266	33181	0	14678
CP009797.1	EF079106.1	87.459	9178	1033	81	22461	31573	81446	90570	0	10464
CP009797.1	EF079106.1	85.087	6129	725	131	32354	38386	404	6439	0	6080
CP009797.1	EF079106.1	99.849	1992	3	0	17542	19533	76034	78025	0	3663
CP009797.1	EF079106.1	84.226	1978	274	31	39580	41536	7306	9266	0	1890
CP009797.1	EF079106.1	88.346	1270	132	16	20043	21304	78482	79743	0	1511
CP009797.1	EF079106.1	90.096	727	59	10	38644	39365	6585	7303	0	931
CP009797.1	EF079106.1	91.91	581	41	6	41546	42123	9501	10078	0	808
CP009797.1	EF079106.1	72.618	2005	497	49	17542	19520	35765	33787	9.8e-170	614
CP009797.1	EF079106.1	79.126	824	113	43	42771	43560	10699	11497	1.02e-139	514
CP009797.1	EF079106.1	92.308	221	16	1	61	281	11580	11799	4e-79	313
CP009797.1	EF079106.1	94.444	108	6	0	19426	19533	37140	37247	3.3e-35	167
CP009797.1	EF079106.1	94.34	106	6	0	19426	19531	53035	52930	4.27e-34	163
CP009797.1	EF079106.1	94.34	106	6	0	19426	19531	74659	74554	4.27e-34	163
CP009797.1	EF079106.1	88.991	109	10	2	39889	39997	9961	10067	3.35e-25	134
CP009797.1	EF079106.1	86.957	69	6	3	33560	33627	78063	78129	2.06e-07	75
CP009797.1	HQ891317.1	83.542	15974	2148	340	505	16268	1	15703	0	14489
CP009797.1	HQ891317.1	87.459	9178	1033	81	22461	31573	52488	61612	0	10464
CP009797.1	HQ891317.1	85.104	6129	726	132	32354	38386	62627	68664	0	6087
CP009797.1	HQ891317.1	100	1991	0	0	17543	19533	47077	49067	0	3677
CP009797.1	HQ891317.1	84.125	1978	276	31	39580	41536	69530	71490	0	1879
CP009797.1	HQ891317.1	88.346	1270	132	16	20043	21304	49524	50785	0	1511
CP009797.1	HQ891317.1	89.867	750	61	12	38622	39365	68787	69527	0	950
CP009797.1	HQ891317.1	91.91	581	41	6	41546	42123	71725	72302	0	808
CP009797.1	HQ891317.1	72.618	2005	497	49	17542	19520	18287	16309	9.8e-170	614
CP009797.1	HQ891317.1	79.197	822	115	41	42771	43560	72923	73720	2.2e-141	520
CP009797.1	HQ891317.1	83.966	474	35	23	61	494	73803	74275	2.97e-110	416
CP009797.1	HQ891317.1	89.32	103	10	1	39889	39991	72185	72286	1.56e-23	128
CP009797.1	HQ891317.1	86.957	69	6	3	33560	33627	49105	49171	2.06e-07	75
CP009797.1	JF274987.1	83.542	15974	2147	340	505	16268	1	15702	0	14489
CP009797.1	JF274987.1	87.459	9178	1033	81	22461	31573	57501	66625	0	10464
CP009797.1	JF274987.1	85.104	6129	724	131	32354	38386	67640	73675	0	6085
CP009797.1	JF274987.1	100	1991	0	0	17543	19533	52090	54080	0	3677
CP009797.1	JF274987.1	84.125	1978	276	31	39580	41536	74541	76501	0	1879
CP009797.1	JF274987.1	88.346	1270	132	16	20043	21304	54537	55798	0	1511
CP009797.1	JF274987.1	89.867	750	61	12	38622	39365	73798	74538	0	950
CP009797.1	JF274987.1	91.91	581	41	6	41546	42123	76736	77313	0	808
CP009797.1	JF274987.1	72.618	2005	497	49	17542	19520	18286	16308	9.8e-170	614
CP009797.1	JF274987.1	72.618	2005	497	49	17542	19520	37153	35175	9.8e-170	614
CP009797.1	JF274987.1	81.613	620	87	20	42957	43560	78123	78731	6.2e-132	488
CP009797.1	JF274987.1	84.177	474	34	23	61	494	78814	79286	6.38e-112	422
CP009797.1	JF274987.1	94.495	109	6	0	19426	19534	19395	19503	9.17e-36	169
CP009797.1	JF274987.1	89.32	103	10	1	39889	39991	77196	77297	1.56e-23	128
CP009797.1	JF274987.1	86.957	69	6	3	33560	33627	54118	54184	2.06e-07	75
CP009797.1	CP002288.1	83.542	15974	2148	340	505	16268	60	15762	0	14489
CP009797.1	CP002288.1	87.459	9178	1033	81	22461	31573	59203	68327	0	10464
CP009797.1	CP002288.1	85.104	6129	724	131	32354	38386	69342	75377	0	6085
CP009797.1	CP002288.1	100	1991	0	0	17543	19533	53792	55782	0	3677
CP009797.1	CP002288.1	84.226	1978	274	31	39580	41536	76243	78203	0	1890
CP009797.1	CP002288.1	88.346	1270	132	16	20043	21304	56239	57500	0	1511
CP009797.1	CP002288.1	89.867	750	61	12	38622	39365	75500	76240	0	950
CP009797.1	CP002288.1	91.91	581	41	6	41546	42123	78438	79015	0	808
CP009797.1	CP002288.1	79.222	823	113	42	42771	43560	79636	80433	2.2e-141	520
CP009797.1	CP002288.1	84.177	474	34	23	61	494	80516	80988	6.38e-112	422
CP009797.1	CP002288.1	88.991	109	10	2	39889	39997	78898	79004	3.35e-25	134
CP009797.1	CP002288.1	86.957	69	6	3	33560	33627	55820	55886	2.06e-07	75
CP009797.1	JF274990.2	83.536	15974	2149	340	505	16268	1	15703	0	14484
CP009797.1	JF274990.2	87.459	9178	1033	81	22461	31573	38634	47758	0	10464
CP009797.1	JF274990.2	85.117	6128	724	134	32354	38386	48773	54807	0	6091
CP009797.1	JF274990.2	100	1991	0	0	17543	19533	33224	35214	0	3677
CP009797.1	JF274990.2	84.125	1978	276	31	39580	41536	55673	57633	0	1879
CP009797.1	JF274990.2	88.346	1270	132	16	20043	21304	35670	36931	0	1511
CP009797.1	JF274990.2	89.867	750	61	12	38622	39365	54930	55670	0	950
CP009797.1	JF274990.2	91.91	581	41	6	41546	42123	57868	58445	0	808
CP009797.1	JF274990.2	72.618	2005	497	49	17542	19520	18287	16309	9.8e-170	614
CP009797.1	JF274990.2	79.294	821	115	40	42771	43560	59066	59862	1.7e-142	523
CP009797.1	JF274990.2	83.966	474	34	24	61	494	59945	60416	2.97e-110	416
CP009797.1	JF274990.2	89.32	103	10	1	39889	39991	58328	58429	1.56e-23	128
CP009797.1	JF274990.2	86.957	69	6	3	33560	33627	35252	35318	2.06e-07	75
CP009797.1	GQ495894.1	83.536	15974	2149	340	505	16268	1	15703	0	14484
CP009797.1	GQ495894.1	87.459	9178	1033	81	22461	31573	42286	51410	0	10464
CP009797.1	GQ495894.1	85.104	6129	724	131	32354	38386	52425	58460	0	6085
CP009797.1	GQ495894.1	100	1991	0	0	17543	19533	36875	38865	0	3677
CP009797.1	GQ495894.1	99.9	1996	1	1	17543	19538	65721	63727	0	3674
CP009797.1	GQ495894.1	84.125	1978	276	31	39580	41536	59326	61286	0	1879
CP009797.1	GQ495894.1	88.346	1270	132	16	20043	21304	39322	40583	0	1511
CP009797.1	GQ495894.1	89.867	750	61	12	38622	39365	58583	59323	0	950
CP009797.1	GQ495894.1	91.91	581	41	6	41546	42123	61521	62098	0	808
CP009797.1	GQ495894.1	72.618	2005	497	49	17542	19520	18287	16309	9.8e-170	614
CP009797.1	GQ495894.1	72.618	2005	497	49	17542	19520	84309	86287	9.8e-170	614
CP009797.1	GQ495894.1	78.208	826	116	48	42771	43560	62719	63516	2.24e-126	470
CP009797.1	GQ495894.1	81.739	345	23	22	190	494	86298	86642	8.85e-61	252
CP009797.1	GQ495894.1	91.176	136	11	1	61	196	63599	63733	3.28e-40	183
CP009797.1	GQ495894.1	89.32	103	10	1	39889	39991	61981	62082	1.56e-23	128
CP009797.1	GQ495894.1	86.957	69	6	3	33560	33627	38903	38969	2.06e-07	75
CP009797.1	JF274988.1	83.498	15974	2155	340	505	16268	1	15703	0	14451
CP009797.1	JF274988.1	87.459	9178	1033	81	22461	31573	55722	64846	0	10464
CP009797.1	JF274988.1	85.128	6139	717	133	32354	38386	65861	71909	0	6098
CP009797.1	JF274988.1	100	1991	0	0	17543	19533	50311	52301	0	3677
CP009797.1	JF274988.1	84.219	1977	275	30	39580	41536	72680	74639	0	1888
CP009797.1	JF274988.1	88.346	1270	132	16	20043	21304	52758	54019	0	1511
CP009797.1	JF274988.1	89.108	762	67	10	38609	39365	71927	72677	0	933
CP009797.1	JF274988.1	91.91	581	41	6	41546	42123	74874	75451	0	808
CP009797.1	JF274988.1	72.618	2005	497	49	17542	19520	18287	16309	9.8e-170	614
CP009797.1	JF274988.1	79.197	822	115	41	42771	43560	76072	76869	2.2e-141	520
CP009797.1	JF274988.1	84.177	474	34	23	61	494	76952	77424	6.38e-112	422
CP009797.1	JF274988.1	89.32	103	10	1	39889	39991	75334	75435	1.56e-23	128
CP009797.1	JF274988.1	86.957	69	6	3	33560	33627	52339	52405	2.06e-07	75
CP009797.1	JN106171.1	83.476	15977	2154	340	505	16268	1	15704	0	14430
CP009797.1	JN106171.1	87.459	9178	1033	81	22461	31573	51954	61078	0	10464
CP009797.1	JN106171.1	85.104	6129	724	131	32354	38386	62093	68128	0	6085
CP009797.1	JN106171.1	98.144	1993	33	4	17543	19533	46543	48533	0	3472
CP009797.1	JN106171.1	84.226	1978	274	31	39580	41536	68994	70954	0	1890
CP009797.1	JN106171.1	88.346	1270	132	16	20043	21304	48990	50251	0	1511
CP009797.1	JN106171.1	89.867	750	61	12	38622	39365	68251	68991	0	950
CP009797.1	JN106171.1	91.91	581	41	6	41546	42123	71189	71766	0	808
CP009797.1	JN106171.1	79.222	823	113	42	42771	43560	72387	73184	2.2e-141	520
CP009797.1	JN106171.1	93.069	202	13	1	61	262	73267	73467	1.45e-73	294
CP009797.1	JN106171.1	88.991	109	10	2	39889	39997	71649	71755	3.35e-25	134
CP009797.1	JN106171.1	86.957	69	6	3	33560	33627	48571	48637	2.06e-07	75
CP009797.1	AJ515144.2	83.387	15981	2163	352	505	16268	60	15765	0	14349
CP009797.1	AJ515144.2	87.35	9178	1043	81	22461	31573	59206	68330	0	10408
CP009797.1	AJ515144.2	84.813	6137	732	140	32354	38386	69345	75385	0	5986
CP009797.1	AJ515144.2	99.548	1991	6	3	17543	19531	53796	55785	0	3624
CP009797.1	AJ515144.2	84.032	1979	277	32	39580	41536	76251	78212	0	1868
CP009797.1	AJ515144.2	88.346	1270	132	16	20043	21304	56245	57506	0	1511
CP009797.1	AJ515144.2	89.6	750	63	12	38622	39365	75508	76248	0	939
CP009797.1	AJ515144.2	90.706	581	48	6	41546	42123	78447	79024	0	769
CP009797.1	AJ515144.2	79.344	823	112	42	42771	43560	79645	80442	4.72e-143	525
CP009797.1	AJ515144.2	84.177	474	34	23	61	494	80525	80997	6.38e-112	422
CP009797.1	AJ515144.2	83.486	109	16	2	39889	39997	78907	79013	3.39e-15	100
CP009797.1	CP017760.1	83.593	14719	1983	308	1734	16268	77164	62694	0	13404
CP009797.1	CP017760.1	87.459	9178	1033	81	22461	31573	40237	31113	0	10464
CP009797.1	CP017760.1	85.122	6123	722	130	32360	38386	30092	24063	0	6085
CP009797.1	CP017760.1	100	1991	0	0	17543	19533	45648	43658	0	3677
CP009797.1	CP017760.1	84.253	1975	273	31	39583	41536	23194	21237	0	1890
CP009797.1	CP017760.1	88.346	1270	132	16	20043	21304	43201	41940	0	1511
CP009797.1	CP017760.1	83.226	1246	162	31	505	1725	1224	1	0	1099
CP009797.1	CP017760.1	89.867	750	61	12	38622	39365	23940	23200	0	950
CP009797.1	CP017760.1	92.294	571	40	4	41556	42123	20994	20425	0	808
CP009797.1	CP017760.1	79.268	820	112	42	42774	43560	19801	19007	2.2e-141	520
CP009797.1	CP017760.1	84.177	474	34	23	61	494	18924	18452	6.38e-112	422
CP009797.1	CP017760.1	88.991	109	10	2	39892	40000	20539	20433	3.35e-25	134
CP009797.1	CP017760.1	86.957	69	6	3	33560	33627	43620	43554	2.06e-07	75
CP009797.1	JX469834.1	99.343	18870	96	18	19531	38386	16775	35630	0	34134
CP009797.1	JX469834.1	99.88	12508	15	0	505	13012	1	12508	0	23015
CP009797.1	JX469834.1	99.894	2832	3	0	13217	16048	12497	15328	0	5214
CP009797.1	JX469834.1	84.256	1950	266	34	39610	41536	36428	38359	0	1862
CP009797.1	JX469834.1	89.319	749	59	15	38625	39365	35662	36397	0	920
CP009797.1	JX469834.1	91.91	581	41	6	41546	42123	38594	39171	0	808
CP009797.1	JX469834.1	92.116	241	18	1	61	301	40386	40625	6.61e-87	339
CP009797.1	JX469834.1	80.631	444	69	14	43128	43560	39866	40303	1.43e-83	327
CP009797.1	JX469834.1	100	78	0	0	427	504	40729	40806	1.55e-28	145
CP009797.1	JX469834.1	89.32	103	10	1	39889	39991	39054	39155	1.56e-23	128
CP009797.1	JX469834.1	91.139	79	7	0	281	359	40651	40729	2.03e-17	108
CP009797.1	JF274989.1	86.901	15917	1716	253	505	16268	1	15701	0	17501
CP009797.1	JF274989.1	97.768	8109	157	15	30293	38386	54979	63078	0	13950
CP009797.1	JF274989.1	87.814	6688	737	60	22461	29112	48346	54991	0	7764
CP009797.1	JF274989.1	100	1991	0	0	17543	19533	42935	44925	0	3677
CP009797.1	JF274989.1	100	1989	0	0	17543	19531	70012	72000	0	3674
CP009797.1	JF274989.1	100	1989	0	0	17543	19531	74174	76162	0	3674
CP009797.1	JF274989.1	84.213	1951	266	35	39610	41536	63877	65809	0	1858
CP009797.1	JF274989.1	88.346	1270	132	16	20043	21304	45382	46643	0	1511
CP009797.1	JF274989.1	89.319	749	60	14	38625	39365	63110	63846	0	922
CP009797.1	JF274989.1	91.91	581	40	7	41546	42123	66044	66620	0	806
CP009797.1	JF274989.1	72.618	2005	497	49	17542	19520	18285	16307	9.8e-170	614
CP009797.1	JF274989.1	79.197	822	115	41	42771	43560	67241	68038	2.2e-141	520
CP009797.1	JF274989.1	85.432	405	23	18	61	430	68121	68524	6.47e-102	388
CP009797.1	JF274989.1	94.444	108	6	0	19426	19533	41825	41718	3.3e-35	167
CP009797.1	JF274989.1	94.34	106	6	0	19426	19531	68902	68797	4.27e-34	163
CP009797.1	JF274989.1	100	80	0	0	425	504	84125	84204	1.19e-29	148
CP009797.1	JF274989.1	89.32	103	10	1	39889	39991	66503	66604	1.56e-23	128
CP009797.1	JF274989.1	86.957	69	6	3	33560	33627	44963	45029	2.06e-07	75
CP009797.1	AB237782.1	96.382	13129	371	40	3	13079	8993	22069	0	21518
CP009797.1	AB237782.1	95.691	11117	436	35	22449	33542	30172	41268	0	17836
CP009797.1	AB237782.1	98.207	3570	61	2	13191	16760	22105	25671	0	6235
CP009797.1	AB237782.1	93.675	3099	180	11	35293	38386	1590	4677	0	4623
CP009797.1	AB237782.1	96.189	1548	49	6	33543	35086	1	1542	0	2523
CP009797.1	AB237782.1	92.863	1317	93	1	40797	42112	6222	7538	0	1910
CP009797.1	AB237782.1	82.835	1270	174	31	20043	21302	27484	28719	0	1098
CP009797.1	AB237782.1	89.767	772	69	10	42816	43581	8223	8990	0	979
CP009797.1	AB237782.1	84.218	697	98	10	39668	40361	5218	5905	0	667
CP009797.1	AB237782.1	83.592	579	93	2	21320	21897	29055	29632	4.69e-148	542
CP009797.1	AB237782.1	91.987	312	21	3	40418	40726	5906	6216	8.19e-116	435
CP009797.1	AB237782.1	79.821	446	75	13	38917	39353	4693	5132	1.44e-78	311
CP009797.1	AB237782.1	92.241	116	7	2	39889	40004	7433	7546	4.27e-34	163
CP009797.1	AB237782.1	85.185	81	10	1	40588	40668	25187	25265	1.23e-09	82.4
CP009797.1	AB231906.2	83.761	15986	2104	349	61	15823	30841	46557	0	14685
CP009797.1	AB231906.2	87.592	9196	1015	92	22461	31582	7282	16425	0	10545
CP009797.1	AB231906.2	86.646	3467	341	61	34994	38386	20046	23464	0	3725
CP009797.1	AB231906.2	83.394	2487	350	53	32326	34791	17402	19846	0	2246
CP009797.1	AB231906.2	84.37	1977	266	38	39580	41536	24236	26189	0	1899
CP009797.1	AB231906.2	85.826	1658	210	21	39889	41536	26887	28529	0	1736
CP009797.1	AB231906.2	86.788	1264	138	23	20043	21293	4237	5484	0	1382
CP009797.1	AB231906.2	89.637	743	63	11	38629	39365	23499	24233	0	933
CP009797.1	AB231906.2	82.126	621	79	29	42958	43560	30152	30758	2.21e-136	503
CP009797.1	AB231906.2	87.413	429	45	8	16335	16760	588	1010	8.02e-131	484
CP009797.1	AB231906.2	76.712	584	104	23	41546	42112	26424	26992	4.03e-74	296
CP009797.1	AB231906.2	76.214	597	107	25	41546	42123	28764	29344	3.14e-70	283
CP009797.1	AB231906.2	89.908	109	9	2	39889	39997	29227	29333	7.19e-27	139
CP009797.1	JX469826.1	83.46	15599	2129	314	505	15920	1	15331	0	14096
CP009797.1	JX469826.1	87.338	9177	1046	80	22461	31573	39788	48912	0	10403
CP009797.1	JX469826.1	84.619	6157	716	153	32326	38386	49898	55919	0	5910
CP009797.1	JX469826.1	84.876	1891	256	25	39658	41536	56769	58641	0	1881
CP009797.1	JX469826.1	87.104	1264	134	21	20043	21293	36173	37420	0	1404
CP009797.1	JX469826.1	88.758	765	64	15	38609	39365	55937	56687	0	917
CP009797.1	JX469826.1	92.427	581	38	5	41546	42123	58876	59453	0	824
CP009797.1	JX469826.1	87.354	427	49	5	16335	16760	16278	16700	8.02e-131	484
CP009797.1	JX469826.1	83.333	354	19	22	181	494	64035	64388	1.88e-72	291
CP009797.1	JX469826.1	80.769	312	56	3	15959	16268	15406	15715	1.92e-57	241
CP009797.1	JX469826.1	91.765	170	11	3	31613	31782	49179	49345	3.21e-55	233
CP009797.1	JX469826.1	88.991	109	10	2	39889	39997	59336	59442	3.35e-25	134
CP009797.1	JX469826.1	86.957	69	6	3	33560	33627	35760	35826	2.06e-07	75
CP009797.1	JX469829.1	84.339	12579	1643	241	505	12951	1	12384	0	12015
CP009797.1	JX469829.1	87.107	9214	1056	94	22433	31573	24788	33942	0	10312
CP009797.1	JX469829.1	84.707	6140	717	143	32357	38386	34926	40953	0	5932
CP009797.1	JX469829.1	81.294	3138	484	70	13185	16270	12620	15706	0	2447
CP009797.1	JX469829.1	84.237	1973	277	30	39580	41536	41724	43678	0	1890
CP009797.1	JX469829.1	86.457	1270	142	23	20043	21303	21605	22853	0	1365
CP009797.1	JX469829.1	89.239	762	66	12	38609	39365	40971	41721	0	939
CP009797.1	JX469829.1	91.06	604	45	8	41546	42145	43913	44511	0	808
CP009797.1	JX469829.1	87.239	431	47	6	16335	16760	16117	16544	8.02e-131	484
CP009797.1	JX469829.1	81.996	461	39	27	61	483	57816	58270	8.48e-91	351
CP009797.1	JX469829.1	88.991	109	10	2	39889	39997	44373	44479	3.35e-25	134
CP009797.1	JX469829.1	93.182	44	2	1	33559	33601	21136	21179	0.000445	63.9

## Sheet: pKPC-47e
CP008901.1	CP008901.1	100	50333	0	0	1	50333	1	50333	0	92948
CP008901.1	CP008901.1	95.309	1471	61	8	298	1764	224	1690	0	2327
CP008901.1	CP008901.1	95.309	1471	61	8	224	1690	298	1764	0	2327
CP008901.1	CP008901.1	93.874	1518	80	13	261	1772	224	1734	0	2276
CP008901.1	CP008901.1	93.874	1518	80	13	224	1734	261	1772	0	2276
CP008901.1	CP008901.1	94.634	1435	67	10	335	1764	224	1653	0	2215
CP008901.1	CP008901.1	94.634	1435	67	10	224	1653	335	1764	0	2215
CP008901.1	CP008901.1	95.151	1361	56	10	409	1764	224	1579	0	2139
CP008901.1	CP008901.1	95.151	1361	56	10	224	1579	409	1764	0	2139
CP008901.1	CP008901.1	93.924	1399	73	12	372	1764	224	1616	0	2102
CP008901.1	CP008901.1	93.924	1399	73	12	224	1616	372	1764	0	2102
CP008901.1	CP008901.1	95.072	1319	56	9	451	1764	228	1542	0	2067
CP008901.1	CP008901.1	95.072	1319	56	9	228	1542	451	1764	0	2067
CP008901.1	CP008901.1	95.116	1249	52	9	521	1764	224	1468	0	1960
CP008901.1	CP008901.1	95.116	1249	52	9	224	1468	521	1764	0	1960
CP008901.1	CP008901.1	94.172	1287	64	11	484	1764	224	1505	0	1951
CP008901.1	CP008901.1	94.172	1287	64	11	224	1505	484	1764	0	1951
CP008901.1	CP008901.1	94.637	1212	56	9	558	1764	224	1431	0	1869
CP008901.1	CP008901.1	94.637	1212	56	9	224	1431	558	1764	0	1869
CP008901.1	CP008901.1	95.69	1137	42	7	632	1764	224	1357	0	1821
CP008901.1	CP008901.1	95.69	1137	42	7	224	1357	632	1764	0	1821
CP008901.1	CP008901.1	94.638	1175	54	9	595	1764	224	1394	0	1812
CP008901.1	CP008901.1	94.638	1175	54	9	224	1394	595	1764	0	1812
CP008901.1	CP008901.1	94.278	1101	54	9	669	1764	224	1320	0	1676
CP008901.1	CP008901.1	94.278	1101	54	9	224	1320	669	1764	0	1676
CP008901.1	CP008901.1	94.638	1063	49	8	706	1764	224	1282	0	1640
CP008901.1	CP008901.1	94.638	1063	49	8	224	1282	706	1764	0	1640
CP008901.1	CP008901.1	93.768	1027	54	10	743	1764	224	1245	0	1533
CP008901.1	CP008901.1	93.768	1027	54	10	224	1245	743	1764	0	1533
CP008901.1	CP008901.1	95.037	947	39	8	822	1764	228	1170	0	1482
CP008901.1	CP008901.1	95.037	947	39	8	228	1170	822	1764	0	1482
CP008901.1	CP008901.1	93.327	989	57	9	780	1764	224	1207	0	1452
CP008901.1	CP008901.1	93.327	989	57	9	224	1207	780	1764	0	1452
CP008901.1	CP008901.1	96.207	870	29	4	897	1764	228	1095	0	1421
CP008901.1	CP008901.1	96.207	870	29	4	228	1095	897	1764	0	1421
CP008901.1	CP008901.1	93.654	914	50	8	855	1764	224	1133	0	1360
CP008901.1	CP008901.1	93.654	914	50	8	224	1133	855	1764	0	1360
CP008901.1	CP008901.1	94.511	838	40	6	930	1764	224	1058	0	1288
CP008901.1	CP008901.1	94.511	838	40	6	224	1058	930	1764	0	1288
CP008901.1	CP008901.1	94.757	801	36	6	967	1764	224	1021	0	1242
CP008901.1	CP008901.1	94.757	801	36	6	224	1021	967	1764	0	1242
CP008901.1	CP008901.1	95.282	763	32	4	1004	1764	224	984	0	1206
CP008901.1	CP008901.1	95.282	763	32	4	224	984	1004	1764	0	1206
CP008901.1	CP008901.1	99.676	617	0	1	29804	30420	24171	23557	0	1127
CP008901.1	CP008901.1	100	610	0	0	23562	24171	30413	29804	0	1127
CP008901.1	CP008901.1	93.948	727	38	6	1041	1764	224	947	0	1094
CP008901.1	CP008901.1	93.948	727	38	6	224	947	1041	1764	0	1094
CP008901.1	CP008901.1	94.34	689	35	4	1078	1764	224	910	0	1053
CP008901.1	CP008901.1	94.34	689	35	4	224	910	1078	1764	0	1053
CP008901.1	CP008901.1	94.9	647	29	4	1120	1764	228	872	0	1009
CP008901.1	CP008901.1	94.9	647	29	4	228	872	1120	1764	0	1009
CP008901.1	CP008901.1	94.463	614	30	4	1153	1764	224	835	0	942
CP008901.1	CP008901.1	94.463	614	30	4	224	835	1153	1764	0	942
CP008901.1	CP008901.1	97.556	532	12	1	40881	41412	39645	40175	0	909
CP008901.1	CP008901.1	97.556	532	12	1	39645	40175	40881	41412	0	909
CP008901.1	CP008901.1	94.097	576	31	3	1190	1764	224	797	0	872
CP008901.1	CP008901.1	94.097	576	31	3	224	797	1190	1764	0	872
CP008901.1	CP008901.1	95.506	534	22	2	1232	1764	228	760	0	852
CP008901.1	CP008901.1	95.506	534	22	2	228	760	1232	1764	0	852
CP008901.1	CP008901.1	98.858	438	5	0	43807	44244	40909	41346	0	782
CP008901.1	CP008901.1	98.858	438	5	0	40909	41346	43807	44244	0	782
CP008901.1	CP008901.1	94.411	501	26	2	1265	1764	224	723	0	769
CP008901.1	CP008901.1	94.411	501	26	2	224	723	1265	1764	0	769
CP008901.1	CP008901.1	99.294	425	3	0	43820	44244	39685	40109	0	769
CP008901.1	CP008901.1	99.294	425	3	0	39685	40109	43820	44244	0	769
CP008901.1	CP008901.1	95.425	459	20	1	1307	1764	228	686	0	730
CP008901.1	CP008901.1	95.425	459	20	1	228	686	1307	1764	0	730
CP008901.1	CP008901.1	95.305	426	19	1	1340	1764	224	649	0	675
CP008901.1	CP008901.1	95.305	426	19	1	224	649	1340	1764	0	675
CP008901.1	CP008901.1	93.83	389	23	1	1377	1764	224	612	8.87e-161	584
CP008901.1	CP008901.1	93.83	389	23	1	224	612	1377	1764	8.87e-161	584
CP008901.1	CP008901.1	94.602	352	18	1	1414	1764	224	575	1.51e-148	544
CP008901.1	CP008901.1	94.602	352	18	1	224	575	1414	1764	1.51e-148	544
CP008901.1	CP008901.1	93.651	315	19	1	1451	1764	224	538	2.59e-126	470
CP008901.1	CP008901.1	93.651	315	19	1	224	538	1451	1764	2.59e-126	470
CP008901.1	CP008901.1	94.245	278	15	1	1488	1764	224	501	2.05e-112	424
CP008901.1	CP008901.1	94.245	278	15	1	224	501	1488	1764	2.05e-112	424
CP008901.1	CP008901.1	86.93	329	39	4	41024	41351	2108	1783	3.5e-95	366
CP008901.1	CP008901.1	86.93	329	39	4	1783	2108	41351	41024	3.5e-95	366
CP008901.1	CP008901.1	86.626	329	40	4	39787	40114	2108	1783	1.63e-93	361
CP008901.1	CP008901.1	86.626	329	40	4	1783	2108	40114	39787	1.63e-93	361
CP008901.1	CP008901.1	92.116	241	18	1	1525	1764	224	464	7.63e-87	339
CP008901.1	CP008901.1	92.116	241	18	1	224	464	1525	1764	7.63e-87	339
CP008901.1	CP008901.1	93.596	203	13	0	1562	1764	224	426	2.78e-76	303
CP008901.1	CP008901.1	93.596	203	13	0	224	426	1562	1764	2.78e-76	303
CP008901.1	CP008901.1	95.706	163	7	0	41510	41672	40168	40330	4.72e-64	263
CP008901.1	CP008901.1	95.706	163	7	0	40168	40330	41510	41672	4.72e-64	263
CP008901.1	CP008901.1	92.169	166	13	0	1599	1764	224	389	1.03e-55	235
CP008901.1	CP008901.1	92.169	166	13	0	224	389	1599	1764	1.03e-55	235
CP008901.1	CP008901.1	100	123	0	0	6215	6337	5305	5183	1.72e-53	228
CP008901.1	CP008901.1	100	123	0	0	5183	5305	6337	6215	1.72e-53	228
CP008901.1	CP008901.1	100	122	0	0	42031	42152	41453	41574	6.2e-53	226
CP008901.1	CP008901.1	100	122	0	0	41453	41574	42031	42152	6.2e-53	226
CP008901.1	CP008901.1	91.667	156	11	2	45910	46063	39752	39907	1.34e-49	215
CP008901.1	CP008901.1	91.667	156	11	2	45910	46063	40989	41144	1.34e-49	215
CP008901.1	CP008901.1	91.667	156	11	2	45910	46063	43887	44042	1.34e-49	215
CP008901.1	CP008901.1	91.667	156	11	2	39752	39907	45910	46063	1.34e-49	215
CP008901.1	CP008901.1	91.667	156	11	2	40989	41144	45910	46063	1.34e-49	215
CP008901.1	CP008901.1	91.667	156	11	2	43887	44042	45910	46063	1.34e-49	215
CP008901.1	CP008901.1	93.798	129	8	0	1636	1764	224	352	1.75e-43	195
CP008901.1	CP008901.1	93.798	129	8	0	224	352	1636	1764	1.75e-43	195
CP008901.1	CP008901.1	88.393	112	13	0	42586	42697	40901	41012	1.07e-25	135
CP008901.1	CP008901.1	88.393	112	13	0	40901	41012	42586	42697	1.07e-25	135
CP008901.1	CP008901.1	88.496	113	8	4	44309	44421	38506	38613	1.39e-24	132
CP008901.1	CP008901.1	88.496	113	8	4	38506	38613	44309	44421	1.39e-24	132
CP008901.1	CP008901.1	87.5	112	13	1	43800	43910	42586	42697	1.8e-23	128
CP008901.1	CP008901.1	87.5	112	13	1	42586	42697	43800	43910	1.8e-23	128
CP008901.1	CP008901.1	100	65	0	0	42088	42152	40168	40232	3.01e-21	121
CP008901.1	CP008901.1	100	65	0	0	40168	40232	42088	42152	3.01e-21	121
CP008901.1	CP008901.1	85.714	112	15	1	42586	42697	39665	39775	3.89e-20	117
CP008901.1	CP008901.1	85.714	112	15	1	39665	39775	42586	42697	3.89e-20	117
CP008901.1	CP008901.1	97.619	42	1	0	36903	36944	36796	36837	8.54e-07	73.1
CP008901.1	CP008901.1	97.619	42	1	0	36796	36837	36903	36944	8.54e-07	73.1
CP008901.1	CP008901.1	91.304	46	3	1	49660	49704	49593	49638	0.002	62.1
CP008901.1	CP008901.1	91.304	46	3	1	49593	49638	49660	49704	0.002	62.1
CP008901.1	CP026277.1	100	38259	0	0	12075	50333	51227	12969	0	70652
CP008901.1	CP026277.1	100	12081	0	0	1	12081	12968	888	0	22310
CP008901.1	CP026277.1	95.309	1471	61	8	224	1690	12671	11205	0	2327
CP008901.1	CP026277.1	95.309	1471	61	8	298	1764	12745	11279	0	2327
CP008901.1	CP026277.1	93.874	1518	80	13	224	1734	12708	11197	0	2276
CP008901.1	CP026277.1	93.874	1518	80	13	261	1772	12745	11235	0	2276
CP008901.1	CP026277.1	94.634	1435	67	10	224	1653	12634	11205	0	2215
CP008901.1	CP026277.1	94.634	1435	67	10	335	1764	12745	11316	0	2215
CP008901.1	CP026277.1	95.151	1361	56	10	224	1579	12560	11205	0	2139
CP008901.1	CP026277.1	95.151	1361	56	10	409	1764	12745	11390	0	2139
CP008901.1	CP026277.1	93.924	1399	73	12	224	1616	12597	11205	0	2102
CP008901.1	CP026277.1	93.924	1399	73	12	372	1764	12745	11353	0	2102
CP008901.1	CP026277.1	95.072	1319	56	9	228	1542	12518	11205	0	2067
CP008901.1	CP026277.1	95.072	1319	56	9	451	1764	12741	11427	0	2067
CP008901.1	CP026277.1	95.116	1249	52	9	224	1468	12448	11205	0	1960
CP008901.1	CP026277.1	95.116	1249	52	9	521	1764	12745	11501	0	1960
CP008901.1	CP026277.1	94.172	1287	64	11	224	1505	12485	11205	0	1951
CP008901.1	CP026277.1	94.172	1287	64	11	484	1764	12745	11464	0	1951
CP008901.1	CP026277.1	94.637	1212	56	9	224	1431	12411	11205	0	1869
CP008901.1	CP026277.1	94.637	1212	56	9	558	1764	12745	11538	0	1869
CP008901.1	CP026277.1	95.69	1137	42	7	224	1357	12337	11205	0	1821
CP008901.1	CP026277.1	95.69	1137	42	7	632	1764	12745	11612	0	1821
CP008901.1	CP026277.1	94.638	1175	54	9	224	1394	12374	11205	0	1812
CP008901.1	CP026277.1	94.638	1175	54	9	595	1764	12745	11575	0	1812
CP008901.1	CP026277.1	94.278	1101	54	9	224	1320	12300	11205	0	1676
CP008901.1	CP026277.1	94.278	1101	54	9	669	1764	12745	11649	0	1676
CP008901.1	CP026277.1	94.638	1063	49	8	224	1282	12263	11205	0	1640
CP008901.1	CP026277.1	94.638	1063	49	8	706	1764	12745	11687	0	1640
CP008901.1	CP026277.1	93.768	1027	54	10	224	1245	12226	11205	0	1533
CP008901.1	CP026277.1	93.768	1027	54	10	743	1764	12745	11724	0	1533
CP008901.1	CP026277.1	95.037	947	39	8	228	1170	12147	11205	0	1482
CP008901.1	CP026277.1	95.037	947	39	8	822	1764	12741	11799	0	1482
CP008901.1	CP026277.1	93.327	989	57	9	224	1207	12189	11205	0	1452
CP008901.1	CP026277.1	93.327	989	57	9	780	1764	12745	11762	0	1452
CP008901.1	CP026277.1	96.207	870	29	4	228	1095	12072	11205	0	1421
CP008901.1	CP026277.1	96.207	870	29	4	897	1764	12741	11874	0	1421
CP008901.1	CP026277.1	93.654	914	50	8	224	1133	12114	11205	0	1360
CP008901.1	CP026277.1	93.654	914	50	8	855	1764	12745	11836	0	1360
CP008901.1	CP026277.1	94.511	838	40	6	224	1058	12039	11205	0	1288
CP008901.1	CP026277.1	94.511	838	40	6	930	1764	12745	11911	0	1288
CP008901.1	CP026277.1	94.757	801	36	6	224	1021	12002	11205	0	1242
CP008901.1	CP026277.1	94.757	801	36	6	967	1764	12745	11948	0	1242
CP008901.1	CP026277.1	95.282	763	32	4	224	984	11965	11205	0	1206
CP008901.1	CP026277.1	95.282	763	32	4	1004	1764	12745	11985	0	1206
CP008901.1	CP026277.1	99.676	617	0	1	23557	24171	32882	33498	0	1127
CP008901.1	CP026277.1	100	610	0	0	29804	30413	39131	39740	0	1127
CP008901.1	CP026277.1	93.948	727	38	6	224	947	11928	11205	0	1094
CP008901.1	CP026277.1	93.948	727	38	6	1041	1764	12745	12022	0	1094
CP008901.1	CP026277.1	94.34	689	35	4	224	910	11891	11205	0	1053
CP008901.1	CP026277.1	94.34	689	35	4	1078	1764	12745	12059	0	1053
CP008901.1	CP026277.1	94.9	647	29	4	228	872	11849	11205	0	1009
CP008901.1	CP026277.1	94.9	647	29	4	1120	1764	12741	12097	0	1009
CP008901.1	CP026277.1	94.463	614	30	4	224	835	11816	11205	0	942
CP008901.1	CP026277.1	94.463	614	30	4	1153	1764	12745	12134	0	942
CP008901.1	CP026277.1	97.556	532	12	1	39645	40175	22421	21890	0	909
CP008901.1	CP026277.1	97.556	532	12	1	40881	41412	23657	23127	0	909
CP008901.1	CP026277.1	94.097	576	31	3	224	797	11779	11205	0	872
CP008901.1	CP026277.1	94.097	576	31	3	1190	1764	12745	12172	0	872
CP008901.1	CP026277.1	95.506	534	22	2	228	760	11737	11205	0	852
CP008901.1	CP026277.1	95.506	534	22	2	1232	1764	12741	12209	0	852
CP008901.1	CP026277.1	98.858	438	5	0	40909	41346	19495	19058	0	782
CP008901.1	CP026277.1	98.858	438	5	0	43807	44244	22393	21956	0	782
CP008901.1	CP026277.1	94.411	501	26	2	224	723	11704	11205	0	769
CP008901.1	CP026277.1	94.411	501	26	2	1265	1764	12745	12246	0	769
CP008901.1	CP026277.1	99.294	425	3	0	39685	40109	19482	19058	0	769
CP008901.1	CP026277.1	99.294	425	3	0	43820	44244	23617	23193	0	769
CP008901.1	CP026277.1	95.425	459	20	1	228	686	11662	11205	0	730
CP008901.1	CP026277.1	95.425	459	20	1	1307	1764	12741	12283	0	730
CP008901.1	CP026277.1	95.305	426	19	1	224	649	11629	11205	0	675
CP008901.1	CP026277.1	95.305	426	19	1	1340	1764	12745	12320	0	675
CP008901.1	CP026277.1	93.83	389	23	1	224	612	11592	11205	8.87e-161	584
CP008901.1	CP026277.1	93.83	389	23	1	1377	1764	12745	12357	8.87e-161	584
CP008901.1	CP026277.1	94.602	352	18	1	224	575	11555	11205	1.51e-148	544
CP008901.1	CP026277.1	94.602	352	18	1	1414	1764	12745	12394	1.51e-148	544
CP008901.1	CP026277.1	93.651	315	19	1	224	538	11518	11205	2.59e-126	470
CP008901.1	CP026277.1	93.651	315	19	1	1451	1764	12745	12431	2.59e-126	470
CP008901.1	CP026277.1	94.245	278	15	1	224	501	11481	11205	2.05e-112	424
CP008901.1	CP026277.1	94.245	278	15	1	1488	1764	12745	12468	2.05e-112	424
CP008901.1	CP026277.1	86.93	329	39	4	41024	41351	10861	11186	3.5e-95	366
CP008901.1	CP026277.1	86.93	329	39	4	1783	2108	21951	22278	3.5e-95	366
CP008901.1	CP026277.1	86.626	329	40	4	39787	40114	10861	11186	1.63e-93	361
CP008901.1	CP026277.1	86.626	329	40	4	1783	2108	23188	23515	1.63e-93	361
CP008901.1	CP026277.1	92.116	241	18	1	224	464	11444	11205	7.63e-87	339
CP008901.1	CP026277.1	92.116	241	18	1	1525	1764	12745	12505	7.63e-87	339
CP008901.1	CP026277.1	93.596	203	13	0	224	426	11407	11205	2.78e-76	303
CP008901.1	CP026277.1	93.596	203	13	0	1562	1764	12745	12543	2.78e-76	303
CP008901.1	CP026277.1	95.706	163	7	0	40168	40330	21792	21630	4.72e-64	263
CP008901.1	CP026277.1	95.706	163	7	0	41510	41672	23134	22972	4.72e-64	263
CP008901.1	CP026277.1	92.169	166	13	0	224	389	11370	11205	1.03e-55	235
CP008901.1	CP026277.1	92.169	166	13	0	1599	1764	12745	12580	1.03e-55	235
CP008901.1	CP026277.1	100	123	0	0	5183	5305	6632	6754	1.72e-53	228
CP008901.1	CP026277.1	100	123	0	0	6215	6337	7664	7786	1.72e-53	228
CP008901.1	CP026277.1	100	122	0	0	41453	41574	21271	21150	6.2e-53	226
CP008901.1	CP026277.1	100	122	0	0	42031	42152	21849	21728	6.2e-53	226
CP008901.1	CP026277.1	91.667	156	11	2	43887	44042	17392	17239	1.34e-49	215
CP008901.1	CP026277.1	91.667	156	11	2	40989	41144	17392	17239	1.34e-49	215
CP008901.1	CP026277.1	91.667	156	11	2	39752	39907	17392	17239	1.34e-49	215
CP008901.1	CP026277.1	91.667	156	11	2	45910	46063	19415	19260	1.34e-49	215
CP008901.1	CP026277.1	91.667	156	11	2	45910	46063	22313	22158	1.34e-49	215
CP008901.1	CP026277.1	91.667	156	11	2	45910	46063	23550	23395	1.34e-49	215
CP008901.1	CP026277.1	93.798	129	8	0	224	352	11333	11205	1.75e-43	195
CP008901.1	CP026277.1	93.798	129	8	0	1636	1764	12745	12617	1.75e-43	195
CP008901.1	CP026277.1	88.393	112	13	0	40901	41012	20716	20605	1.07e-25	135
CP008901.1	CP026277.1	88.393	112	13	0	42586	42697	22401	22290	1.07e-25	135
CP008901.1	CP026277.1	86.885	122	11	4	38506	38622	18993	18872	1.39e-24	132
CP008901.1	CP026277.1	86.885	122	11	4	44309	44430	24796	24680	1.39e-24	132
CP008901.1	CP026277.1	87.5	112	13	1	42586	42697	19502	19392	1.8e-23	128
CP008901.1	CP026277.1	87.5	112	13	1	43800	43910	20716	20605	1.8e-23	128
CP008901.1	CP026277.1	100	65	0	0	40168	40232	21214	21150	3.01e-21	121
CP008901.1	CP026277.1	100	65	0	0	42088	42152	23134	23070	3.01e-21	121
CP008901.1	CP026277.1	85.714	112	15	1	39665	39775	20716	20605	3.89e-20	117
CP008901.1	CP026277.1	85.714	112	15	1	42586	42697	23637	23527	3.89e-20	117
CP008901.1	CP026277.1	97.619	42	1	0	36796	36837	26399	26358	8.54e-07	73.1
CP008901.1	CP026277.1	97.619	42	1	0	36903	36944	26506	26465	8.54e-07	73.1
CP008901.1	CP026277.1	91.304	46	3	1	49593	49638	13642	13598	0.002	62.1
CP008901.1	CP026277.1	91.304	46	3	1	49660	49704	13709	13664	0.002	62.1
CP008901.1	CP026389.1	99.986	36794	5	0	13540	50333	1	36794	0	67919
CP008901.1	CP026389.1	100	13539	0	0	1	13539	36795	50333	0	25002
CP008901.1	CP026389.1	95.309	1471	61	8	298	1764	37018	38484	0	2327
CP008901.1	CP026389.1	95.309	1471	61	8	224	1690	37092	38558	0	2327
CP008901.1	CP026389.1	93.874	1518	80	13	261	1772	37018	38528	0	2276
CP008901.1	CP026389.1	93.874	1518	80	13	224	1734	37055	38566	0	2276
CP008901.1	CP026389.1	94.634	1435	67	10	335	1764	37018	38447	0	2215
CP008901.1	CP026389.1	94.634	1435	67	10	224	1653	37129	38558	0	2215
CP008901.1	CP026389.1	95.151	1361	56	10	409	1764	37018	38373	0	2139
CP008901.1	CP026389.1	95.151	1361	56	10	224	1579	37203	38558	0	2139
CP008901.1	CP026389.1	93.924	1399	73	12	372	1764	37018	38410	0	2102
CP008901.1	CP026389.1	93.924	1399	73	12	224	1616	37166	38558	0	2102
CP008901.1	CP026389.1	95.072	1319	56	9	451	1764	37022	38336	0	2067
CP008901.1	CP026389.1	95.072	1319	56	9	228	1542	37245	38558	0	2067
CP008901.1	CP026389.1	95.116	1249	52	9	521	1764	37018	38262	0	1960
CP008901.1	CP026389.1	95.116	1249	52	9	224	1468	37315	38558	0	1960
CP008901.1	CP026389.1	94.172	1287	64	11	484	1764	37018	38299	0	1951
CP008901.1	CP026389.1	94.172	1287	64	11	224	1505	37278	38558	0	1951
CP008901.1	CP026389.1	94.637	1212	56	9	558	1764	37018	38225	0	1869
CP008901.1	CP026389.1	94.637	1212	56	9	224	1431	37352	38558	0	1869
CP008901.1	CP026389.1	95.69	1137	42	7	632	1764	37018	38151	0	1821
CP008901.1	CP026389.1	95.69	1137	42	7	224	1357	37426	38558	0	1821
CP008901.1	CP026389.1	94.638	1175	54	9	595	1764	37018	38188	0	1812
CP008901.1	CP026389.1	94.638	1175	54	9	224	1394	37389	38558	0	1812
CP008901.1	CP026389.1	94.278	1101	54	9	669	1764	37018	38114	0	1676
CP008901.1	CP026389.1	94.278	1101	54	9	224	1320	37463	38558	0	1676
CP008901.1	CP026389.1	94.638	1063	49	8	706	1764	37018	38076	0	1640
CP008901.1	CP026389.1	94.638	1063	49	8	224	1282	37500	38558	0	1640
CP008901.1	CP026389.1	93.768	1027	54	10	743	1764	37018	38039	0	1533
CP008901.1	CP026389.1	93.768	1027	54	10	224	1245	37537	38558	0	1533
CP008901.1	CP026389.1	95.037	947	39	8	822	1764	37022	37964	0	1482
CP008901.1	CP026389.1	95.037	947	39	8	228	1170	37616	38558	0	1482
CP008901.1	CP026389.1	93.327	989	57	9	780	1764	37018	38001	0	1452
CP008901.1	CP026389.1	93.327	989	57	9	224	1207	37574	38558	0	1452
CP008901.1	CP026389.1	96.207	870	29	4	897	1764	37022	37889	0	1421
CP008901.1	CP026389.1	96.207	870	29	4	228	1095	37691	38558	0	1421
CP008901.1	CP026389.1	93.654	914	50	8	855	1764	37018	37927	0	1360
CP008901.1	CP026389.1	93.654	914	50	8	224	1133	37649	38558	0	1360
CP008901.1	CP026389.1	94.511	838	40	6	930	1764	37018	37852	0	1288
CP008901.1	CP026389.1	94.511	838	40	6	224	1058	37724	38558	0	1288
CP008901.1	CP026389.1	94.757	801	36	6	967	1764	37018	37815	0	1242
CP008901.1	CP026389.1	94.757	801	36	6	224	1021	37761	38558	0	1242
CP008901.1	CP026389.1	95.282	763	32	4	1004	1764	37018	37778	0	1206
CP008901.1	CP026389.1	95.282	763	32	4	224	984	37798	38558	0	1206
CP008901.1	CP026389.1	99.676	617	0	1	29804	30420	10632	10018	0	1127
CP008901.1	CP026389.1	100	610	0	0	23562	24171	16874	16265	0	1127
CP008901.1	CP026389.1	93.948	727	38	6	1041	1764	37018	37741	0	1094
CP008901.1	CP026389.1	93.948	727	38	6	224	947	37835	38558	0	1094
CP008901.1	CP026389.1	94.34	689	35	4	1078	1764	37018	37704	0	1053
CP008901.1	CP026389.1	94.34	689	35	4	224	910	37872	38558	0	1053
CP008901.1	CP026389.1	94.9	647	29	4	1120	1764	37022	37666	0	1009
CP008901.1	CP026389.1	94.9	647	29	4	228	872	37914	38558	0	1009
CP008901.1	CP026389.1	94.463	614	30	4	1153	1764	37018	37629	0	942
CP008901.1	CP026389.1	94.463	614	30	4	224	835	37947	38558	0	942
CP008901.1	CP026389.1	97.556	532	12	1	40881	41412	26106	26636	0	909
CP008901.1	CP026389.1	97.556	532	12	1	39645	40175	27342	27873	0	909
CP008901.1	CP026389.1	94.097	576	31	3	1190	1764	37018	37591	0	872
CP008901.1	CP026389.1	94.097	576	31	3	224	797	37984	38558	0	872
CP008901.1	CP026389.1	95.506	534	22	2	1232	1764	37022	37554	0	852
CP008901.1	CP026389.1	95.506	534	22	2	228	760	38026	38558	0	852
CP008901.1	CP026389.1	98.858	438	5	0	43807	44244	27370	27807	0	782
CP008901.1	CP026389.1	98.858	438	5	0	40909	41346	30268	30705	0	782
CP008901.1	CP026389.1	99.294	425	3	0	43820	44244	26146	26570	0	769
CP008901.1	CP026389.1	99.294	425	3	0	39685	40109	30281	30705	0	769
CP008901.1	CP026389.1	94.411	501	26	2	1265	1764	37018	37517	0	769
CP008901.1	CP026389.1	94.411	501	26	2	224	723	38059	38558	0	769
CP008901.1	CP026389.1	95.425	459	20	1	1307	1764	37022	37480	0	730
CP008901.1	CP026389.1	95.425	459	20	1	228	686	38101	38558	0	730
CP008901.1	CP026389.1	95.305	426	19	1	1340	1764	37018	37443	0	675
CP008901.1	CP026389.1	95.305	426	19	1	224	649	38134	38558	0	675
CP008901.1	CP026389.1	93.83	389	23	1	1377	1764	37018	37406	8.87e-161	584
CP008901.1	CP026389.1	93.83	389	23	1	224	612	38171	38558	8.87e-161	584
CP008901.1	CP026389.1	94.602	352	18	1	1414	1764	37018	37369	1.51e-148	544
CP008901.1	CP026389.1	94.602	352	18	1	224	575	38208	38558	1.51e-148	544
CP008901.1	CP026389.1	93.651	315	19	1	1451	1764	37018	37332	2.59e-126	470
CP008901.1	CP026389.1	93.651	315	19	1	224	538	38245	38558	2.59e-126	470
CP008901.1	CP026389.1	94.245	278	15	1	1488	1764	37018	37295	2.05e-112	424
CP008901.1	CP026389.1	94.245	278	15	1	224	501	38282	38558	2.05e-112	424
CP008901.1	CP026389.1	86.93	329	39	4	1783	2108	27812	27485	3.5e-95	366
CP008901.1	CP026389.1	86.93	329	39	4	41024	41351	38902	38577	3.5e-95	366
CP008901.1	CP026389.1	86.626	329	40	4	1783	2108	26575	26248	1.63e-93	361
CP008901.1	CP026389.1	86.626	329	40	4	39787	40114	38902	38577	1.63e-93	361
CP008901.1	CP026389.1	92.116	241	18	1	1525	1764	37018	37258	7.63e-87	339
CP008901.1	CP026389.1	92.116	241	18	1	224	464	38319	38558	7.63e-87	339
CP008901.1	CP026389.1	93.596	203	13	0	1562	1764	37018	37220	2.78e-76	303
CP008901.1	CP026389.1	93.596	203	13	0	224	426	38356	38558	2.78e-76	303
CP008901.1	CP026389.1	95.706	163	7	0	41510	41672	26629	26791	4.72e-64	263
CP008901.1	CP026389.1	95.706	163	7	0	40168	40330	27971	28133	4.72e-64	263
CP008901.1	CP026389.1	92.169	166	13	0	1599	1764	37018	37183	1.03e-55	235
CP008901.1	CP026389.1	92.169	166	13	0	224	389	38393	38558	1.03e-55	235
CP008901.1	CP026389.1	100	123	0	0	6215	6337	42099	41977	1.72e-53	228
CP008901.1	CP026389.1	100	123	0	0	5183	5305	43131	43009	1.72e-53	228
CP008901.1	CP026389.1	100	122	0	0	42031	42152	27914	28035	6.2e-53	226
CP008901.1	CP026389.1	100	122	0	0	41453	41574	28492	28613	6.2e-53	226
CP008901.1	CP026389.1	91.667	156	11	2	45910	46063	26213	26368	1.34e-49	215
CP008901.1	CP026389.1	91.667	156	11	2	45910	46063	27450	27605	1.34e-49	215
CP008901.1	CP026389.1	91.667	156	11	2	45910	46063	30348	30503	1.34e-49	215
CP008901.1	CP026389.1	91.667	156	11	2	39752	39907	32371	32524	1.34e-49	215
CP008901.1	CP026389.1	91.667	156	11	2	40989	41144	32371	32524	1.34e-49	215
CP008901.1	CP026389.1	91.667	156	11	2	43887	44042	32371	32524	1.34e-49	215
CP008901.1	CP026389.1	93.798	129	8	0	1636	1764	37018	37146	1.75e-43	195
CP008901.1	CP026389.1	93.798	129	8	0	224	352	38430	38558	1.75e-43	195
CP008901.1	CP026389.1	88.393	112	13	0	42586	42697	27362	27473	1.07e-25	135
CP008901.1	CP026389.1	88.393	112	13	0	40901	41012	29047	29158	1.07e-25	135
CP008901.1	CP026389.1	88.496	113	8	4	44309	44421	24967	25074	1.39e-24	132
CP008901.1	CP026389.1	88.496	113	8	4	38506	38613	30770	30882	1.39e-24	132
CP008901.1	CP026389.1	87.5	112	13	1	43800	43910	29047	29158	1.8e-23	128
CP008901.1	CP026389.1	87.5	112	13	1	42586	42697	30261	30371	1.8e-23	128
CP008901.1	CP026389.1	100	65	0	0	42088	42152	26629	26693	3.01e-21	121
CP008901.1	CP026389.1	100	65	0	0	40168	40232	28549	28613	3.01e-21	121
CP008901.1	CP026389.1	85.714	112	15	1	42586	42697	26126	26236	3.89e-20	117
CP008901.1	CP026389.1	85.714	112	15	1	39665	39775	29047	29158	3.89e-20	117
CP008901.1	CP026389.1	97.619	42	1	0	36903	36944	23257	23298	8.54e-07	73.1
CP008901.1	CP026389.1	97.619	42	1	0	36796	36837	23364	23405	8.54e-07	73.1
CP008901.1	CP026389.1	91.304	46	3	1	49660	49704	36054	36099	0.002	62.1
CP008901.1	CP026389.1	91.304	46	3	1	49593	49638	36121	36165	0.002	62.1
CP008901.1	CP009867.1	99.994	34287	1	1	16047	50333	19715	54000	0	63304
CP008901.1	CP009867.1	99.994	16054	0	1	1	16054	1	16053	0	29639
CP008901.1	CP009867.1	95.309	1471	61	8	298	1764	224	1690	0	2327
CP008901.1	CP009867.1	95.309	1471	61	8	224	1690	298	1764	0	2327
CP008901.1	CP009867.1	93.874	1518	80	13	261	1772	224	1734	0	2276
CP008901.1	CP009867.1	93.874	1518	80	13	224	1734	261	1772	0	2276
CP008901.1	CP009867.1	94.634	1435	67	10	335	1764	224	1653	0	2215
CP008901.1	CP009867.1	94.634	1435	67	10	224	1653	335	1764	0	2215
CP008901.1	CP009867.1	95.151	1361	56	10	409	1764	224	1579	0	2139
CP008901.1	CP009867.1	95.151	1361	56	10	224	1579	409	1764	0	2139
CP008901.1	CP009867.1	93.924	1399	73	12	372	1764	224	1616	0	2102
CP008901.1	CP009867.1	93.924	1399	73	12	224	1616	372	1764	0	2102
CP008901.1	CP009867.1	95.072	1319	56	9	451	1764	228	1542	0	2067
CP008901.1	CP009867.1	95.072	1319	56	9	228	1542	451	1764	0	2067
CP008901.1	CP009867.1	95.116	1249	52	9	521	1764	224	1468	0	1960
CP008901.1	CP009867.1	95.116	1249	52	9	224	1468	521	1764	0	1960
CP008901.1	CP009867.1	94.172	1287	64	11	484	1764	224	1505	0	1951
CP008901.1	CP009867.1	94.172	1287	64	11	224	1505	484	1764	0	1951
CP008901.1	CP009867.1	94.637	1212	56	9	558	1764	224	1431	0	1869
CP008901.1	CP009867.1	94.637	1212	56	9	224	1431	558	1764	0	1869
CP008901.1	CP009867.1	95.69	1137	42	7	632	1764	224	1357	0	1821
CP008901.1	CP009867.1	95.69	1137	42	7	224	1357	632	1764	0	1821
CP008901.1	CP009867.1	94.638	1175	54	9	595	1764	224	1394	0	1812
CP008901.1	CP009867.1	94.638	1175	54	9	224	1394	595	1764	0	1812
CP008901.1	CP009867.1	94.278	1101	54	9	669	1764	224	1320	0	1676
CP008901.1	CP009867.1	94.278	1101	54	9	224	1320	669	1764	0	1676
CP008901.1	CP009867.1	94.638	1063	49	8	706	1764	224	1282	0	1640
CP008901.1	CP009867.1	94.638	1063	49	8	224	1282	706	1764	0	1640
CP008901.1	CP009867.1	93.768	1027	54	10	743	1764	224	1245	0	1533
CP008901.1	CP009867.1	93.768	1027	54	10	224	1245	743	1764	0	1533
CP008901.1	CP009867.1	95.037	947	39	8	822	1764	228	1170	0	1482
CP008901.1	CP009867.1	95.037	947	39	8	228	1170	822	1764	0	1482
CP008901.1	CP009867.1	93.327	989	57	9	780	1764	224	1207	0	1452
CP008901.1	CP009867.1	93.327	989	57	9	224	1207	780	1764	0	1452
CP008901.1	CP009867.1	96.207	870	29	4	897	1764	228	1095	0	1421
CP008901.1	CP009867.1	96.207	870	29	4	228	1095	897	1764	0	1421
CP008901.1	CP009867.1	93.654	914	50	8	855	1764	224	1133	0	1360
CP008901.1	CP009867.1	93.654	914	50	8	224	1133	855	1764	0	1360
CP008901.1	CP009867.1	94.511	838	40	6	930	1764	224	1058	0	1288
CP008901.1	CP009867.1	94.511	838	40	6	224	1058	930	1764	0	1288
CP008901.1	CP009867.1	94.757	801	36	6	967	1764	224	1021	0	1242
CP008901.1	CP009867.1	94.757	801	36	6	224	1021	967	1764	0	1242
CP008901.1	CP009867.1	95.282	763	32	4	1004	1764	224	984	0	1206
CP008901.1	CP009867.1	95.282	763	32	4	224	984	1004	1764	0	1206
CP008901.1	CP009867.1	99.676	617	0	1	29804	30420	27838	27224	0	1127
CP008901.1	CP009867.1	100	610	0	0	23562	24171	34080	33471	0	1127
CP008901.1	CP009867.1	93.948	727	38	6	1041	1764	224	947	0	1094
CP008901.1	CP009867.1	93.948	727	38	6	224	947	1041	1764	0	1094
CP008901.1	CP009867.1	94.34	689	35	4	1078	1764	224	910	0	1053
CP008901.1	CP009867.1	94.34	689	35	4	224	910	1078	1764	0	1053
CP008901.1	CP009867.1	94.9	647	29	4	1120	1764	228	872	0	1009
CP008901.1	CP009867.1	94.9	647	29	4	228	872	1120	1764	0	1009
CP008901.1	CP009867.1	94.463	614	30	4	1153	1764	224	835	0	942
CP008901.1	CP009867.1	94.463	614	30	4	224	835	1153	1764	0	942
CP008901.1	CP009867.1	97.556	532	12	1	40881	41412	43312	43842	0	909
CP008901.1	CP009867.1	97.556	532	12	1	39645	40175	44548	45079	0	909
CP008901.1	CP009867.1	94.097	576	31	3	1190	1764	224	797	0	872
CP008901.1	CP009867.1	94.097	576	31	3	224	797	1190	1764	0	872
CP008901.1	CP009867.1	95.506	534	22	2	1232	1764	228	760	0	852
CP008901.1	CP009867.1	95.506	534	22	2	228	760	1232	1764	0	852
CP008901.1	CP009867.1	98.858	438	5	0	43807	44244	44576	45013	0	782
CP008901.1	CP009867.1	98.858	438	5	0	40909	41346	47474	47911	0	782
CP008901.1	CP009867.1	94.411	501	26	2	1265	1764	224	723	0	769
CP008901.1	CP009867.1	94.411	501	26	2	224	723	1265	1764	0	769
CP008901.1	CP009867.1	99.294	425	3	0	43820	44244	43352	43776	0	769
CP008901.1	CP009867.1	99.294	425	3	0	39685	40109	47487	47911	0	769
CP008901.1	CP009867.1	95.425	459	20	1	1307	1764	228	686	0	730
CP008901.1	CP009867.1	95.425	459	20	1	228	686	1307	1764	0	730
CP008901.1	CP009867.1	95.305	426	19	1	1340	1764	224	649	0	675
CP008901.1	CP009867.1	95.305	426	19	1	224	649	1340	1764	0	675
CP008901.1	CP009867.1	93.83	389	23	1	1377	1764	224	612	8.87e-161	584
CP008901.1	CP009867.1	93.83	389	23	1	224	612	1377	1764	8.87e-161	584
CP008901.1	CP009867.1	94.602	352	18	1	1414	1764	224	575	1.51e-148	544
CP008901.1	CP009867.1	94.602	352	18	1	224	575	1414	1764	1.51e-148	544
CP008901.1	CP009867.1	93.651	315	19	1	1451	1764	224	538	2.59e-126	470
CP008901.1	CP009867.1	93.651	315	19	1	224	538	1451	1764	2.59e-126	470
CP008901.1	CP009867.1	94.245	278	15	1	1488	1764	224	501	2.05e-112	424
CP008901.1	CP009867.1	94.245	278	15	1	224	501	1488	1764	2.05e-112	424
CP008901.1	CP009867.1	86.93	329	39	4	41024	41351	2108	1783	3.5e-95	366
CP008901.1	CP009867.1	86.93	329	39	4	1783	2108	45018	44691	3.5e-95	366
CP008901.1	CP009867.1	86.626	329	40	4	39787	40114	2108	1783	1.63e-93	361
CP008901.1	CP009867.1	86.626	329	40	4	1783	2108	43781	43454	1.63e-93	361
CP008901.1	CP009867.1	92.116	241	18	1	1525	1764	224	464	7.63e-87	339
CP008901.1	CP009867.1	92.116	241	18	1	224	464	1525	1764	7.63e-87	339
CP008901.1	CP009867.1	93.596	203	13	0	1562	1764	224	426	2.78e-76	303
CP008901.1	CP009867.1	93.596	203	13	0	224	426	1562	1764	2.78e-76	303
CP008901.1	CP009867.1	95.706	163	7	0	41510	41672	43835	43997	4.72e-64	263
CP008901.1	CP009867.1	95.706	163	7	0	40168	40330	45177	45339	4.72e-64	263
CP008901.1	CP009867.1	92.169	166	13	0	1599	1764	224	389	1.03e-55	235
CP008901.1	CP009867.1	92.169	166	13	0	224	389	1599	1764	1.03e-55	235
CP008901.1	CP009867.1	100	123	0	0	6215	6337	5305	5183	1.72e-53	228
CP008901.1	CP009867.1	100	123	0	0	5183	5305	6337	6215	1.72e-53	228
CP008901.1	CP009867.1	100	122	0	0	42031	42152	45120	45241	6.2e-53	226
CP008901.1	CP009867.1	100	122	0	0	41453	41574	45698	45819	6.2e-53	226
CP008901.1	CP009867.1	91.667	156	11	2	45910	46063	43419	43574	1.34e-49	215
CP008901.1	CP009867.1	91.667	156	11	2	45910	46063	44656	44811	1.34e-49	215
CP008901.1	CP009867.1	91.667	156	11	2	45910	46063	47554	47709	1.34e-49	215
CP008901.1	CP009867.1	91.667	156	11	2	39752	39907	49577	49730	1.34e-49	215
CP008901.1	CP009867.1	91.667	156	11	2	40989	41144	49577	49730	1.34e-49	215
CP008901.1	CP009867.1	91.667	156	11	2	43887	44042	49577	49730	1.34e-49	215
CP008901.1	CP009867.1	93.798	129	8	0	1636	1764	224	352	1.75e-43	195
CP008901.1	CP009867.1	93.798	129	8	0	224	352	1636	1764	1.75e-43	195
CP008901.1	CP009867.1	88.393	112	13	0	42586	42697	44568	44679	1.07e-25	135
CP008901.1	CP009867.1	88.393	112	13	0	40901	41012	46253	46364	1.07e-25	135
CP008901.1	CP009867.1	88.496	113	8	4	44309	44421	42173	42280	1.39e-24	132
CP008901.1	CP009867.1	88.496	113	8	4	38506	38613	47976	48088	1.39e-24	132
CP008901.1	CP009867.1	87.5	112	13	1	43800	43910	46253	46364	1.8e-23	128
CP008901.1	CP009867.1	87.5	112	13	1	42586	42697	47467	47577	1.8e-23	128
CP008901.1	CP009867.1	100	65	0	0	42088	42152	43835	43899	3.01e-21	121
CP008901.1	CP009867.1	100	65	0	0	40168	40232	45755	45819	3.01e-21	121
CP008901.1	CP009867.1	85.714	112	15	1	42586	42697	43332	43442	3.89e-20	117
CP008901.1	CP009867.1	85.714	112	15	1	39665	39775	46253	46364	3.89e-20	117
CP008901.1	CP009867.1	97.619	42	1	0	36903	36944	40463	40504	8.54e-07	73.1
CP008901.1	CP009867.1	97.619	42	1	0	36796	36837	40570	40611	8.54e-07	73.1
CP008901.1	CP009867.1	91.304	46	3	1	49660	49704	53260	53305	0.002	62.1
CP008901.1	CP009867.1	91.304	46	3	1	49593	49638	53327	53371	0.002	62.1
CP008901.1	CP026274.1	99.99	29606	1	2	1	29605	231959	202355	0	54654
CP008901.1	CP026274.1	99.988	17044	2	0	29594	46637	17044	1	0	31464
CP008901.1	CP026274.1	100	3696	0	0	46638	50333	235655	231960	0	6826
CP008901.1	CP026274.1	99.909	3290	1	2	26317	29605	118843	115555	0	6058
CP008901.1	CP026274.1	95.309	1471	61	8	224	1690	231662	230196	0	2327
CP008901.1	CP026274.1	95.309	1471	61	8	298	1764	231736	230270	0	2327
CP008901.1	CP026274.1	93.874	1518	80	13	224	1734	231699	230188	0	2276
CP008901.1	CP026274.1	93.874	1518	80	13	261	1772	231736	230226	0	2276
CP008901.1	CP026274.1	94.634	1435	67	10	224	1653	231625	230196	0	2215
CP008901.1	CP026274.1	94.634	1435	67	10	335	1764	231736	230307	0	2215
CP008901.1	CP026274.1	95.151	1361	56	10	224	1579	231551	230196	0	2139
CP008901.1	CP026274.1	95.151	1361	56	10	409	1764	231736	230381	0	2139
CP008901.1	CP026274.1	93.924	1399	73	12	224	1616	231588	230196	0	2102
CP008901.1	CP026274.1	93.924	1399	73	12	372	1764	231736	230344	0	2102
CP008901.1	CP026274.1	95.072	1319	56	9	228	1542	231509	230196	0	2067
CP008901.1	CP026274.1	95.072	1319	56	9	451	1764	231732	230418	0	2067
CP008901.1	CP026274.1	95.116	1249	52	9	224	1468	231439	230196	0	1960
CP008901.1	CP026274.1	95.116	1249	52	9	521	1764	231736	230492	0	1960
CP008901.1	CP026274.1	94.172	1287	64	11	224	1505	231476	230196	0	1951
CP008901.1	CP026274.1	94.172	1287	64	11	484	1764	231736	230455	0	1951
CP008901.1	CP026274.1	94.637	1212	56	9	224	1431	231402	230196	0	1869
CP008901.1	CP026274.1	94.637	1212	56	9	558	1764	231736	230529	0	1869
CP008901.1	CP026274.1	95.69	1137	42	7	224	1357	231328	230196	0	1821
CP008901.1	CP026274.1	95.69	1137	42	7	632	1764	231736	230603	0	1821
CP008901.1	CP026274.1	94.638	1175	54	9	224	1394	231365	230196	0	1812
CP008901.1	CP026274.1	94.638	1175	54	9	595	1764	231736	230566	0	1812
CP008901.1	CP026274.1	94.278	1101	54	9	224	1320	231291	230196	0	1676
CP008901.1	CP026274.1	94.278	1101	54	9	669	1764	231736	230640	0	1676
CP008901.1	CP026274.1	94.638	1063	49	8	224	1282	231254	230196	0	1640
CP008901.1	CP026274.1	94.638	1063	49	8	706	1764	231736	230678	0	1640
CP008901.1	CP026274.1	93.768	1027	54	10	224	1245	231217	230196	0	1533
CP008901.1	CP026274.1	93.768	1027	54	10	743	1764	231736	230715	0	1533
CP008901.1	CP026274.1	99.879	826	1	0	29594	30419	26694	25869	0	1520
CP008901.1	CP026274.1	100	823	0	0	29592	30414	30935	31757	0	1520
CP008901.1	CP026274.1	95.037	947	39	8	228	1170	231138	230196	0	1482
CP008901.1	CP026274.1	95.037	947	39	8	822	1764	231732	230790	0	1482
CP008901.1	CP026274.1	93.327	989	57	9	224	1207	231180	230196	0	1452
CP008901.1	CP026274.1	93.327	989	57	9	780	1764	231736	230753	0	1452
CP008901.1	CP026274.1	96.207	870	29	4	228	1095	231063	230196	0	1421
CP008901.1	CP026274.1	96.207	870	29	4	897	1764	231732	230865	0	1421
CP008901.1	CP026274.1	93.654	914	50	8	224	1133	231105	230196	0	1360
CP008901.1	CP026274.1	93.654	914	50	8	855	1764	231736	230827	0	1360
CP008901.1	CP026274.1	94.511	838	40	6	224	1058	231030	230196	0	1288
CP008901.1	CP026274.1	94.511	838	40	6	930	1764	231736	230902	0	1288
CP008901.1	CP026274.1	94.757	801	36	6	224	1021	230993	230196	0	1242
CP008901.1	CP026274.1	94.757	801	36	6	967	1764	231736	230939	0	1242
CP008901.1	CP026274.1	95.282	763	32	4	224	984	230956	230196	0	1206
CP008901.1	CP026274.1	95.282	763	32	4	1004	1764	231736	230976	0	1206
CP008901.1	CP026274.1	99.837	614	1	0	23558	24171	31760	31147	0	1129
CP008901.1	CP026274.1	99.676	617	0	1	23557	24171	16218	16834	0	1127
CP008901.1	CP026274.1	100	610	0	0	23562	24171	25875	26484	0	1127
CP008901.1	CP026274.1	100	610	0	0	29804	30413	207789	208398	0	1127
CP008901.1	CP026274.1	93.948	727	38	6	224	947	230919	230196	0	1094
CP008901.1	CP026274.1	93.948	727	38	6	1041	1764	231736	231013	0	1094
CP008901.1	CP026274.1	94.34	689	35	4	224	910	230882	230196	0	1053
CP008901.1	CP026274.1	94.34	689	35	4	1078	1764	231736	231050	0	1053
CP008901.1	CP026274.1	94.9	647	29	4	228	872	230840	230196	0	1009
CP008901.1	CP026274.1	94.9	647	29	4	1120	1764	231732	231088	0	1009
CP008901.1	CP026274.1	99.814	538	1	0	30414	30951	28169	27632	0	989
CP008901.1	CP026274.1	94.463	614	30	4	224	835	230807	230196	0	942
CP008901.1	CP026274.1	94.463	614	30	4	1153	1764	231736	231125	0	942
CP008901.1	CP026274.1	97.556	532	12	1	39645	40175	5757	5226	0	909
CP008901.1	CP026274.1	97.556	532	12	1	40881	41412	6993	6463	0	909
CP008901.1	CP026274.1	94.097	576	31	3	224	797	230770	230196	0	872
CP008901.1	CP026274.1	94.097	576	31	3	1190	1764	231736	231163	0	872
CP008901.1	CP026274.1	95.506	534	22	2	228	760	230728	230196	0	852
CP008901.1	CP026274.1	95.506	534	22	2	1232	1764	231732	231200	0	852
CP008901.1	CP026274.1	98.858	438	5	0	40909	41346	2831	2394	0	782
CP008901.1	CP026274.1	98.858	438	5	0	43807	44244	5729	5292	0	782
CP008901.1	CP026274.1	99.294	425	3	0	39685	40109	2818	2394	0	769
CP008901.1	CP026274.1	99.294	425	3	0	43820	44244	6953	6529	0	769
CP008901.1	CP026274.1	94.411	501	26	2	224	723	230695	230196	0	769
CP008901.1	CP026274.1	94.411	501	26	2	1265	1764	231736	231237	0	769
CP008901.1	CP026274.1	95.425	459	20	1	228	686	230653	230196	0	730
CP008901.1	CP026274.1	95.425	459	20	1	1307	1764	231732	231274	0	730
CP008901.1	CP026274.1	95.305	426	19	1	224	649	230620	230196	0	675
CP008901.1	CP026274.1	95.305	426	19	1	1340	1764	231736	231311	0	675
CP008901.1	CP026274.1	93.83	389	23	1	224	612	230583	230196	8.87e-161	584
CP008901.1	CP026274.1	93.83	389	23	1	1377	1764	231736	231348	8.87e-161	584
CP008901.1	CP026274.1	94.602	352	18	1	224	575	230546	230196	1.51e-148	544
CP008901.1	CP026274.1	94.602	352	18	1	1414	1764	231736	231385	1.51e-148	544
CP008901.1	CP026274.1	93.651	315	19	1	224	538	230509	230196	2.59e-126	470
CP008901.1	CP026274.1	93.651	315	19	1	1451	1764	231736	231422	2.59e-126	470
CP008901.1	CP026274.1	94.245	278	15	1	224	501	230472	230196	2.05e-112	424
CP008901.1	CP026274.1	94.245	278	15	1	1488	1764	231736	231459	2.05e-112	424
CP008901.1	CP026274.1	90.604	298	27	1	9164	9460	131929	132226	1.6e-103	394
CP008901.1	CP026274.1	90.816	294	26	1	9167	9459	189579	189286	5.77e-103	392
CP008901.1	CP026274.1	79.82	555	87	13	36586	37138	139961	139430	1.25e-99	381
CP008901.1	CP026274.1	86.93	329	39	4	1783	2108	5287	5614	3.5e-95	366
CP008901.1	CP026274.1	86.93	329	39	4	41024	41351	229852	230177	3.5e-95	366
CP008901.1	CP026274.1	86.626	329	40	4	1783	2108	6524	6851	1.63e-93	361
CP008901.1	CP026274.1	86.626	329	40	4	39787	40114	229852	230177	1.63e-93	361
CP008901.1	CP026274.1	92.116	241	18	1	224	464	230435	230196	7.63e-87	339
CP008901.1	CP026274.1	92.116	241	18	1	1525	1764	231736	231496	7.63e-87	339
CP008901.1	CP026274.1	93.596	203	13	0	224	426	230398	230196	2.78e-76	303
CP008901.1	CP026274.1	93.596	203	13	0	1562	1764	231736	231534	2.78e-76	303
CP008901.1	CP026274.1	73.487	826	186	26	18257	19064	155244	154434	1.3e-69	281
CP008901.1	CP026274.1	95.706	163	7	0	40168	40330	5128	4966	4.72e-64	263
CP008901.1	CP026274.1	95.706	163	7	0	41510	41672	6470	6308	4.72e-64	263
CP008901.1	CP026274.1	92.169	166	13	0	224	389	230361	230196	1.03e-55	235
CP008901.1	CP026274.1	92.169	166	13	0	1599	1764	231736	231571	1.03e-55	235
CP008901.1	CP026274.1	100	123	0	0	5183	5305	225623	225745	1.72e-53	228
CP008901.1	CP026274.1	100	123	0	0	6215	6337	226655	226777	1.72e-53	228
CP008901.1	CP026274.1	100	122	0	0	41453	41574	4607	4486	6.2e-53	226
CP008901.1	CP026274.1	100	122	0	0	42031	42152	5185	5064	6.2e-53	226
CP008901.1	CP026274.1	91.667	156	11	2	43887	44042	728	575	1.34e-49	215
CP008901.1	CP026274.1	91.667	156	11	2	40989	41144	728	575	1.34e-49	215
CP008901.1	CP026274.1	91.667	156	11	2	39752	39907	728	575	1.34e-49	215
CP008901.1	CP026274.1	91.667	156	11	2	45910	46063	2751	2596	1.34e-49	215
CP008901.1	CP026274.1	91.667	156	11	2	45910	46063	5649	5494	1.34e-49	215
CP008901.1	CP026274.1	91.667	156	11	2	45910	46063	6886	6731	1.34e-49	215
CP008901.1	CP026274.1	93.798	129	8	0	224	352	230324	230196	1.75e-43	195
CP008901.1	CP026274.1	93.798	129	8	0	1636	1764	231736	231608	1.75e-43	195
CP008901.1	CP026274.1	89.286	112	12	0	40901	41012	4052	3941	2.31e-27	141
CP008901.1	CP026274.1	88.393	112	13	0	42586	42697	5737	5626	1.07e-25	135
CP008901.1	CP026274.1	88.393	112	12	1	43800	43910	4052	3941	3.86e-25	134
CP008901.1	CP026274.1	86.885	122	11	4	38506	38622	2329	2208	1.39e-24	132
CP008901.1	CP026274.1	86.885	122	11	4	44309	44430	8132	8016	1.39e-24	132
CP008901.1	CP026274.1	87.5	112	13	1	42586	42697	2838	2728	1.8e-23	128
CP008901.1	CP026274.1	86.607	112	14	1	39665	39775	4052	3941	8.36e-22	122
CP008901.1	CP026274.1	100	65	0	0	40168	40232	4550	4486	3.01e-21	121
CP008901.1	CP026274.1	100	65	0	0	42088	42152	6470	6406	3.01e-21	121
CP008901.1	CP026274.1	85.714	112	15	1	42586	42697	6973	6863	3.89e-20	117
CP008901.1	CP026274.1	97.619	42	1	0	36796	36837	9735	9694	8.54e-07	73.1
CP008901.1	CP026274.1	97.619	42	1	0	36903	36944	9842	9801	8.54e-07	73.1
CP008901.1	CP026274.1	91.304	46	3	1	49593	49638	232633	232589	0.002	62.1
CP008901.1	CP026274.1	91.304	46	3	1	49660	49704	232700	232655	0.002	62.1
CP008901.1	CP020066.1	99.986	29606	2	2	1	29605	25369	54973	0	54649
CP008901.1	CP020066.1	100	20740	0	0	29594	50333	4629	25368	0	38300
CP008901.1	CP020066.1	98.651	2150	29	0	24168	26317	1860	4009	0	3810
CP008901.1	CP020066.1	95.309	1471	61	8	298	1764	25592	27058	0	2327
CP008901.1	CP020066.1	95.309	1471	61	8	224	1690	25666	27132	0	2327
CP008901.1	CP020066.1	93.874	1518	80	13	261	1772	25592	27102	0	2276
CP008901.1	CP020066.1	93.874	1518	80	13	224	1734	25629	27140	0	2276
CP008901.1	CP020066.1	94.634	1435	67	10	335	1764	25592	27021	0	2215
CP008901.1	CP020066.1	94.634	1435	67	10	224	1653	25703	27132	0	2215
CP008901.1	CP020066.1	95.151	1361	56	10	409	1764	25592	26947	0	2139
CP008901.1	CP020066.1	95.151	1361	56	10	224	1579	25777	27132	0	2139
CP008901.1	CP020066.1	93.924	1399	73	12	372	1764	25592	26984	0	2102
CP008901.1	CP020066.1	93.924	1399	73	12	224	1616	25740	27132	0	2102
CP008901.1	CP020066.1	95.072	1319	56	9	451	1764	25596	26910	0	2067
CP008901.1	CP020066.1	95.072	1319	56	9	228	1542	25819	27132	0	2067
CP008901.1	CP020066.1	95.116	1249	52	9	521	1764	25592	26836	0	1960
CP008901.1	CP020066.1	95.116	1249	52	9	224	1468	25889	27132	0	1960
CP008901.1	CP020066.1	94.172	1287	64	11	484	1764	25592	26873	0	1951
CP008901.1	CP020066.1	94.172	1287	64	11	224	1505	25852	27132	0	1951
CP008901.1	CP020066.1	94.637	1212	56	9	558	1764	25592	26799	0	1869
CP008901.1	CP020066.1	94.637	1212	56	9	224	1431	25926	27132	0	1869
CP008901.1	CP020066.1	95.69	1137	42	7	632	1764	25592	26725	0	1821
CP008901.1	CP020066.1	95.69	1137	42	7	224	1357	26000	27132	0	1821
CP008901.1	CP020066.1	94.638	1175	54	9	595	1764	25592	26762	0	1812
CP008901.1	CP020066.1	94.638	1175	54	9	224	1394	25963	27132	0	1812
CP008901.1	CP020066.1	94.278	1101	54	9	669	1764	25592	26688	0	1676
CP008901.1	CP020066.1	94.278	1101	54	9	224	1320	26037	27132	0	1676
CP008901.1	CP020066.1	94.638	1063	49	8	706	1764	25592	26650	0	1640
CP008901.1	CP020066.1	94.638	1063	49	8	224	1282	26074	27132	0	1640
CP008901.1	CP020066.1	93.768	1027	54	10	743	1764	25592	26613	0	1533
CP008901.1	CP020066.1	93.768	1027	54	10	224	1245	26111	27132	0	1533
CP008901.1	CP020066.1	100	820	0	0	29594	30413	65205	64386	0	1515
CP008901.1	CP020066.1	95.037	947	39	8	822	1764	25596	26538	0	1482
CP008901.1	CP020066.1	95.037	947	39	8	228	1170	26190	27132	0	1482
CP008901.1	CP020066.1	93.327	989	57	9	780	1764	25592	26575	0	1452
CP008901.1	CP020066.1	93.327	989	57	9	224	1207	26148	27132	0	1452
CP008901.1	CP020066.1	96.207	870	29	4	897	1764	25596	26463	0	1421
CP008901.1	CP020066.1	96.207	870	29	4	228	1095	26265	27132	0	1421
CP008901.1	CP020066.1	93.654	914	50	8	855	1764	25592	26501	0	1360
CP008901.1	CP020066.1	93.654	914	50	8	224	1133	26223	27132	0	1360
CP008901.1	CP020066.1	94.511	838	40	6	930	1764	25592	26426	0	1288
CP008901.1	CP020066.1	94.511	838	40	6	224	1058	26298	27132	0	1288
CP008901.1	CP020066.1	94.757	801	36	6	967	1764	25592	26389	0	1242
CP008901.1	CP020066.1	94.757	801	36	6	224	1021	26335	27132	0	1242
CP008901.1	CP020066.1	95.282	763	32	4	1004	1764	25592	26352	0	1206
CP008901.1	CP020066.1	95.282	763	32	4	224	984	26372	27132	0	1206
CP008901.1	CP020066.1	100	612	0	0	23560	24171	64384	64995	0	1131
CP008901.1	CP020066.1	100	610	0	0	23562	24171	5448	4839	0	1127
CP008901.1	CP020066.1	99.676	617	0	1	29804	30420	49539	48925	0	1127
CP008901.1	CP020066.1	93.948	727	38	6	1041	1764	25592	26315	0	1094
CP008901.1	CP020066.1	93.948	727	38	6	224	947	26409	27132	0	1094
CP008901.1	CP020066.1	94.34	689	35	4	1078	1764	25592	26278	0	1053
CP008901.1	CP020066.1	94.34	689	35	4	224	910	26446	27132	0	1053
CP008901.1	CP020066.1	94.9	647	29	4	1120	1764	25596	26240	0	1009
CP008901.1	CP020066.1	94.9	647	29	4	228	872	26488	27132	0	1009
CP008901.1	CP020066.1	94.463	614	30	4	1153	1764	25592	26203	0	942
CP008901.1	CP020066.1	94.463	614	30	4	224	835	26521	27132	0	942
CP008901.1	CP020066.1	97.556	532	12	1	40881	41412	14680	15210	0	909
CP008901.1	CP020066.1	97.556	532	12	1	39645	40175	15916	16447	0	909
CP008901.1	CP020066.1	94.097	576	31	3	1190	1764	25592	26165	0	872
CP008901.1	CP020066.1	94.097	576	31	3	224	797	26558	27132	0	872
CP008901.1	CP020066.1	95.506	534	22	2	1232	1764	25596	26128	0	852
CP008901.1	CP020066.1	95.506	534	22	2	228	760	26600	27132	0	852
CP008901.1	CP020066.1	98.858	438	5	0	43807	44244	15944	16381	0	782
CP008901.1	CP020066.1	98.858	438	5	0	40909	41346	18842	19279	0	782
CP008901.1	CP020066.1	99.294	425	3	0	43820	44244	14720	15144	0	769
CP008901.1	CP020066.1	99.294	425	3	0	39685	40109	18855	19279	0	769
CP008901.1	CP020066.1	94.411	501	26	2	1265	1764	25592	26091	0	769
CP008901.1	CP020066.1	94.411	501	26	2	224	723	26633	27132	0	769
CP008901.1	CP020066.1	95.425	459	20	1	1307	1764	25596	26054	0	730
CP008901.1	CP020066.1	95.425	459	20	1	228	686	26675	27132	0	730
CP008901.1	CP020066.1	95.305	426	19	1	1340	1764	25592	26017	0	675
CP008901.1	CP020066.1	95.305	426	19	1	224	649	26708	27132	0	675
CP008901.1	CP020066.1	93.83	389	23	1	1377	1764	25592	25980	8.87e-161	584
CP008901.1	CP020066.1	93.83	389	23	1	224	612	26745	27132	8.87e-161	584
CP008901.1	CP020066.1	94.602	352	18	1	1414	1764	25592	25943	1.51e-148	544
CP008901.1	CP020066.1	94.602	352	18	1	224	575	26782	27132	1.51e-148	544
CP008901.1	CP020066.1	93.651	315	19	1	1451	1764	25592	25906	2.59e-126	470
CP008901.1	CP020066.1	93.651	315	19	1	224	538	26819	27132	2.59e-126	470
CP008901.1	CP020066.1	94.245	278	15	1	1488	1764	25592	25869	2.05e-112	424
CP008901.1	CP020066.1	94.245	278	15	1	224	501	26856	27132	2.05e-112	424
CP008901.1	CP020066.1	86.93	329	39	4	1783	2108	16386	16059	3.5e-95	366
CP008901.1	CP020066.1	86.93	329	39	4	41024	41351	27476	27151	3.5e-95	366
CP008901.1	CP020066.1	86.626	329	40	4	1783	2108	15149	14822	1.63e-93	361
CP008901.1	CP020066.1	86.626	329	40	4	39787	40114	27476	27151	1.63e-93	361
CP008901.1	CP020066.1	92.116	241	18	1	1525	1764	25592	25832	7.63e-87	339
CP008901.1	CP020066.1	92.116	241	18	1	224	464	26893	27132	7.63e-87	339
CP008901.1	CP020066.1	93.596	203	13	0	1562	1764	25592	25794	2.78e-76	303
CP008901.1	CP020066.1	93.596	203	13	0	224	426	26930	27132	2.78e-76	303
CP008901.1	CP020066.1	95.706	163	7	0	41510	41672	15203	15365	4.72e-64	263
CP008901.1	CP020066.1	95.706	163	7	0	40168	40330	16545	16707	4.72e-64	263
CP008901.1	CP020066.1	92.169	166	13	0	1599	1764	25592	25757	1.03e-55	235
CP008901.1	CP020066.1	92.169	166	13	0	224	389	26967	27132	1.03e-55	235
CP008901.1	CP020066.1	100	123	0	0	6215	6337	30673	30551	1.72e-53	228
CP008901.1	CP020066.1	100	123	0	0	5183	5305	31705	31583	1.72e-53	228
CP008901.1	CP020066.1	100	122	0	0	42031	42152	16488	16609	6.2e-53	226
CP008901.1	CP020066.1	100	122	0	0	41453	41574	17066	17187	6.2e-53	226
CP008901.1	CP020066.1	91.667	156	11	2	45910	46063	14787	14942	1.34e-49	215
CP008901.1	CP020066.1	91.667	156	11	2	45910	46063	16024	16179	1.34e-49	215
CP008901.1	CP020066.1	91.667	156	11	2	45910	46063	18922	19077	1.34e-49	215
CP008901.1	CP020066.1	91.667	156	11	2	39752	39907	20945	21098	1.34e-49	215
CP008901.1	CP020066.1	91.667	156	11	2	40989	41144	20945	21098	1.34e-49	215
CP008901.1	CP020066.1	91.667	156	11	2	43887	44042	20945	21098	1.34e-49	215
CP008901.1	CP020066.1	93.798	129	8	0	1636	1764	25592	25720	1.75e-43	195
CP008901.1	CP020066.1	93.798	129	8	0	224	352	27004	27132	1.75e-43	195
CP008901.1	CP020066.1	88.393	112	13	0	42586	42697	15936	16047	1.07e-25	135
CP008901.1	CP020066.1	88.393	112	13	0	40901	41012	17621	17732	1.07e-25	135
CP008901.1	CP020066.1	88.496	113	8	4	44309	44421	13541	13648	1.39e-24	132
CP008901.1	CP020066.1	88.496	113	8	4	38506	38613	19344	19456	1.39e-24	132
CP008901.1	CP020066.1	87.5	112	13	1	43800	43910	17621	17732	1.8e-23	128
CP008901.1	CP020066.1	87.5	112	13	1	42586	42697	18835	18945	1.8e-23	128
CP008901.1	CP020066.1	100	65	0	0	42088	42152	15203	15267	3.01e-21	121
CP008901.1	CP020066.1	100	65	0	0	40168	40232	17123	17187	3.01e-21	121
CP008901.1	CP020066.1	85.714	112	15	1	42586	42697	14700	14810	3.89e-20	117
CP008901.1	CP020066.1	85.714	112	15	1	39665	39775	17621	17732	3.89e-20	117
CP008901.1	CP020066.1	100	42	0	0	24168	24209	65529	65488	1.84e-08	78.7
CP008901.1	CP020066.1	97.619	42	1	0	36903	36944	11831	11872	8.54e-07	73.1
CP008901.1	CP020066.1	97.619	42	1	0	36796	36837	11938	11979	8.54e-07	73.1
CP008901.1	CP020066.1	91.304	46	3	1	49660	49704	24628	24673	0.002	62.1
CP008901.1	CP020066.1	91.304	46	3	1	49593	49638	24695	24739	0.002	62.1
CP008901.1	CP009862.1	99.986	29606	2	2	1	29605	1	29605	0	54649
CP008901.1	CP009862.1	99.995	20741	1	0	29593	50333	59446	80186	0	38296
CP008901.1	CP009862.1	95.309	1471	61	8	298	1764	224	1690	0	2327
CP008901.1	CP009862.1	95.309	1471	61	8	224	1690	298	1764	0	2327
CP008901.1	CP009862.1	93.874	1518	80	13	261	1772	224	1734	0	2276
CP008901.1	CP009862.1	93.874	1518	80	13	224	1734	261	1772	0	2276
CP008901.1	CP009862.1	94.634	1435	67	10	335	1764	224	1653	0	2215
CP008901.1	CP009862.1	94.634	1435	67	10	224	1653	335	1764	0	2215
CP008901.1	CP009862.1	95.151	1361	56	10	409	1764	224	1579	0	2139
CP008901.1	CP009862.1	95.151	1361	56	10	224	1579	409	1764	0	2139
CP008901.1	CP009862.1	93.924	1399	73	12	372	1764	224	1616	0	2102
CP008901.1	CP009862.1	93.924	1399	73	12	224	1616	372	1764	0	2102
CP008901.1	CP009862.1	95.072	1319	56	9	451	1764	228	1542	0	2067
CP008901.1	CP009862.1	95.072	1319	56	9	228	1542	451	1764	0	2067
CP008901.1	CP009862.1	95.116	1249	52	9	521	1764	224	1468	0	1960
CP008901.1	CP009862.1	95.116	1249	52	9	224	1468	521	1764	0	1960
CP008901.1	CP009862.1	94.172	1287	64	11	484	1764	224	1505	0	1951
CP008901.1	CP009862.1	94.172	1287	64	11	224	1505	484	1764	0	1951
CP008901.1	CP009862.1	94.637	1212	56	9	558	1764	224	1431	0	1869
CP008901.1	CP009862.1	94.637	1212	56	9	224	1431	558	1764	0	1869
CP008901.1	CP009862.1	95.69	1137	42	7	632	1764	224	1357	0	1821
CP008901.1	CP009862.1	95.69	1137	42	7	224	1357	632	1764	0	1821
CP008901.1	CP009862.1	94.638	1175	54	9	595	1764	224	1394	0	1812
CP008901.1	CP009862.1	94.638	1175	54	9	224	1394	595	1764	0	1812
CP008901.1	CP009862.1	94.278	1101	54	9	669	1764	224	1320	0	1676
CP008901.1	CP009862.1	94.278	1101	54	9	224	1320	669	1764	0	1676
CP008901.1	CP009862.1	94.638	1063	49	8	706	1764	224	1282	0	1640
CP008901.1	CP009862.1	94.638	1063	49	8	224	1282	706	1764	0	1640
CP008901.1	CP009862.1	93.768	1027	54	10	743	1764	224	1245	0	1533
CP008901.1	CP009862.1	93.768	1027	54	10	224	1245	743	1764	0	1533
CP008901.1	CP009862.1	95.037	947	39	8	822	1764	228	1170	0	1482
CP008901.1	CP009862.1	95.037	947	39	8	228	1170	822	1764	0	1482
CP008901.1	CP009862.1	93.327	989	57	9	780	1764	224	1207	0	1452
CP008901.1	CP009862.1	93.327	989	57	9	224	1207	780	1764	0	1452
CP008901.1	CP009862.1	96.207	870	29	4	897	1764	228	1095	0	1421
CP008901.1	CP009862.1	96.207	870	29	4	228	1095	897	1764	0	1421
CP008901.1	CP009862.1	93.654	914	50	8	855	1764	224	1133	0	1360
CP008901.1	CP009862.1	93.654	914	50	8	224	1133	855	1764	0	1360
CP008901.1	CP009862.1	94.511	838	40	6	930	1764	224	1058	0	1288
CP008901.1	CP009862.1	94.511	838	40	6	224	1058	930	1764	0	1288
CP008901.1	CP009862.1	94.757	801	36	6	967	1764	224	1021	0	1242
CP008901.1	CP009862.1	94.757	801	36	6	224	1021	967	1764	0	1242
CP008901.1	CP009862.1	95.282	763	32	4	1004	1764	224	984	0	1206
CP008901.1	CP009862.1	95.282	763	32	4	224	984	1004	1764	0	1206
CP008901.1	CP009862.1	99.676	617	0	1	29804	30420	24171	23557	0	1127
CP008901.1	CP009862.1	100	610	0	0	23562	24171	60266	59657	0	1127
CP008901.1	CP009862.1	93.948	727	38	6	1041	1764	224	947	0	1094
CP008901.1	CP009862.1	93.948	727	38	6	224	947	1041	1764	0	1094
CP008901.1	CP009862.1	94.34	689	35	4	1078	1764	224	910	0	1053
CP008901.1	CP009862.1	94.34	689	35	4	224	910	1078	1764	0	1053
CP008901.1	CP009862.1	94.9	647	29	4	1120	1764	228	872	0	1009
CP008901.1	CP009862.1	94.9	647	29	4	228	872	1120	1764	0	1009
CP008901.1	CP009862.1	94.463	614	30	4	1153	1764	224	835	0	942
CP008901.1	CP009862.1	94.463	614	30	4	224	835	1153	1764	0	942
CP008901.1	CP009862.1	97.556	532	12	1	40881	41412	69498	70028	0	909
CP008901.1	CP009862.1	97.556	532	12	1	39645	40175	70734	71265	0	909
CP008901.1	CP009862.1	94.097	576	31	3	1190	1764	224	797	0	872
CP008901.1	CP009862.1	94.097	576	31	3	224	797	1190	1764	0	872
CP008901.1	CP009862.1	95.506	534	22	2	1232	1764	228	760	0	852
CP008901.1	CP009862.1	95.506	534	22	2	228	760	1232	1764	0	852
CP008901.1	CP009862.1	98.858	438	5	0	43807	44244	70762	71199	0	782
CP008901.1	CP009862.1	98.858	438	5	0	40909	41346	73660	74097	0	782
CP008901.1	CP009862.1	94.411	501	26	2	1265	1764	224	723	0	769
CP008901.1	CP009862.1	94.411	501	26	2	224	723	1265	1764	0	769
CP008901.1	CP009862.1	99.294	425	3	0	43820	44244	69538	69962	0	769
CP008901.1	CP009862.1	99.294	425	3	0	39685	40109	73673	74097	0	769
CP008901.1	CP009862.1	95.425	459	20	1	1307	1764	228	686	0	730
CP008901.1	CP009862.1	95.425	459	20	1	228	686	1307	1764	0	730
CP008901.1	CP009862.1	95.305	426	19	1	1340	1764	224	649	0	675
CP008901.1	CP009862.1	95.305	426	19	1	224	649	1340	1764	0	675
CP008901.1	CP009862.1	93.83	389	23	1	1377	1764	224	612	8.87e-161	584
CP008901.1	CP009862.1	93.83	389	23	1	224	612	1377	1764	8.87e-161	584
CP008901.1	CP009862.1	94.602	352	18	1	1414	1764	224	575	1.51e-148	544
CP008901.1	CP009862.1	94.602	352	18	1	224	575	1414	1764	1.51e-148	544
CP008901.1	CP009862.1	93.651	315	19	1	1451	1764	224	538	2.59e-126	470
CP008901.1	CP009862.1	93.651	315	19	1	224	538	1451	1764	2.59e-126	470
CP008901.1	CP009862.1	94.245	278	15	1	1488	1764	224	501	2.05e-112	424
CP008901.1	CP009862.1	94.245	278	15	1	224	501	1488	1764	2.05e-112	424
CP008901.1	CP009862.1	86.93	329	39	4	41024	41351	2108	1783	3.5e-95	366
CP008901.1	CP009862.1	86.93	329	39	4	1783	2108	71204	70877	3.5e-95	366
CP008901.1	CP009862.1	86.626	329	40	4	39787	40114	2108	1783	1.63e-93	361
CP008901.1	CP009862.1	86.626	329	40	4	1783	2108	69967	69640	1.63e-93	361
CP008901.1	CP009862.1	92.116	241	18	1	1525	1764	224	464	7.63e-87	339
CP008901.1	CP009862.1	92.116	241	18	1	224	464	1525	1764	7.63e-87	339
CP008901.1	CP009862.1	93.596	203	13	0	1562	1764	224	426	2.78e-76	303
CP008901.1	CP009862.1	93.596	203	13	0	224	426	1562	1764	2.78e-76	303
CP008901.1	CP009862.1	95.706	163	7	0	41510	41672	70021	70183	4.72e-64	263
CP008901.1	CP009862.1	95.706	163	7	0	40168	40330	71363	71525	4.72e-64	263
CP008901.1	CP009862.1	92.169	166	13	0	1599	1764	224	389	1.03e-55	235
CP008901.1	CP009862.1	92.169	166	13	0	224	389	1599	1764	1.03e-55	235
CP008901.1	CP009862.1	100	123	0	0	6215	6337	5305	5183	1.72e-53	228
CP008901.1	CP009862.1	100	123	0	0	5183	5305	6337	6215	1.72e-53	228
CP008901.1	CP009862.1	100	122	0	0	42031	42152	71306	71427	6.2e-53	226
CP008901.1	CP009862.1	100	122	0	0	41453	41574	71884	72005	6.2e-53	226
CP008901.1	CP009862.1	91.667	156	11	2	45910	46063	69605	69760	1.34e-49	215
CP008901.1	CP009862.1	91.667	156	11	2	45910	46063	70842	70997	1.34e-49	215
CP008901.1	CP009862.1	91.667	156	11	2	45910	46063	73740	73895	1.34e-49	215
CP008901.1	CP009862.1	91.667	156	11	2	39752	39907	75763	75916	1.34e-49	215
CP008901.1	CP009862.1	91.667	156	11	2	40989	41144	75763	75916	1.34e-49	215
CP008901.1	CP009862.1	91.667	156	11	2	43887	44042	75763	75916	1.34e-49	215
CP008901.1	CP009862.1	93.798	129	8	0	1636	1764	224	352	1.75e-43	195
CP008901.1	CP009862.1	93.798	129	8	0	224	352	1636	1764	1.75e-43	195
CP008901.1	CP009862.1	89.286	112	12	0	40901	41012	72439	72550	2.31e-27	141
CP008901.1	CP009862.1	88.393	112	13	0	42586	42697	70754	70865	1.07e-25	135
CP008901.1	CP009862.1	88.393	112	12	1	43800	43910	72439	72550	3.86e-25	134
CP008901.1	CP009862.1	88.496	113	8	4	44309	44421	68359	68466	1.39e-24	132
CP008901.1	CP009862.1	88.496	113	8	4	38506	38613	74162	74274	1.39e-24	132
CP008901.1	CP009862.1	87.5	112	13	1	42586	42697	73653	73763	1.8e-23	128
CP008901.1	CP009862.1	86.607	112	14	1	39665	39775	72439	72550	8.36e-22	122
CP008901.1	CP009862.1	100	65	0	0	42088	42152	70021	70085	3.01e-21	121
CP008901.1	CP009862.1	100	65	0	0	40168	40232	71941	72005	3.01e-21	121
CP008901.1	CP009862.1	85.714	112	15	1	42586	42697	69518	69628	3.89e-20	117
CP008901.1	CP009862.1	100	39	0	0	24171	24209	42180	42142	8.54e-07	73.1
CP008901.1	CP009862.1	97.619	42	1	0	36903	36944	66649	66690	8.54e-07	73.1
CP008901.1	CP009862.1	97.619	42	1	0	36796	36837	66756	66797	8.54e-07	73.1
CP008901.1	CP009862.1	91.304	46	3	1	49660	49704	79446	79491	0.002	62.1
CP008901.1	CP009862.1	91.304	46	3	1	49593	49638	79513	79557	0.002	62.1
CP008901.1	CP009864.1	99.983	29606	3	2	1	29605	1	29605	0	54643
CP008901.1	CP009864.1	99.986	14516	2	0	29594	44109	41919	56434	0	26796
CP008901.1	CP009864.1	99.968	6170	2	0	44164	50333	56420	62589	0	11383
CP008901.1	CP009864.1	95.309	1471	61	8	298	1764	224	1690	0	2327
CP008901.1	CP009864.1	95.309	1471	61	8	224	1690	298	1764	0	2327
CP008901.1	CP009864.1	93.874	1518	80	13	261	1772	224	1734	0	2276
CP008901.1	CP009864.1	93.874	1518	80	13	224	1734	261	1772	0	2276
CP008901.1	CP009864.1	94.634	1435	67	10	335	1764	224	1653	0	2215
CP008901.1	CP009864.1	94.634	1435	67	10	224	1653	335	1764	0	2215
CP008901.1	CP009864.1	95.151	1361	56	10	409	1764	224	1579	0	2139
CP008901.1	CP009864.1	95.151	1361	56	10	224	1579	409	1764	0	2139
CP008901.1	CP009864.1	93.924	1399	73	12	372	1764	224	1616	0	2102
CP008901.1	CP009864.1	93.924	1399	73	12	224	1616	372	1764	0	2102
CP008901.1	CP009864.1	95.072	1319	56	9	451	1764	228	1542	0	2067
CP008901.1	CP009864.1	95.072	1319	56	9	228	1542	451	1764	0	2067
CP008901.1	CP009864.1	95.116	1249	52	9	521	1764	224	1468	0	1960
CP008901.1	CP009864.1	95.116	1249	52	9	224	1468	521	1764	0	1960
CP008901.1	CP009864.1	94.172	1287	64	11	484	1764	224	1505	0	1951
CP008901.1	CP009864.1	94.172	1287	64	11	224	1505	484	1764	0	1951
CP008901.1	CP009864.1	94.637	1212	56	9	558	1764	224	1431	0	1869
CP008901.1	CP009864.1	94.637	1212	56	9	224	1431	558	1764	0	1869
CP008901.1	CP009864.1	95.69	1137	42	7	632	1764	224	1357	0	1821
CP008901.1	CP009864.1	95.69	1137	42	7	224	1357	632	1764	0	1821
CP008901.1	CP009864.1	94.638	1175	54	9	595	1764	224	1394	0	1812
CP008901.1	CP009864.1	94.638	1175	54	9	224	1394	595	1764	0	1812
CP008901.1	CP009864.1	94.278	1101	54	9	669	1764	224	1320	0	1676
CP008901.1	CP009864.1	94.278	1101	54	9	224	1320	669	1764	0	1676
CP008901.1	CP009864.1	94.638	1063	49	8	706	1764	224	1282	0	1640
CP008901.1	CP009864.1	94.638	1063	49	8	224	1282	706	1764	0	1640
CP008901.1	CP009864.1	93.768	1027	54	10	743	1764	224	1245	0	1533
CP008901.1	CP009864.1	93.768	1027	54	10	224	1245	743	1764	0	1533
CP008901.1	CP009864.1	95.037	947	39	8	822	1764	228	1170	0	1482
CP008901.1	CP009864.1	95.037	947	39	8	228	1170	822	1764	0	1482
CP008901.1	CP009864.1	93.327	989	57	9	780	1764	224	1207	0	1452
CP008901.1	CP009864.1	93.327	989	57	9	224	1207	780	1764	0	1452
CP008901.1	CP009864.1	96.207	870	29	4	897	1764	228	1095	0	1421
CP008901.1	CP009864.1	96.207	870	29	4	228	1095	897	1764	0	1421
CP008901.1	CP009864.1	93.654	914	50	8	855	1764	224	1133	0	1360
CP008901.1	CP009864.1	93.654	914	50	8	224	1133	855	1764	0	1360
CP008901.1	CP009864.1	94.511	838	40	6	930	1764	224	1058	0	1288
CP008901.1	CP009864.1	94.511	838	40	6	224	1058	930	1764	0	1288
CP008901.1	CP009864.1	94.757	801	36	6	967	1764	224	1021	0	1242
CP008901.1	CP009864.1	94.757	801	36	6	224	1021	967	1764	0	1242
CP008901.1	CP009864.1	95.282	763	32	4	1004	1764	224	984	0	1206
CP008901.1	CP009864.1	95.282	763	32	4	224	984	1004	1764	0	1206
CP008901.1	CP009864.1	99.676	617	0	1	29804	30420	24171	23557	0	1127
CP008901.1	CP009864.1	100	610	0	0	23562	24171	42738	42129	0	1127
CP008901.1	CP009864.1	93.948	727	38	6	1041	1764	224	947	0	1094
CP008901.1	CP009864.1	93.948	727	38	6	224	947	1041	1764	0	1094
CP008901.1	CP009864.1	94.34	689	35	4	1078	1764	224	910	0	1053
CP008901.1	CP009864.1	94.34	689	35	4	224	910	1078	1764	0	1053
CP008901.1	CP009864.1	94.9	647	29	4	1120	1764	228	872	0	1009
CP008901.1	CP009864.1	94.9	647	29	4	228	872	1120	1764	0	1009
CP008901.1	CP009864.1	94.463	614	30	4	1153	1764	224	835	0	942
CP008901.1	CP009864.1	94.463	614	30	4	224	835	1153	1764	0	942
CP008901.1	CP009864.1	97.556	532	12	1	40881	41412	51970	52500	0	909
CP008901.1	CP009864.1	97.556	532	12	1	39645	40175	53206	53737	0	909
CP008901.1	CP009864.1	94.097	576	31	3	1190	1764	224	797	0	872
CP008901.1	CP009864.1	94.097	576	31	3	224	797	1190	1764	0	872
CP008901.1	CP009864.1	95.506	534	22	2	1232	1764	228	760	0	852
CP008901.1	CP009864.1	95.506	534	22	2	228	760	1232	1764	0	852
CP008901.1	CP009864.1	98.858	438	5	0	43807	44244	53234	53671	0	782
CP008901.1	CP009864.1	94.411	501	26	2	1265	1764	224	723	0	769
CP008901.1	CP009864.1	94.411	501	26	2	224	723	1265	1764	0	769
CP008901.1	CP009864.1	99.294	425	3	0	43820	44244	52010	52434	0	769
CP008901.1	CP009864.1	95.425	459	20	1	1307	1764	228	686	0	730
CP008901.1	CP009864.1	95.425	459	20	1	228	686	1307	1764	0	730
CP008901.1	CP009864.1	95.305	426	19	1	1340	1764	224	649	0	675
CP008901.1	CP009864.1	95.305	426	19	1	224	649	1340	1764	0	675
CP008901.1	CP009864.1	93.83	389	23	1	1377	1764	224	612	8.87e-161	584
CP008901.1	CP009864.1	93.83	389	23	1	224	612	1377	1764	8.87e-161	584
CP008901.1	CP009864.1	94.602	352	18	1	1414	1764	224	575	1.51e-148	544
CP008901.1	CP009864.1	94.602	352	18	1	224	575	1414	1764	1.51e-148	544
CP008901.1	CP009864.1	98.68	303	4	0	40909	41211	56132	56434	7.01e-147	538
CP008901.1	CP009864.1	99.655	290	1	0	39685	39974	56145	56434	1.17e-144	531
CP008901.1	CP009864.1	93.651	315	19	1	1451	1764	224	538	2.59e-126	470
CP008901.1	CP009864.1	93.651	315	19	1	224	538	1451	1764	2.59e-126	470
CP008901.1	CP009864.1	94.245	278	15	1	1488	1764	224	501	2.05e-112	424
CP008901.1	CP009864.1	94.245	278	15	1	224	501	1488	1764	2.05e-112	424
CP008901.1	CP009864.1	86.93	329	39	4	41024	41351	2108	1783	3.5e-95	366
CP008901.1	CP009864.1	86.93	329	39	4	1783	2108	53676	53349	3.5e-95	366
CP008901.1	CP009864.1	86.626	329	40	4	39787	40114	2108	1783	1.63e-93	361
CP008901.1	CP009864.1	86.626	329	40	4	1783	2108	52439	52112	1.63e-93	361
CP008901.1	CP009864.1	92.116	241	18	1	1525	1764	224	464	7.63e-87	339
CP008901.1	CP009864.1	92.116	241	18	1	224	464	1525	1764	7.63e-87	339
CP008901.1	CP009864.1	93.596	203	13	0	1562	1764	224	426	2.78e-76	303
CP008901.1	CP009864.1	93.596	203	13	0	224	426	1562	1764	2.78e-76	303
CP008901.1	CP009864.1	95.706	163	7	0	41510	41672	52493	52655	4.72e-64	263
CP008901.1	CP009864.1	95.706	163	7	0	40168	40330	53835	53997	4.72e-64	263
CP008901.1	CP009864.1	92.169	166	13	0	1599	1764	224	389	1.03e-55	235
CP008901.1	CP009864.1	92.169	166	13	0	224	389	1599	1764	1.03e-55	235
CP008901.1	CP009864.1	100	123	0	0	6215	6337	5305	5183	1.72e-53	228
CP008901.1	CP009864.1	100	123	0	0	5183	5305	6337	6215	1.72e-53	228
CP008901.1	CP009864.1	100	122	0	0	42031	42152	53778	53899	6.2e-53	226
CP008901.1	CP009864.1	100	122	0	0	41453	41574	54356	54477	6.2e-53	226
CP008901.1	CP009864.1	91.667	156	11	2	45910	46063	52077	52232	1.34e-49	215
CP008901.1	CP009864.1	91.667	156	11	2	45910	46063	53314	53469	1.34e-49	215
CP008901.1	CP009864.1	91.667	156	11	2	45910	46063	56212	56367	1.34e-49	215
CP008901.1	CP009864.1	91.667	156	11	2	39752	39907	58166	58319	1.34e-49	215
CP008901.1	CP009864.1	91.667	156	11	2	40989	41144	58166	58319	1.34e-49	215
CP008901.1	CP009864.1	91.667	156	11	2	43887	44042	58166	58319	1.34e-49	215
CP008901.1	CP009864.1	93.798	129	8	0	1636	1764	224	352	1.75e-43	195
CP008901.1	CP009864.1	93.798	129	8	0	224	352	1636	1764	1.75e-43	195
CP008901.1	CP009864.1	88.393	112	13	0	42586	42697	53226	53337	1.07e-25	135
CP008901.1	CP009864.1	88.393	112	13	0	40901	41012	54911	55022	1.07e-25	135
CP008901.1	CP009864.1	96.296	81	3	0	40029	40109	56420	56500	3.86e-25	134
CP008901.1	CP009864.1	96.296	81	3	0	41266	41346	56420	56500	3.86e-25	134
CP008901.1	CP009864.1	88.496	113	8	4	44309	44421	50831	50938	1.39e-24	132
CP008901.1	CP009864.1	88.496	113	8	4	38506	38613	56565	56677	1.39e-24	132
CP008901.1	CP009864.1	87.5	112	13	1	43800	43910	54911	55022	1.8e-23	128
CP008901.1	CP009864.1	87.5	112	13	1	42586	42697	56125	56235	1.8e-23	128
CP008901.1	CP009864.1	100	65	0	0	42088	42152	52493	52557	3.01e-21	121
CP008901.1	CP009864.1	100	65	0	0	40168	40232	54413	54477	3.01e-21	121
CP008901.1	CP009864.1	85.714	112	15	1	42586	42697	51990	52100	3.89e-20	117
CP008901.1	CP009864.1	85.714	112	15	1	39665	39775	54911	55022	3.89e-20	117
CP008901.1	CP009864.1	97.619	42	1	0	36903	36944	49121	49162	8.54e-07	73.1
CP008901.1	CP009864.1	97.619	42	1	0	36796	36837	49228	49269	8.54e-07	73.1
CP008901.1	CP009864.1	91.304	46	3	1	49660	49704	61849	61894	0.002	62.1
CP008901.1	CP009864.1	91.304	46	3	1	49593	49638	61916	61960	0.002	62.1
CP008901.1	CP025758.1	99.98	29606	3	3	1	29605	1	29604	0	54636
CP008901.1	CP025758.1	99.986	14516	2	0	29594	44109	41918	56433	0	26796
CP008901.1	CP025758.1	99.968	6170	2	0	44164	50333	56419	62588	0	11383
CP008901.1	CP025758.1	95.309	1471	61	8	298	1764	224	1690	0	2327
CP008901.1	CP025758.1	95.309	1471	61	8	224	1690	298	1764	0	2327
CP008901.1	CP025758.1	93.874	1518	80	13	261	1772	224	1734	0	2276
CP008901.1	CP025758.1	93.874	1518	80	13	224	1734	261	1772	0	2276
CP008901.1	CP025758.1	94.634	1435	67	10	335	1764	224	1653	0	2215
CP008901.1	CP025758.1	94.634	1435	67	10	224	1653	335	1764	0	2215
CP008901.1	CP025758.1	95.151	1361	56	10	409	1764	224	1579	0	2139
CP008901.1	CP025758.1	95.151	1361	56	10	224	1579	409	1764	0	2139
CP008901.1	CP025758.1	93.924	1399	73	12	372	1764	224	1616	0	2102
CP008901.1	CP025758.1	93.924	1399	73	12	224	1616	372	1764	0	2102
CP008901.1	CP025758.1	95.072	1319	56	9	451	1764	228	1542	0	2067
CP008901.1	CP025758.1	95.072	1319	56	9	228	1542	451	1764	0	2067
CP008901.1	CP025758.1	95.116	1249	52	9	521	1764	224	1468	0	1960
CP008901.1	CP025758.1	95.116	1249	52	9	224	1468	521	1764	0	1960
CP008901.1	CP025758.1	94.172	1287	64	11	484	1764	224	1505	0	1951
CP008901.1	CP025758.1	94.172	1287	64	11	224	1505	484	1764	0	1951
CP008901.1	CP025758.1	94.637	1212	56	9	558	1764	224	1431	0	1869
CP008901.1	CP025758.1	94.637	1212	56	9	224	1431	558	1764	0	1869
CP008901.1	CP025758.1	95.69	1137	42	7	632	1764	224	1357	0	1821
CP008901.1	CP025758.1	95.69	1137	42	7	224	1357	632	1764	0	1821
CP008901.1	CP025758.1	94.638	1175	54	9	595	1764	224	1394	0	1812
CP008901.1	CP025758.1	94.638	1175	54	9	224	1394	595	1764	0	1812
CP008901.1	CP025758.1	94.278	1101	54	9	669	1764	224	1320	0	1676
CP008901.1	CP025758.1	94.278	1101	54	9	224	1320	669	1764	0	1676
CP008901.1	CP025758.1	94.638	1063	49	8	706	1764	224	1282	0	1640
CP008901.1	CP025758.1	94.638	1063	49	8	224	1282	706	1764	0	1640
CP008901.1	CP025758.1	93.768	1027	54	10	743	1764	224	1245	0	1533
CP008901.1	CP025758.1	93.768	1027	54	10	224	1245	743	1764	0	1533
CP008901.1	CP025758.1	95.037	947	39	8	822	1764	228	1170	0	1482
CP008901.1	CP025758.1	95.037	947	39	8	228	1170	822	1764	0	1482
CP008901.1	CP025758.1	93.327	989	57	9	780	1764	224	1207	0	1452
CP008901.1	CP025758.1	93.327	989	57	9	224	1207	780	1764	0	1452
CP008901.1	CP025758.1	96.207	870	29	4	897	1764	228	1095	0	1421
CP008901.1	CP025758.1	96.207	870	29	4	228	1095	897	1764	0	1421
CP008901.1	CP025758.1	93.654	914	50	8	855	1764	224	1133	0	1360
CP008901.1	CP025758.1	93.654	914	50	8	224	1133	855	1764	0	1360
CP008901.1	CP025758.1	94.511	838	40	6	930	1764	224	1058	0	1288
CP008901.1	CP025758.1	94.511	838	40	6	224	1058	930	1764	0	1288
CP008901.1	CP025758.1	94.757	801	36	6	967	1764	224	1021	0	1242
CP008901.1	CP025758.1	94.757	801	36	6	224	1021	967	1764	0	1242
CP008901.1	CP025758.1	95.282	763	32	4	1004	1764	224	984	0	1206
CP008901.1	CP025758.1	95.282	763	32	4	224	984	1004	1764	0	1206
CP008901.1	CP025758.1	99.676	617	0	1	29804	30420	24170	23556	0	1127
CP008901.1	CP025758.1	100	610	0	0	23562	24171	42737	42128	0	1127
CP008901.1	CP025758.1	93.948	727	38	6	1041	1764	224	947	0	1094
CP008901.1	CP025758.1	93.948	727	38	6	224	947	1041	1764	0	1094
CP008901.1	CP025758.1	94.34	689	35	4	1078	1764	224	910	0	1053
CP008901.1	CP025758.1	94.34	689	35	4	224	910	1078	1764	0	1053
CP008901.1	CP025758.1	94.9	647	29	4	1120	1764	228	872	0	1009
CP008901.1	CP025758.1	94.9	647	29	4	228	872	1120	1764	0	1009
CP008901.1	CP025758.1	94.463	614	30	4	1153	1764	224	835	0	942
CP008901.1	CP025758.1	94.463	614	30	4	224	835	1153	1764	0	942
CP008901.1	CP025758.1	97.556	532	12	1	40881	41412	51969	52499	0	909
CP008901.1	CP025758.1	97.556	532	12	1	39645	40175	53205	53736	0	909
CP008901.1	CP025758.1	94.097	576	31	3	1190	1764	224	797	0	872
CP008901.1	CP025758.1	94.097	576	31	3	224	797	1190	1764	0	872
CP008901.1	CP025758.1	95.506	534	22	2	1232	1764	228	760	0	852
CP008901.1	CP025758.1	95.506	534	22	2	228	760	1232	1764	0	852
CP008901.1	CP025758.1	98.858	438	5	0	43807	44244	53233	53670	0	782
CP008901.1	CP025758.1	94.411	501	26	2	1265	1764	224	723	0	769
CP008901.1	CP025758.1	94.411	501	26	2	224	723	1265	1764	0	769
CP008901.1	CP025758.1	99.294	425	3	0	43820	44244	52009	52433	0	769
CP008901.1	CP025758.1	95.425	459	20	1	1307	1764	228	686	0	730
CP008901.1	CP025758.1	95.425	459	20	1	228	686	1307	1764	0	730
CP008901.1	CP025758.1	95.305	426	19	1	1340	1764	224	649	0	675
CP008901.1	CP025758.1	95.305	426	19	1	224	649	1340	1764	0	675
CP008901.1	CP025758.1	93.83	389	23	1	1377	1764	224	612	8.87e-161	584
CP008901.1	CP025758.1	93.83	389	23	1	224	612	1377	1764	8.87e-161	584
CP008901.1	CP025758.1	94.602	352	18	1	1414	1764	224	575	1.51e-148	544
CP008901.1	CP025758.1	94.602	352	18	1	224	575	1414	1764	1.51e-148	544
CP008901.1	CP025758.1	98.68	303	4	0	40909	41211	56131	56433	7.01e-147	538
CP008901.1	CP025758.1	99.655	290	1	0	39685	39974	56144	56433	1.17e-144	531
CP008901.1	CP025758.1	93.651	315	19	1	1451	1764	224	538	2.59e-126	470
CP008901.1	CP025758.1	93.651	315	19	1	224	538	1451	1764	2.59e-126	470
CP008901.1	CP025758.1	94.245	278	15	1	1488	1764	224	501	2.05e-112	424
CP008901.1	CP025758.1	94.245	278	15	1	224	501	1488	1764	2.05e-112	424
CP008901.1	CP025758.1	86.93	329	39	4	41024	41351	2108	1783	3.5e-95	366
CP008901.1	CP025758.1	86.93	329	39	4	1783	2108	53675	53348	3.5e-95	366
CP008901.1	CP025758.1	86.626	329	40	4	39787	40114	2108	1783	1.63e-93	361
CP008901.1	CP025758.1	86.626	329	40	4	1783	2108	52438	52111	1.63e-93	361
CP008901.1	CP025758.1	92.116	241	18	1	1525	1764	224	464	7.63e-87	339
CP008901.1	CP025758.1	92.116	241	18	1	224	464	1525	1764	7.63e-87	339
CP008901.1	CP025758.1	93.596	203	13	0	1562	1764	224	426	2.78e-76	303
CP008901.1	CP025758.1	93.596	203	13	0	224	426	1562	1764	2.78e-76	303
CP008901.1	CP025758.1	95.706	163	7	0	41510	41672	52492	52654	4.72e-64	263
CP008901.1	CP025758.1	95.706	163	7	0	40168	40330	53834	53996	4.72e-64	263
CP008901.1	CP025758.1	92.169	166	13	0	1599	1764	224	389	1.03e-55	235
CP008901.1	CP025758.1	92.169	166	13	0	224	389	1599	1764	1.03e-55	235
CP008901.1	CP025758.1	100	123	0	0	6215	6337	5305	5183	1.72e-53	228
CP008901.1	CP025758.1	100	123	0	0	5183	5305	6337	6215	1.72e-53	228
CP008901.1	CP025758.1	100	122	0	0	42031	42152	53777	53898	6.2e-53	226
CP008901.1	CP025758.1	100	122	0	0	41453	41574	54355	54476	6.2e-53	226
CP008901.1	CP025758.1	91.667	156	11	2	45910	46063	52076	52231	1.34e-49	215
CP008901.1	CP025758.1	91.667	156	11	2	45910	46063	53313	53468	1.34e-49	215
CP008901.1	CP025758.1	91.667	156	11	2	45910	46063	56211	56366	1.34e-49	215
CP008901.1	CP025758.1	91.667	156	11	2	39752	39907	58165	58318	1.34e-49	215
CP008901.1	CP025758.1	91.667	156	11	2	40989	41144	58165	58318	1.34e-49	215
CP008901.1	CP025758.1	91.667	156	11	2	43887	44042	58165	58318	1.34e-49	215
CP008901.1	CP025758.1	93.798	129	8	0	1636	1764	224	352	1.75e-43	195
CP008901.1	CP025758.1	93.798	129	8	0	224	352	1636	1764	1.75e-43	195
CP008901.1	CP025758.1	88.393	112	13	0	42586	42697	53225	53336	1.07e-25	135
CP008901.1	CP025758.1	88.393	112	13	0	40901	41012	54910	55021	1.07e-25	135
CP008901.1	CP025758.1	96.296	81	3	0	40029	40109	56419	56499	3.86e-25	134
CP008901.1	CP025758.1	96.296	81	3	0	41266	41346	56419	56499	3.86e-25	134
CP008901.1	CP025758.1	88.496	113	8	4	44309	44421	50830	50937	1.39e-24	132
CP008901.1	CP025758.1	88.496	113	8	4	38506	38613	56564	56676	1.39e-24	132
CP008901.1	CP025758.1	87.5	112	13	1	43800	43910	54910	55021	1.8e-23	128
CP008901.1	CP025758.1	87.5	112	13	1	42586	42697	56124	56234	1.8e-23	128
CP008901.1	CP025758.1	100	65	0	0	42088	42152	52492	52556	3.01e-21	121
CP008901.1	CP025758.1	100	65	0	0	40168	40232	54412	54476	3.01e-21	121
CP008901.1	CP025758.1	85.714	112	15	1	42586	42697	51989	52099	3.89e-20	117
CP008901.1	CP025758.1	85.714	112	15	1	39665	39775	54910	55021	3.89e-20	117
CP008901.1	CP025758.1	97.619	42	1	0	36903	36944	49120	49161	8.54e-07	73.1
CP008901.1	CP025758.1	97.619	42	1	0	36796	36837	49227	49268	8.54e-07	73.1
CP008901.1	CP025758.1	91.304	46	3	1	49660	49704	61848	61893	0.002	62.1
CP008901.1	CP025758.1	91.304	46	3	1	49593	49638	61915	61959	0.002	62.1
CP008901.1	KY128484.1	99.844	28903	37	8	706	29605	768	29665	0	53118
CP008901.1	KY128484.1	100	20197	0	0	29593	49789	49692	69888	0	37297
CP008901.1	KY128484.1	96.651	1284	37	6	1	1282	545	1824	0	2128
CP008901.1	KY128484.1	95.57	1061	42	5	298	1357	768	1824	0	1694
CP008901.1	KY128484.1	95.287	1061	44	6	632	1690	768	1824	0	1677
CP008901.1	KY128484.1	95.009	1062	46	7	372	1431	768	1824	0	1661
CP008901.1	KY128484.1	95.005	1061	47	6	521	1579	768	1824	0	1661
CP008901.1	KY128484.1	95.08	1057	46	6	451	1505	772	1824	0	1659
CP008901.1	KY128484.1	94.539	1062	51	7	261	1320	768	1824	0	1633
CP008901.1	KY128484.1	94.444	1062	51	8	484	1542	768	1824	0	1628
CP008901.1	KY128484.1	94.256	1062	53	8	558	1616	768	1824	0	1616
CP008901.1	KY128484.1	94.167	1063	53	9	409	1468	768	1824	0	1611
CP008901.1	KY128484.1	93.826	1069	59	7	669	1734	768	1832	0	1602
CP008901.1	KY128484.1	93.791	1063	57	9	335	1394	768	1824	0	1589
CP008901.1	KY128484.1	93.691	1062	59	8	595	1653	768	1824	0	1583
CP008901.1	KY128484.1	94.38	1032	51	7	743	1772	768	1794	0	1578
CP008901.1	KY128484.1	94.341	1025	50	8	224	1245	805	1824	0	1565
CP008901.1	KY128484.1	100	822	0	0	29593	30414	38021	37200	0	1519
CP008901.1	KY128484.1	94.225	987	50	7	224	1207	842	1824	0	1500
CP008901.1	KY128484.1	93.725	988	54	8	780	1764	768	1750	0	1474
CP008901.1	KY128484.1	94.292	946	47	7	822	1764	772	1713	0	1441
CP008901.1	KY128484.1	94.105	950	49	7	224	1170	879	1824	0	1437
CP008901.1	KY128484.1	95.762	873	34	3	224	1095	954	1824	0	1404
CP008901.1	KY128484.1	94.493	908	44	6	228	1133	921	1824	0	1395
CP008901.1	KY128484.1	93.757	913	50	7	855	1764	768	1676	0	1363
CP008901.1	KY128484.1	94.834	871	39	6	897	1764	772	1639	0	1354
CP008901.1	KY128484.1	96.245	799	27	3	224	1021	1028	1824	0	1306
CP008901.1	KY128484.1	94.624	837	40	5	930	1764	768	1601	0	1291
CP008901.1	KY128484.1	94.146	837	44	5	224	1058	991	1824	0	1269
CP008901.1	KY128484.1	95.369	799	34	3	967	1764	768	1564	0	1267
CP008901.1	KY128484.1	94.233	763	39	5	224	984	1065	1824	0	1160
CP008901.1	KY128484.1	93.84	763	42	5	1004	1764	768	1527	0	1144
CP008901.1	KY128484.1	99.676	617	0	1	29804	30420	24231	23617	0	1127
CP008901.1	KY128484.1	100	610	0	0	23562	24171	37201	37810	0	1127
CP008901.1	KY128484.1	100	610	0	0	23562	24171	50512	49903	0	1127
CP008901.1	KY128484.1	94.49	726	35	5	224	947	1102	1824	0	1114
CP008901.1	KY128484.1	93.802	726	40	5	1041	1764	768	1490	0	1086
CP008901.1	KY128484.1	95.058	688	31	3	224	910	1139	1824	0	1079
CP008901.1	KY128484.1	94.477	688	35	3	1078	1764	768	1453	0	1057
CP008901.1	KY128484.1	96.737	613	18	2	1153	1764	768	1379	0	1020
CP008901.1	KY128484.1	100	544	0	0	49790	50333	1	544	0	1005
CP008901.1	KY128484.1	94.316	651	33	4	224	872	1176	1824	0	994
CP008901.1	KY128484.1	94.436	647	32	4	1120	1764	772	1416	0	992
CP008901.1	KY128484.1	94.788	614	28	4	224	835	1213	1824	0	953
CP008901.1	KY128484.1	97.556	532	12	1	40881	41412	59744	60274	0	909
CP008901.1	KY128484.1	97.556	532	12	1	39645	40175	60980	61511	0	909
CP008901.1	KY128484.1	94.444	576	29	3	224	797	1250	1824	0	883
CP008901.1	KY128484.1	93.75	576	33	3	1190	1764	768	1341	0	861
CP008901.1	KY128484.1	94.757	534	26	2	1232	1764	772	1304	0	830
CP008901.1	KY128484.1	94.434	539	27	3	224	760	1287	1824	0	826
CP008901.1	KY128484.1	98.858	438	5	0	43807	44244	61008	61445	0	782
CP008901.1	KY128484.1	98.858	438	5	0	40909	41346	63906	64343	0	782
CP008901.1	KY128484.1	99.294	425	3	0	43820	44244	59784	60208	0	769
CP008901.1	KY128484.1	99.294	425	3	0	39685	40109	63919	64343	0	769
CP008901.1	KY128484.1	93.825	502	28	3	224	723	1324	1824	0	752
CP008901.1	KY128484.1	93.214	501	32	2	1265	1764	768	1267	0	736
CP008901.1	KY128484.1	95.643	459	19	1	1307	1764	772	1230	0	736
CP008901.1	KY128484.1	95	460	21	2	228	686	1366	1824	0	721
CP008901.1	KY128484.1	96.479	426	15	0	224	649	1399	1824	0	704
CP008901.1	KY128484.1	94.836	426	21	1	1340	1764	768	1193	0	664
CP008901.1	KY128484.1	93.83	389	23	1	1377	1764	768	1156	8.87e-161	584
CP008901.1	KY128484.1	93.333	390	24	2	224	612	1436	1824	5.34e-158	575
CP008901.1	KY128484.1	94.334	353	18	2	224	575	1473	1824	1.95e-147	540
CP008901.1	KY128484.1	93.75	352	21	1	1414	1764	768	1119	1.52e-143	527
CP008901.1	KY128484.1	94.286	315	17	1	1451	1764	768	1082	1.2e-129	481
CP008901.1	KY128484.1	92.722	316	21	2	224	538	1510	1824	7.26e-122	455
CP008901.1	KY128484.1	94.245	278	15	1	1488	1764	768	1045	2.05e-112	424
CP008901.1	KY128484.1	92.473	279	19	2	224	501	1547	1824	1.24e-104	398
CP008901.1	KY128484.1	86.93	329	39	4	41024	41351	2168	1843	3.5e-95	366
CP008901.1	KY128484.1	86.93	329	39	4	1783	2108	61450	61123	3.5e-95	366
CP008901.1	KY128484.1	86.626	329	40	4	39787	40114	2168	1843	1.63e-93	361
CP008901.1	KY128484.1	86.626	329	40	4	1783	2108	60213	59886	1.63e-93	361
CP008901.1	KY128484.1	92.116	241	18	1	1525	1764	768	1008	7.63e-87	339
CP008901.1	KY128484.1	90.496	242	21	2	224	464	1584	1824	9.94e-81	318
CP008901.1	KY128484.1	94.472	199	11	0	228	426	1626	1824	2.15e-77	307
CP008901.1	KY128484.1	92.647	204	14	1	1562	1764	768	971	6.02e-73	292
CP008901.1	KY128484.1	95.706	163	7	0	41510	41672	60267	60429	4.72e-64	263
CP008901.1	KY128484.1	95.706	163	7	0	40168	40330	61609	61771	4.72e-64	263
CP008901.1	KY128484.1	92.169	166	13	0	224	389	1659	1824	1.03e-55	235
CP008901.1	KY128484.1	100	123	0	0	6215	6337	5365	5243	1.72e-53	228
CP008901.1	KY128484.1	100	123	0	0	5183	5305	6397	6275	1.72e-53	228
CP008901.1	KY128484.1	100	122	0	0	42031	42152	61552	61673	6.2e-53	226
CP008901.1	KY128484.1	100	122	0	0	41453	41574	62130	62251	6.2e-53	226
CP008901.1	KY128484.1	90.419	167	15	1	1599	1764	768	934	1.04e-50	219
CP008901.1	KY128484.1	91.667	156	11	2	45910	46063	59851	60006	1.34e-49	215
CP008901.1	KY128484.1	91.667	156	11	2	45910	46063	61088	61243	1.34e-49	215
CP008901.1	KY128484.1	91.667	156	11	2	45910	46063	63986	64141	1.34e-49	215
CP008901.1	KY128484.1	91.667	156	11	2	39752	39907	66009	66162	1.34e-49	215
CP008901.1	KY128484.1	91.667	156	11	2	40989	41144	66009	66162	1.34e-49	215
CP008901.1	KY128484.1	91.667	156	11	2	43887	44042	66009	66162	1.34e-49	215
CP008901.1	KY128484.1	93.798	129	8	0	1636	1764	768	896	1.75e-43	195
CP008901.1	KY128484.1	93.798	129	8	0	224	352	1696	1824	1.75e-43	195
CP008901.1	KY128484.1	88.393	112	13	0	42586	42697	61000	61111	1.07e-25	135
CP008901.1	KY128484.1	88.393	112	13	0	40901	41012	62685	62796	1.07e-25	135
CP008901.1	KY128484.1	88.496	113	8	4	44309	44421	58605	58712	1.39e-24	132
CP008901.1	KY128484.1	88.496	113	8	4	38506	38613	64408	64520	1.39e-24	132
CP008901.1	KY128484.1	87.5	112	13	1	43800	43910	62685	62796	1.8e-23	128
CP008901.1	KY128484.1	87.5	112	13	1	42586	42697	63899	64009	1.8e-23	128
CP008901.1	KY128484.1	100	65	0	0	42088	42152	60267	60331	3.01e-21	121
CP008901.1	KY128484.1	100	65	0	0	40168	40232	62187	62251	3.01e-21	121
CP008901.1	KY128484.1	85.714	112	15	1	42586	42697	59764	59874	3.89e-20	117
CP008901.1	KY128484.1	85.714	112	15	1	39665	39775	62685	62796	3.89e-20	117
CP008901.1	KY128484.1	100	39	0	0	24171	24209	43068	43030	8.54e-07	73.1
CP008901.1	KY128484.1	97.619	42	1	0	36903	36944	56895	56936	8.54e-07	73.1
CP008901.1	KY128484.1	97.619	42	1	0	36796	36837	57002	57043	8.54e-07	73.1
CP008901.1	KY128484.1	91.304	46	3	1	49660	49704	69692	69737	0.002	62.1
CP008901.1	KY128484.1	91.304	46	3	1	49593	49638	69759	69803	0.002	62.1
CP008901.1	KY128483.1	99.906	28604	22	5	1004	29605	768	29368	0	52667
CP008901.1	KY128483.1	100	20197	0	0	29593	49789	48567	68763	0	37297
CP008901.1	KY128483.1	96.045	986	34	5	1	984	545	1527	0	1600
CP008901.1	KY128483.1	95.515	758	31	3	451	1207	772	1527	0	1208
CP008901.1	KY128483.1	95.288	764	31	5	669	1431	768	1527	0	1206
CP008901.1	KY128483.1	95.282	763	33	3	780	1542	768	1527	0	1206
CP008901.1	KY128483.1	95.276	762	33	3	335	1095	768	1527	0	1205
CP008901.1	KY128483.1	95.151	763	32	5	261	1021	768	1527	0	1199
CP008901.1	KY128483.1	94.889	763	35	4	372	1133	768	1527	0	1190
CP008901.1	KY128483.1	94.889	763	35	4	855	1616	768	1527	0	1190
CP008901.1	KY128483.1	94.634	764	36	5	706	1468	768	1527	0	1179
CP008901.1	KY128483.1	94.372	764	37	6	521	1282	768	1527	0	1168
CP008901.1	KY128483.1	94.379	765	36	7	595	1357	768	1527	0	1168
CP008901.1	KY128483.1	94.364	763	38	5	930	1690	768	1527	0	1166
CP008901.1	KY128483.1	94.11	764	39	6	484	1245	768	1527	0	1157
CP008901.1	KY128483.1	94.211	760	38	6	822	1579	772	1527	0	1155
CP008901.1	KY128483.1	94.203	759	39	5	897	1653	772	1527	0	1153
CP008901.1	KY128483.1	93.971	763	41	5	298	1058	768	1527	0	1149
CP008901.1	KY128483.1	93.848	764	41	6	409	1170	768	1527	0	1146
CP008901.1	KY128483.1	94.904	726	32	5	224	947	805	1527	0	1131
CP008901.1	KY128483.1	93.464	765	43	7	743	1505	768	1527	0	1129
CP008901.1	KY128483.1	99.676	617	0	1	29804	30420	23934	23320	0	1127
CP008901.1	KY128483.1	100	610	0	0	23562	24171	49387	48778	0	1127
CP008901.1	KY128483.1	93.333	765	44	7	558	1320	768	1527	0	1123
CP008901.1	KY128483.1	92.866	771	49	6	967	1734	768	1535	0	1114
CP008901.1	KY128483.1	93.072	765	46	7	632	1394	768	1527	0	1112
CP008901.1	KY128483.1	92.779	734	47	6	1041	1772	768	1497	0	1057
CP008901.1	KY128483.1	95.511	646	27	2	1120	1764	772	1416	0	1031
CP008901.1	KY128483.1	93.759	689	38	5	224	910	842	1527	0	1029
CP008901.1	KY128483.1	95.356	646	27	3	228	872	884	1527	0	1024
CP008901.1	KY128483.1	93.469	689	40	5	1078	1764	768	1453	0	1018
CP008901.1	KY128483.1	100	544	0	0	49790	50333	1	544	0	1005
CP008901.1	KY128483.1	95.759	613	23	3	224	835	917	1527	0	985
CP008901.1	KY128483.1	97.556	532	12	1	40881	41412	58619	59149	0	909
CP008901.1	KY128483.1	97.556	532	12	1	39645	40175	59855	60386	0	909
CP008901.1	KY128483.1	93.322	614	37	4	1153	1764	768	1379	0	904
CP008901.1	KY128483.1	96.834	537	17	0	224	760	991	1527	0	898
CP008901.1	KY128483.1	94.792	576	28	2	1190	1764	768	1342	0	896
CP008901.1	KY128483.1	94.435	575	30	2	224	797	954	1527	0	883
CP008901.1	KY128483.1	94.206	535	28	3	1232	1764	772	1305	0	813
CP008901.1	KY128483.1	98.858	438	5	0	43807	44244	59883	60320	0	782
CP008901.1	KY128483.1	98.858	438	5	0	40909	41346	62781	63218	0	782
CP008901.1	KY128483.1	99.294	425	3	0	43820	44244	58659	59083	0	769
CP008901.1	KY128483.1	99.294	425	3	0	39685	40109	62794	63218	0	769
CP008901.1	KY128483.1	94.212	501	27	2	224	723	1028	1527	0	763
CP008901.1	KY128483.1	93.426	502	30	3	1265	1764	768	1268	0	741
CP008901.1	KY128483.1	94.828	464	22	2	224	686	1065	1527	0	723
CP008901.1	KY128483.1	93.913	460	26	2	1307	1764	772	1231	0	693
CP008901.1	KY128483.1	94.601	426	22	1	1340	1764	768	1193	0	658
CP008901.1	KY128483.1	94.379	427	22	2	224	649	1102	1527	0	654
CP008901.1	KY128483.1	93.83	389	23	1	1377	1764	768	1156	8.87e-161	584
CP008901.1	KY128483.1	93.333	390	24	2	224	612	1139	1527	5.34e-158	575
CP008901.1	KY128483.1	93.768	353	20	2	224	575	1176	1527	4.22e-144	529
CP008901.1	KY128483.1	93.182	352	23	1	1414	1764	768	1119	3.28e-140	516
CP008901.1	KY128483.1	94.534	311	16	1	228	538	1218	1527	4.31e-129	479
CP008901.1	KY128483.1	93.651	315	19	1	1451	1764	768	1082	2.59e-126	470
CP008901.1	KY128483.1	93.885	278	16	1	224	501	1251	1527	9.52e-111	418
CP008901.1	KY128483.1	93.165	278	18	1	1488	1764	768	1045	2.06e-107	407
CP008901.1	KY128483.1	86.93	329	39	4	1783	2108	60325	59998	3.5e-95	366
CP008901.1	KY128483.1	86.626	329	40	4	41024	41351	1871	1546	1.63e-93	361
CP008901.1	KY128483.1	86.626	329	40	4	1783	2108	59088	58761	1.63e-93	361
CP008901.1	KY128483.1	93.361	241	15	1	1525	1764	768	1008	7.57e-92	355
CP008901.1	KY128483.1	86.322	329	41	4	39787	40114	1871	1546	7.57e-92	355
CP008901.1	KY128483.1	92.116	241	18	1	224	464	1288	1527	7.63e-87	339
CP008901.1	KY128483.1	93.596	203	13	0	224	426	1325	1527	2.78e-76	303
CP008901.1	KY128483.1	91.667	204	16	1	1562	1764	768	971	1.3e-69	281
CP008901.1	KY128483.1	95.706	163	7	0	41510	41672	59142	59304	4.72e-64	263
CP008901.1	KY128483.1	95.706	163	7	0	40168	40330	60484	60646	4.72e-64	263
CP008901.1	KY128483.1	92.169	166	13	0	224	389	1362	1527	1.03e-55	235
CP008901.1	KY128483.1	91.617	167	13	1	1599	1764	768	934	4.79e-54	230
CP008901.1	KY128483.1	100	123	0	0	6215	6337	5068	4946	1.72e-53	228
CP008901.1	KY128483.1	100	123	0	0	5183	5305	6100	5978	1.72e-53	228
CP008901.1	KY128483.1	100	122	0	0	42031	42152	60427	60548	6.2e-53	226
CP008901.1	KY128483.1	100	122	0	0	41453	41574	61005	61126	6.2e-53	226
CP008901.1	KY128483.1	91.667	156	11	2	45910	46063	58726	58881	1.34e-49	215
CP008901.1	KY128483.1	91.667	156	11	2	45910	46063	59963	60118	1.34e-49	215
CP008901.1	KY128483.1	91.667	156	11	2	45910	46063	62861	63016	1.34e-49	215
CP008901.1	KY128483.1	91.667	156	11	2	39752	39907	64884	65037	1.34e-49	215
CP008901.1	KY128483.1	91.667	156	11	2	40989	41144	64884	65037	1.34e-49	215
CP008901.1	KY128483.1	91.667	156	11	2	43887	44042	64884	65037	1.34e-49	215
CP008901.1	KY128483.1	93.798	129	8	0	224	352	1399	1527	1.75e-43	195
CP008901.1	KY128483.1	90.769	130	11	1	1636	1764	768	897	8.19e-37	172
CP008901.1	KY128483.1	88.393	112	13	0	42586	42697	59875	59986	1.07e-25	135
CP008901.1	KY128483.1	88.393	112	13	0	40901	41012	61560	61671	1.07e-25	135
CP008901.1	KY128483.1	88.496	113	8	4	44309	44421	57480	57587	1.39e-24	132
CP008901.1	KY128483.1	88.496	113	8	4	38506	38613	63283	63395	1.39e-24	132
CP008901.1	KY128483.1	87.5	112	13	1	43800	43910	61560	61671	1.8e-23	128
CP008901.1	KY128483.1	87.5	112	13	1	42586	42697	62774	62884	1.8e-23	128
CP008901.1	KY128483.1	100	65	0	0	42088	42152	59142	59206	3.01e-21	121
CP008901.1	KY128483.1	100	65	0	0	40168	40232	61062	61126	3.01e-21	121
CP008901.1	KY128483.1	85.714	112	15	1	42586	42697	58639	58749	3.89e-20	117
CP008901.1	KY128483.1	85.714	112	15	1	39665	39775	61560	61671	3.89e-20	117
CP008901.1	KY128483.1	100	39	0	0	24171	24209	41943	41905	8.54e-07	73.1
CP008901.1	KY128483.1	97.619	42	1	0	36903	36944	55770	55811	8.54e-07	73.1
CP008901.1	KY128483.1	97.619	42	1	0	36796	36837	55877	55918	8.54e-07	73.1
CP008901.1	KY128483.1	91.304	46	3	1	49660	49704	68567	68612	0.002	62.1
CP008901.1	KY128483.1	91.304	46	3	1	49593	49638	68634	68678	0.002	62.1
CP008901.1	CP020059.1	99.982	28300	3	2	1307	29605	74637	46339	0	52231
CP008901.1	CP020059.1	99.992	13118	1	0	37216	50333	87982	74865	0	24219
CP008901.1	CP020059.1	100	6948	0	0	30268	37215	6948	1	0	12831
CP008901.1	CP020059.1	97.085	686	19	1	1	686	74864	74180	0	1155
CP008901.1	CP020059.1	100	610	0	0	29804	30413	51773	52382	0	1127
CP008901.1	CP020059.1	97.556	532	12	1	39645	40175	84317	83786	0	909
CP008901.1	CP020059.1	97.556	532	12	1	40881	41412	85553	85023	0	909
CP008901.1	CP020059.1	98.858	438	5	0	40909	41346	81391	80954	0	782
CP008901.1	CP020059.1	98.858	438	5	0	43807	44244	84289	83852	0	782
CP008901.1	CP020059.1	99.294	425	3	0	39685	40109	81378	80954	0	769
CP008901.1	CP020059.1	99.294	425	3	0	43820	44244	85513	85089	0	769
CP008901.1	CP020059.1	95.259	464	20	2	558	1021	74641	74180	0	734
CP008901.1	CP020059.1	95.032	463	22	1	298	760	74641	74180	0	726
CP008901.1	CP020059.1	94.828	464	22	2	484	947	74641	74180	0	723
CP008901.1	CP020059.1	94.828	464	22	2	372	835	74641	74180	0	723
CP008901.1	CP020059.1	94.816	463	23	1	261	723	74641	74180	0	721
CP008901.1	CP020059.1	95.011	461	20	3	897	1357	74637	74180	0	721
CP008901.1	CP020059.1	94.612	464	23	2	632	1095	74641	74180	0	717
CP008901.1	CP020059.1	94.612	464	23	2	521	984	74641	74180	0	717
CP008901.1	CP020059.1	94.6	463	24	1	335	797	74641	74180	0	715
CP008901.1	CP020059.1	94.771	459	23	1	1232	1690	74637	74180	0	713
CP008901.1	CP020059.1	94.397	464	24	2	409	872	74641	74180	0	712
CP008901.1	CP020059.1	94.565	460	23	2	1120	1579	74637	74180	0	710
CP008901.1	CP020059.1	94.181	464	25	2	1153	1616	74641	74180	0	706
CP008901.1	CP020059.1	94.194	465	24	3	967	1431	74641	74180	0	706
CP008901.1	CP020059.1	94.181	464	25	2	595	1058	74641	74180	0	706
CP008901.1	CP020059.1	94.348	460	24	2	451	910	74637	74180	0	704
CP008901.1	CP020059.1	93.978	465	25	3	706	1170	74641	74180	0	701
CP008901.1	CP020059.1	93.418	471	29	2	1265	1734	74641	74172	0	697
CP008901.1	CP020059.1	93.926	461	25	3	822	1282	74637	74180	0	693
CP008901.1	CP020059.1	93.548	465	27	3	1078	1542	74641	74180	0	689
CP008901.1	CP020059.1	93.548	465	27	3	930	1394	74641	74180	0	689
CP008901.1	CP020059.1	93.548	465	27	3	669	1133	74641	74180	0	689
CP008901.1	CP020059.1	93.333	465	28	3	1041	1505	74641	74180	0	684
CP008901.1	CP020059.1	93.133	466	28	4	780	1245	74641	74180	0	680
CP008901.1	CP020059.1	93.103	464	30	2	1190	1653	74641	74180	0	678
CP008901.1	CP020059.1	93.118	465	29	3	1004	1468	74641	74180	0	678
CP008901.1	CP020059.1	93.118	465	29	3	743	1207	74641	74180	0	678
CP008901.1	CP020059.1	92.918	466	29	4	855	1320	74641	74180	0	675
CP008901.1	CP020059.1	95.305	426	19	1	224	649	74604	74180	0	675
CP008901.1	CP020059.1	93.764	433	26	1	1340	1772	74641	74210	3.1e-180	649
CP008901.1	CP020059.1	100	345	0	0	29593	29937	7291	6947	6.72e-177	638
CP008901.1	CP020059.1	94.33	388	22	0	1377	1764	74641	74254	4.1e-164	595
CP008901.1	CP020059.1	93.83	389	23	1	224	612	74567	74180	8.87e-161	584
CP008901.1	CP020059.1	94.602	352	18	1	224	575	74530	74180	1.51e-148	544
CP008901.1	CP020059.1	93.447	351	23	0	1414	1764	74641	74291	7.06e-142	521
CP008901.1	CP020059.1	94.904	314	16	0	1451	1764	74641	74328	5.53e-133	492
CP008901.1	CP020059.1	93.651	315	19	1	224	538	74493	74180	2.59e-126	470
CP008901.1	CP020059.1	73.956	1221	286	29	24275	25479	21812	20608	1.21e-124	464
CP008901.1	CP020059.1	94.245	278	15	1	224	501	74456	74180	2.05e-112	424
CP008901.1	CP020059.1	94.224	277	16	0	1488	1764	74641	74365	2.05e-112	424
CP008901.1	CP020059.1	86.93	329	39	4	41024	41351	73836	74161	3.5e-95	366
CP008901.1	CP020059.1	86.93	329	39	4	1783	2108	83847	84174	3.5e-95	366
CP008901.1	CP020059.1	86.626	329	40	4	39787	40114	73836	74161	1.63e-93	361
CP008901.1	CP020059.1	86.626	329	40	4	1783	2108	85084	85411	1.63e-93	361
CP008901.1	CP020059.1	93.333	240	16	0	1525	1764	74641	74402	7.57e-92	355
CP008901.1	CP020059.1	92.116	241	18	1	224	464	74419	74180	7.63e-87	339
CP008901.1	CP020059.1	93.596	203	13	0	224	426	74382	74180	2.78e-76	303
CP008901.1	CP020059.1	92.611	203	15	0	1562	1764	74641	74439	6.02e-73	292
CP008901.1	CP020059.1	98.693	153	0	1	23557	23707	6796	6948	2.82e-66	270
CP008901.1	CP020059.1	95.706	163	7	0	40168	40330	83688	83526	4.72e-64	263
CP008901.1	CP020059.1	95.706	163	7	0	41510	41672	85030	84868	4.72e-64	263
CP008901.1	CP020059.1	100	134	0	0	24038	24171	6947	7080	1.32e-59	248
CP008901.1	CP020059.1	93.373	166	11	0	1599	1764	74641	74476	4.76e-59	246
CP008901.1	CP020059.1	92.169	166	13	0	224	389	74345	74180	1.03e-55	235
CP008901.1	CP020059.1	100	123	0	0	5183	5305	69607	69729	1.72e-53	228
CP008901.1	CP020059.1	100	123	0	0	6215	6337	70639	70761	1.72e-53	228
CP008901.1	CP020059.1	100	122	0	0	41453	41574	83167	83046	6.2e-53	226
CP008901.1	CP020059.1	100	122	0	0	42031	42152	83745	83624	6.2e-53	226
CP008901.1	CP020059.1	91.667	156	11	2	43887	44042	79288	79135	1.34e-49	215
CP008901.1	CP020059.1	91.667	156	11	2	40989	41144	79288	79135	1.34e-49	215
CP008901.1	CP020059.1	91.667	156	11	2	39752	39907	79288	79135	1.34e-49	215
CP008901.1	CP020059.1	91.667	156	11	2	45910	46063	81311	81156	1.34e-49	215
CP008901.1	CP020059.1	91.667	156	11	2	45910	46063	84209	84054	1.34e-49	215
CP008901.1	CP020059.1	91.667	156	11	2	45910	46063	85446	85291	1.34e-49	215
CP008901.1	CP020059.1	93.798	129	8	0	224	352	74308	74180	1.75e-43	195
CP008901.1	CP020059.1	92.248	129	10	0	1636	1764	74641	74513	3.78e-40	183
CP008901.1	CP020059.1	88.393	112	13	0	40901	41012	82612	82501	1.07e-25	135
CP008901.1	CP020059.1	88.393	112	13	0	42586	42697	84297	84186	1.07e-25	135
CP008901.1	CP020059.1	86.885	122	11	4	38506	38622	80889	80768	1.39e-24	132
CP008901.1	CP020059.1	86.885	122	11	4	44309	44430	86692	86576	1.39e-24	132
CP008901.1	CP020059.1	87.5	112	13	1	42586	42697	81398	81288	1.8e-23	128
CP008901.1	CP020059.1	87.5	112	13	1	43800	43910	82612	82501	1.8e-23	128
CP008901.1	CP020059.1	100	65	0	0	40168	40232	83110	83046	3.01e-21	121
CP008901.1	CP020059.1	100	65	0	0	42088	42152	85030	84966	3.01e-21	121
CP008901.1	CP020059.1	85.714	112	15	1	39665	39775	82612	82501	3.89e-20	117
CP008901.1	CP020059.1	85.714	112	15	1	42586	42697	85533	85423	3.89e-20	117
CP008901.1	CP020059.1	97.619	42	1	0	36796	36837	313	272	8.54e-07	73.1
CP008901.1	CP020059.1	97.619	42	1	0	36903	36944	420	379	8.54e-07	73.1
CP008901.1	CP020059.1	100	39	0	0	24171	24209	13915	13953	8.54e-07	73.1
CP008901.1	CP020059.1	91.304	46	3	1	49593	49638	75538	75494	0.002	62.1
CP008901.1	CP020059.1	91.304	46	3	1	49660	49704	75605	75560	0.002	62.1
CP008901.1	CP009853.1	99.992	25713	1	1	1	25712	1	25713	0	47471
CP008901.1	CP009853.1	99.992	24640	1	1	25695	50333	31918	56557	0	45489
CP008901.1	CP009853.1	95.309	1471	61	8	298	1764	224	1690	0	2327
CP008901.1	CP009853.1	95.309	1471	61	8	224	1690	298	1764	0	2327
CP008901.1	CP009853.1	93.874	1518	80	13	261	1772	224	1734	0	2276
CP008901.1	CP009853.1	93.874	1518	80	13	224	1734	261	1772	0	2276
CP008901.1	CP009853.1	94.634	1435	67	10	335	1764	224	1653	0	2215
CP008901.1	CP009853.1	94.634	1435	67	10	224	1653	335	1764	0	2215
CP008901.1	CP009853.1	95.151	1361	56	10	409	1764	224	1579	0	2139
CP008901.1	CP009853.1	95.151	1361	56	10	224	1579	409	1764	0	2139
CP008901.1	CP009853.1	93.924	1399	73	12	372	1764	224	1616	0	2102
CP008901.1	CP009853.1	93.924	1399	73	12	224	1616	372	1764	0	2102
CP008901.1	CP009853.1	95.072	1319	56	9	451	1764	228	1542	0	2067
CP008901.1	CP009853.1	95.072	1319	56	9	228	1542	451	1764	0	2067
CP008901.1	CP009853.1	95.116	1249	52	9	521	1764	224	1468	0	1960
CP008901.1	CP009853.1	95.116	1249	52	9	224	1468	521	1764	0	1960
CP008901.1	CP009853.1	94.172	1287	64	11	484	1764	224	1505	0	1951
CP008901.1	CP009853.1	94.172	1287	64	11	224	1505	484	1764	0	1951
CP008901.1	CP009853.1	94.637	1212	56	9	558	1764	224	1431	0	1869
CP008901.1	CP009853.1	94.637	1212	56	9	224	1431	558	1764	0	1869
CP008901.1	CP009853.1	95.69	1137	42	7	632	1764	224	1357	0	1821
CP008901.1	CP009853.1	95.69	1137	42	7	224	1357	632	1764	0	1821
CP008901.1	CP009853.1	94.638	1175	54	9	595	1764	224	1394	0	1812
CP008901.1	CP009853.1	94.638	1175	54	9	224	1394	595	1764	0	1812
CP008901.1	CP009853.1	94.278	1101	54	9	669	1764	224	1320	0	1676
CP008901.1	CP009853.1	94.278	1101	54	9	224	1320	669	1764	0	1676
CP008901.1	CP009853.1	94.638	1063	49	8	706	1764	224	1282	0	1640
CP008901.1	CP009853.1	94.638	1063	49	8	224	1282	706	1764	0	1640
CP008901.1	CP009853.1	93.768	1027	54	10	743	1764	224	1245	0	1533
CP008901.1	CP009853.1	93.768	1027	54	10	224	1245	743	1764	0	1533
CP008901.1	CP009853.1	95.037	947	39	8	822	1764	228	1170	0	1482
CP008901.1	CP009853.1	95.037	947	39	8	228	1170	822	1764	0	1482
CP008901.1	CP009853.1	93.327	989	57	9	780	1764	224	1207	0	1452
CP008901.1	CP009853.1	93.327	989	57	9	224	1207	780	1764	0	1452
CP008901.1	CP009853.1	96.207	870	29	4	897	1764	228	1095	0	1421
CP008901.1	CP009853.1	96.207	870	29	4	228	1095	897	1764	0	1421
CP008901.1	CP009853.1	93.654	914	50	8	855	1764	224	1133	0	1360
CP008901.1	CP009853.1	93.654	914	50	8	224	1133	855	1764	0	1360
CP008901.1	CP009853.1	94.511	838	40	6	930	1764	224	1058	0	1288
CP008901.1	CP009853.1	94.511	838	40	6	224	1058	930	1764	0	1288
CP008901.1	CP009853.1	94.757	801	36	6	967	1764	224	1021	0	1242
CP008901.1	CP009853.1	94.757	801	36	6	224	1021	967	1764	0	1242
CP008901.1	CP009853.1	95.282	763	32	4	1004	1764	224	984	0	1206
CP008901.1	CP009853.1	95.282	763	32	4	224	984	1004	1764	0	1206
CP008901.1	CP009853.1	99.676	617	0	1	29804	30420	24171	23557	0	1127
CP008901.1	CP009853.1	100	610	0	0	23562	24171	36637	36028	0	1127
CP008901.1	CP009853.1	93.948	727	38	6	1041	1764	224	947	0	1094
CP008901.1	CP009853.1	93.948	727	38	6	224	947	1041	1764	0	1094
CP008901.1	CP009853.1	94.34	689	35	4	1078	1764	224	910	0	1053
CP008901.1	CP009853.1	94.34	689	35	4	224	910	1078	1764	0	1053
CP008901.1	CP009853.1	94.9	647	29	4	1120	1764	228	872	0	1009
CP008901.1	CP009853.1	94.9	647	29	4	228	872	1120	1764	0	1009
CP008901.1	CP009853.1	94.463	614	30	4	1153	1764	224	835	0	942
CP008901.1	CP009853.1	94.463	614	30	4	224	835	1153	1764	0	942
CP008901.1	CP009853.1	97.556	532	12	1	40881	41412	45869	46399	0	909
CP008901.1	CP009853.1	97.556	532	12	1	39645	40175	47105	47636	0	909
CP008901.1	CP009853.1	94.097	576	31	3	1190	1764	224	797	0	872
CP008901.1	CP009853.1	94.097	576	31	3	224	797	1190	1764	0	872
CP008901.1	CP009853.1	95.506	534	22	2	1232	1764	228	760	0	852
CP008901.1	CP009853.1	95.506	534	22	2	228	760	1232	1764	0	852
CP008901.1	CP009853.1	98.858	438	5	0	43807	44244	47133	47570	0	782
CP008901.1	CP009853.1	98.858	438	5	0	40909	41346	50031	50468	0	782
CP008901.1	CP009853.1	94.411	501	26	2	1265	1764	224	723	0	769
CP008901.1	CP009853.1	94.411	501	26	2	224	723	1265	1764	0	769
CP008901.1	CP009853.1	99.294	425	3	0	43820	44244	45909	46333	0	769
CP008901.1	CP009853.1	99.294	425	3	0	39685	40109	50044	50468	0	769
CP008901.1	CP009853.1	95.425	459	20	1	1307	1764	228	686	0	730
CP008901.1	CP009853.1	95.425	459	20	1	228	686	1307	1764	0	730
CP008901.1	CP009853.1	95.305	426	19	1	1340	1764	224	649	0	675
CP008901.1	CP009853.1	95.305	426	19	1	224	649	1340	1764	0	675
CP008901.1	CP009853.1	93.83	389	23	1	1377	1764	224	612	8.87e-161	584
CP008901.1	CP009853.1	93.83	389	23	1	224	612	1377	1764	8.87e-161	584
CP008901.1	CP009853.1	94.602	352	18	1	1414	1764	224	575	1.51e-148	544
CP008901.1	CP009853.1	94.602	352	18	1	224	575	1414	1764	1.51e-148	544
CP008901.1	CP009853.1	74.365	1221	281	29	24275	25479	25809	27013	5.53e-133	492
CP008901.1	CP009853.1	93.651	315	19	1	1451	1764	224	538	2.59e-126	470
CP008901.1	CP009853.1	93.651	315	19	1	224	538	1451	1764	2.59e-126	470
CP008901.1	CP009853.1	94.245	278	15	1	1488	1764	224	501	2.05e-112	424
CP008901.1	CP009853.1	94.245	278	15	1	224	501	1488	1764	2.05e-112	424
CP008901.1	CP009853.1	86.93	329	39	4	41024	41351	2108	1783	3.5e-95	366
CP008901.1	CP009853.1	86.93	329	39	4	1783	2108	47575	47248	3.5e-95	366
CP008901.1	CP009853.1	86.626	329	40	4	39787	40114	2108	1783	1.63e-93	361
CP008901.1	CP009853.1	86.626	329	40	4	1783	2108	46338	46011	1.63e-93	361
CP008901.1	CP009853.1	92.116	241	18	1	1525	1764	224	464	7.63e-87	339
CP008901.1	CP009853.1	92.116	241	18	1	224	464	1525	1764	7.63e-87	339
CP008901.1	CP009853.1	93.596	203	13	0	1562	1764	224	426	2.78e-76	303
CP008901.1	CP009853.1	93.596	203	13	0	224	426	1562	1764	2.78e-76	303
CP008901.1	CP009853.1	95.706	163	7	0	41510	41672	46392	46554	4.72e-64	263
CP008901.1	CP009853.1	95.706	163	7	0	40168	40330	47734	47896	4.72e-64	263
CP008901.1	CP009853.1	92.169	166	13	0	1599	1764	224	389	1.03e-55	235
CP008901.1	CP009853.1	92.169	166	13	0	224	389	1599	1764	1.03e-55	235
CP008901.1	CP009853.1	100	123	0	0	6215	6337	5305	5183	1.72e-53	228
CP008901.1	CP009853.1	100	123	0	0	5183	5305	6337	6215	1.72e-53	228
CP008901.1	CP009853.1	100	122	0	0	42031	42152	47677	47798	6.2e-53	226
CP008901.1	CP009853.1	100	122	0	0	41453	41574	48255	48376	6.2e-53	226
CP008901.1	CP009853.1	91.667	156	11	2	45910	46063	45976	46131	1.34e-49	215
CP008901.1	CP009853.1	91.667	156	11	2	45910	46063	47213	47368	1.34e-49	215
CP008901.1	CP009853.1	91.667	156	11	2	45910	46063	50111	50266	1.34e-49	215
CP008901.1	CP009853.1	91.667	156	11	2	39752	39907	52134	52287	1.34e-49	215
CP008901.1	CP009853.1	91.667	156	11	2	40989	41144	52134	52287	1.34e-49	215
CP008901.1	CP009853.1	91.667	156	11	2	43887	44042	52134	52287	1.34e-49	215
CP008901.1	CP009853.1	93.798	129	8	0	1636	1764	224	352	1.75e-43	195
CP008901.1	CP009853.1	93.798	129	8	0	224	352	1636	1764	1.75e-43	195
CP008901.1	CP009853.1	88.393	112	13	0	42586	42697	47125	47236	1.07e-25	135
CP008901.1	CP009853.1	88.393	112	13	0	40901	41012	48810	48921	1.07e-25	135
CP008901.1	CP009853.1	88.496	113	8	4	44309	44421	44730	44837	1.39e-24	132
CP008901.1	CP009853.1	88.496	113	8	4	38506	38613	50533	50645	1.39e-24	132
CP008901.1	CP009853.1	87.5	112	13	1	43800	43910	48810	48921	1.8e-23	128
CP008901.1	CP009853.1	87.5	112	13	1	42586	42697	50024	50134	1.8e-23	128
CP008901.1	CP009853.1	100	65	0	0	42088	42152	46392	46456	3.01e-21	121
CP008901.1	CP009853.1	100	65	0	0	40168	40232	48312	48376	3.01e-21	121
CP008901.1	CP009853.1	85.714	112	15	1	42586	42697	45889	45999	3.89e-20	117
CP008901.1	CP009853.1	85.714	112	15	1	39665	39775	48810	48921	3.89e-20	117
CP008901.1	CP009853.1	97.619	42	1	0	36903	36944	43020	43061	8.54e-07	73.1
CP008901.1	CP009853.1	97.619	42	1	0	36796	36837	43127	43168	8.54e-07	73.1
CP008901.1	CP009853.1	91.304	46	3	1	49660	49704	55817	55862	0.002	62.1
CP008901.1	CP009853.1	91.304	46	3	1	49593	49638	55884	55928	0.002	62.1
CP008901.1	CP026169.1	99.996	23873	1	0	26461	50333	11945	35817	0	44080
CP008901.1	CP026169.1	99.815	22107	35	6	224	22326	36523	58627	0	40592
CP008901.1	CP026169.1	99.976	4143	1	0	22327	26469	1	4143	0	7646
CP008901.1	CP026169.1	99.094	1766	14	2	1	1764	35818	37583	0	3171
CP008901.1	CP026169.1	95.408	1546	63	8	224	1764	36449	37991	0	2455
CP008901.1	CP026169.1	95.217	1547	64	10	224	1764	36338	37880	0	2438
CP008901.1	CP026169.1	95.026	1548	66	11	224	1764	36115	37658	0	2422
CP008901.1	CP026169.1	95.023	1547	67	10	224	1764	36412	37954	0	2422
CP008901.1	CP026169.1	94.883	1544	67	12	228	1764	36268	37806	0	2403
CP008901.1	CP026169.1	94.771	1549	68	13	224	1764	36226	37769	0	2399
CP008901.1	CP026169.1	94.444	1548	74	12	224	1764	36375	37917	0	2372
CP008901.1	CP026169.1	94.383	1549	74	13	224	1764	36152	37695	0	2366
CP008901.1	CP026169.1	94.254	1549	75	14	224	1764	36301	37843	0	2355
CP008901.1	CP026169.1	94.087	1556	79	13	224	1772	36486	38035	0	2351
CP008901.1	CP026169.1	93.806	1550	81	15	224	1764	36078	37621	0	2316
CP008901.1	CP026169.1	93.806	1550	81	15	224	1764	36189	37732	0	2316
CP008901.1	CP026169.1	95.109	1472	63	9	298	1764	36041	37508	0	2311
CP008901.1	CP026169.1	94.048	1512	76	14	261	1764	36041	37546	0	2281
CP008901.1	CP026169.1	93.355	1520	86	15	224	1734	36560	38073	0	2233
CP008901.1	CP026169.1	94.902	1432	62	11	228	1653	36639	38065	0	2230
CP008901.1	CP026169.1	93.962	1474	77	12	224	1690	36597	38065	0	2218
CP008901.1	CP026169.1	94.638	1436	66	11	335	1764	36041	37471	0	2215
CP008901.1	CP026169.1	95.944	1356	47	8	228	1579	36714	38065	0	2193
CP008901.1	CP026169.1	95.151	1361	56	10	409	1764	36041	37396	0	2139
CP008901.1	CP026169.1	93.786	1400	74	13	224	1616	36672	38065	0	2091
CP008901.1	CP026169.1	93.714	1400	75	13	372	1764	36041	37434	0	2085
CP008901.1	CP026169.1	95.072	1319	56	9	451	1764	36045	37359	0	2067
CP008901.1	CP026169.1	94.637	1324	61	10	224	1542	36747	38065	0	2043
CP008901.1	CP026169.1	95.276	1249	51	8	224	1468	36821	38065	0	1973
CP008901.1	CP026169.1	95.116	1249	52	9	521	1764	36041	37285	0	1960
CP008901.1	CP026169.1	94.172	1287	64	11	484	1764	36041	37322	0	1951
CP008901.1	CP026169.1	93.866	1288	67	12	224	1505	36784	38065	0	1930
CP008901.1	CP026169.1	94.637	1212	56	9	558	1764	36041	37248	0	1869
CP008901.1	CP026169.1	94.147	1213	61	10	224	1431	36858	38065	0	1838
CP008901.1	CP026169.1	95.852	1133	40	7	228	1357	36937	38065	0	1825
CP008901.1	CP026169.1	95.69	1137	42	7	632	1764	36041	37174	0	1821
CP008901.1	CP026169.1	94.638	1175	54	9	595	1764	36041	37211	0	1812
CP008901.1	CP026169.1	93.963	1176	61	10	224	1394	36895	38065	0	1770
CP008901.1	CP026169.1	94.278	1101	54	9	669	1764	36041	37137	0	1676
CP008901.1	CP026169.1	94.638	1063	49	8	706	1764	36041	37099	0	1640
CP008901.1	CP026169.1	93.557	1102	60	11	224	1320	36970	38065	0	1631
CP008901.1	CP026169.1	94.262	1063	53	8	224	1282	37007	38065	0	1618
CP008901.1	CP026169.1	94.423	1022	48	9	228	1245	37049	38065	0	1563
CP008901.1	CP026169.1	93.768	1027	54	10	743	1764	36041	37062	0	1533
CP008901.1	CP026169.1	95.037	947	39	8	822	1764	36045	36987	0	1482
CP008901.1	CP026169.1	93.725	988	54	8	224	1207	37082	38065	0	1474
CP008901.1	CP026169.1	94.926	946	41	7	228	1170	37124	38065	0	1474
CP008901.1	CP026169.1	93.327	989	57	9	780	1764	36041	37024	0	1452
CP008901.1	CP026169.1	96.207	870	29	4	897	1764	36045	36912	0	1421
CP008901.1	CP026169.1	95.423	874	36	4	224	1095	37194	38065	0	1389
CP008901.1	CP026169.1	94.195	913	46	7	224	1133	37157	38065	0	1386
CP008901.1	CP026169.1	93.654	914	50	8	855	1764	36041	36950	0	1360
CP008901.1	CP026169.1	94.511	838	40	6	930	1764	36041	36875	0	1288
CP008901.1	CP026169.1	94.153	838	43	6	224	1058	37231	38065	0	1271
CP008901.1	CP026169.1	94.757	801	36	6	967	1764	36041	36838	0	1242
CP008901.1	CP026169.1	94.757	801	36	6	224	1021	37268	38065	0	1242
CP008901.1	CP026169.1	95.413	763	31	4	224	984	37305	38065	0	1212
CP008901.1	CP026169.1	95.282	763	32	4	1004	1764	36041	36801	0	1206
CP008901.1	CP026169.1	99.676	617	0	1	29804	30420	1845	1231	0	1127
CP008901.1	CP026169.1	100	610	0	0	23562	24171	15897	15288	0	1127
CP008901.1	CP026169.1	93.948	727	38	6	1041	1764	36041	36764	0	1094
CP008901.1	CP026169.1	93.81	727	39	6	224	947	37342	38065	0	1088
CP008901.1	CP026169.1	94.485	689	34	4	224	910	37379	38065	0	1059
CP008901.1	CP026169.1	94.34	689	35	4	1078	1764	36041	36727	0	1053
CP008901.1	CP026169.1	94.9	647	29	4	1120	1764	36045	36689	0	1009
CP008901.1	CP026169.1	94.9	647	29	4	228	872	37421	38065	0	1009
CP008901.1	CP026169.1	94.463	614	30	4	1153	1764	36041	36652	0	942
CP008901.1	CP026169.1	94.463	614	30	4	224	835	37454	38065	0	942
CP008901.1	CP026169.1	97.556	532	12	1	40881	41412	25129	25659	0	909
CP008901.1	CP026169.1	97.556	532	12	1	39645	40175	26365	26896	0	909
CP008901.1	CP026169.1	94.097	576	31	3	1190	1764	36041	36614	0	872
CP008901.1	CP026169.1	94.097	576	31	3	224	797	37491	38065	0	872
CP008901.1	CP026169.1	95.506	534	22	2	1232	1764	36045	36577	0	852
CP008901.1	CP026169.1	95.506	534	22	2	228	760	37533	38065	0	852
CP008901.1	CP026169.1	98.858	438	5	0	43807	44244	26393	26830	0	782
CP008901.1	CP026169.1	98.858	438	5	0	40909	41346	29291	29728	0	782
CP008901.1	CP026169.1	99.294	425	3	0	43820	44244	25169	25593	0	769
CP008901.1	CP026169.1	99.294	425	3	0	39685	40109	29304	29728	0	769
CP008901.1	CP026169.1	94.411	501	26	2	1265	1764	36041	36540	0	769
CP008901.1	CP026169.1	94.411	501	26	2	224	723	37566	38065	0	769
CP008901.1	CP026169.1	95.425	459	20	1	1307	1764	36045	36503	0	730
CP008901.1	CP026169.1	95.425	459	20	1	228	686	37608	38065	0	730
CP008901.1	CP026169.1	95.305	426	19	1	1340	1764	36041	36466	0	675
CP008901.1	CP026169.1	95.305	426	19	1	224	649	37641	38065	0	675
CP008901.1	CP026169.1	93.83	389	23	1	1377	1764	36041	36429	8.87e-161	584
CP008901.1	CP026169.1	93.83	389	23	1	224	612	37678	38065	8.87e-161	584
CP008901.1	CP026169.1	94.602	352	18	1	1414	1764	36041	36392	1.51e-148	544
CP008901.1	CP026169.1	94.602	352	18	1	224	575	37715	38065	1.51e-148	544
CP008901.1	CP026169.1	93.651	315	19	1	1451	1764	36041	36355	2.59e-126	470
CP008901.1	CP026169.1	93.651	315	19	1	224	538	37752	38065	2.59e-126	470
CP008901.1	CP026169.1	94.245	278	15	1	1488	1764	36041	36318	2.05e-112	424
CP008901.1	CP026169.1	94.245	278	15	1	224	501	37789	38065	2.05e-112	424
CP008901.1	CP026169.1	86.93	329	39	4	1783	2108	26835	26508	3.5e-95	366
CP008901.1	CP026169.1	86.93	329	39	4	41024	41351	38409	38084	3.5e-95	366
CP008901.1	CP026169.1	86.626	329	40	4	1783	2108	25598	25271	1.63e-93	361
CP008901.1	CP026169.1	86.626	329	40	4	39787	40114	38409	38084	1.63e-93	361
CP008901.1	CP026169.1	92.116	241	18	1	1525	1764	36041	36281	7.63e-87	339
CP008901.1	CP026169.1	92.116	241	18	1	224	464	37826	38065	7.63e-87	339
CP008901.1	CP026169.1	93.596	203	13	0	1562	1764	36041	36243	2.78e-76	303
CP008901.1	CP026169.1	93.596	203	13	0	224	426	37863	38065	2.78e-76	303
CP008901.1	CP026169.1	95.706	163	7	0	41510	41672	25652	25814	4.72e-64	263
CP008901.1	CP026169.1	95.706	163	7	0	40168	40330	26994	27156	4.72e-64	263
CP008901.1	CP026169.1	92.169	166	13	0	1599	1764	36041	36206	1.03e-55	235
CP008901.1	CP026169.1	92.169	166	13	0	224	389	37900	38065	1.03e-55	235
CP008901.1	CP026169.1	100	123	0	0	6215	6337	41606	41484	1.72e-53	228
CP008901.1	CP026169.1	100	123	0	0	5183	5305	42638	42516	1.72e-53	228
CP008901.1	CP026169.1	100	122	0	0	42031	42152	26937	27058	6.2e-53	226
CP008901.1	CP026169.1	100	122	0	0	41453	41574	27515	27636	6.2e-53	226
CP008901.1	CP026169.1	91.667	156	11	2	45910	46063	25236	25391	1.34e-49	215
CP008901.1	CP026169.1	91.667	156	11	2	45910	46063	26473	26628	1.34e-49	215
CP008901.1	CP026169.1	91.667	156	11	2	45910	46063	29371	29526	1.34e-49	215
CP008901.1	CP026169.1	91.667	156	11	2	39752	39907	31394	31547	1.34e-49	215
CP008901.1	CP026169.1	91.667	156	11	2	40989	41144	31394	31547	1.34e-49	215
CP008901.1	CP026169.1	91.667	156	11	2	43887	44042	31394	31547	1.34e-49	215
CP008901.1	CP026169.1	93.798	129	8	0	1636	1764	36041	36169	1.75e-43	195
CP008901.1	CP026169.1	93.798	129	8	0	224	352	37937	38065	1.75e-43	195
CP008901.1	CP026169.1	88.393	112	13	0	42586	42697	26385	26496	1.07e-25	135
CP008901.1	CP026169.1	88.393	112	13	0	40901	41012	28070	28181	1.07e-25	135
CP008901.1	CP026169.1	88.496	113	8	4	44309	44421	23990	24097	1.39e-24	132
CP008901.1	CP026169.1	88.496	113	8	4	38506	38613	29793	29905	1.39e-24	132
CP008901.1	CP026169.1	87.5	112	13	1	43800	43910	28070	28181	1.8e-23	128
CP008901.1	CP026169.1	87.5	112	13	1	42586	42697	29284	29394	1.8e-23	128
CP008901.1	CP026169.1	100	65	0	0	42088	42152	25652	25716	3.01e-21	121
CP008901.1	CP026169.1	100	65	0	0	40168	40232	27572	27636	3.01e-21	121
CP008901.1	CP026169.1	85.714	112	15	1	42586	42697	25149	25259	3.89e-20	117
CP008901.1	CP026169.1	85.714	112	15	1	39665	39775	28070	28181	3.89e-20	117
CP008901.1	CP026169.1	97.619	42	1	0	36903	36944	22280	22321	8.54e-07	73.1
CP008901.1	CP026169.1	97.619	42	1	0	36796	36837	22387	22428	8.54e-07	73.1
CP008901.1	CP026169.1	91.304	46	3	1	49660	49704	35077	35122	0.002	62.1
CP008901.1	CP026169.1	91.304	46	3	1	49593	49638	35144	35188	0.002	62.1
CP008901.1	KU295134.1	99.996	22401	1	0	1307	23707	772	23172	0	41362
CP008901.1	KU295134.1	99.99	19986	2	0	29804	49789	67997	87982	0	36897
CP008901.1	KU295134.1	99.934	6045	2	2	23562	29605	68606	62563	0	11140
CP008901.1	KU295134.1	97.085	686	19	1	1	686	545	1229	0	1155
CP008901.1	KU295134.1	100	544	0	0	49790	50333	1	544	0	1005
CP008901.1	KU295134.1	97.744	532	11	1	40881	41412	77838	78368	0	915
CP008901.1	KU295134.1	97.556	532	12	1	39645	40175	79074	79605	0	909
CP008901.1	KU295134.1	98.858	438	5	0	43807	44244	79102	79539	0	782
CP008901.1	KU295134.1	98.858	438	5	0	40909	41346	82000	82437	0	782
CP008901.1	KU295134.1	99.529	425	2	0	43820	44244	77878	78302	0	774
CP008901.1	KU295134.1	99.294	425	3	0	39685	40109	82013	82437	0	769
CP008901.1	KU295134.1	95.259	464	20	2	558	1021	768	1229	0	734
CP008901.1	KU295134.1	95.032	463	22	1	298	760	768	1229	0	726
CP008901.1	KU295134.1	94.828	464	22	2	372	835	768	1229	0	723
CP008901.1	KU295134.1	94.828	464	22	2	484	947	768	1229	0	723
CP008901.1	KU295134.1	94.816	463	23	1	261	723	768	1229	0	721
CP008901.1	KU295134.1	95.011	461	20	3	897	1357	772	1229	0	721
CP008901.1	KU295134.1	94.612	464	23	2	521	984	768	1229	0	717
CP008901.1	KU295134.1	94.612	464	23	2	632	1095	768	1229	0	717
CP008901.1	KU295134.1	94.6	463	24	1	335	797	768	1229	0	715
CP008901.1	KU295134.1	94.771	459	23	1	1232	1690	772	1229	0	713
CP008901.1	KU295134.1	94.397	464	24	2	409	872	768	1229	0	712
CP008901.1	KU295134.1	94.565	460	23	2	1120	1579	772	1229	0	710
CP008901.1	KU295134.1	94.181	464	25	2	595	1058	768	1229	0	706
CP008901.1	KU295134.1	94.194	465	24	3	967	1431	768	1229	0	706
CP008901.1	KU295134.1	94.181	464	25	2	1153	1616	768	1229	0	706
CP008901.1	KU295134.1	94.348	460	24	2	451	910	772	1229	0	704
CP008901.1	KU295134.1	93.978	465	25	3	706	1170	768	1229	0	701
CP008901.1	KU295134.1	93.418	471	29	2	1265	1734	768	1237	0	697
CP008901.1	KU295134.1	93.926	461	25	3	822	1282	772	1229	0	693
CP008901.1	KU295134.1	93.548	465	27	3	669	1133	768	1229	0	689
CP008901.1	KU295134.1	93.548	465	27	3	930	1394	768	1229	0	689
CP008901.1	KU295134.1	93.548	465	27	3	1078	1542	768	1229	0	689
CP008901.1	KU295134.1	93.333	465	28	3	1041	1505	768	1229	0	684
CP008901.1	KU295134.1	93.133	466	28	4	780	1245	768	1229	0	680
CP008901.1	KU295134.1	93.118	465	29	3	743	1207	768	1229	0	678
CP008901.1	KU295134.1	93.118	465	29	3	1004	1468	768	1229	0	678
CP008901.1	KU295134.1	93.103	464	30	2	1190	1653	768	1229	0	678
CP008901.1	KU295134.1	92.918	466	29	4	855	1320	768	1229	0	675
CP008901.1	KU295134.1	95.305	426	19	1	224	649	805	1229	0	675
CP008901.1	KU295134.1	93.764	433	26	1	1340	1772	768	1199	3.1e-180	649
CP008901.1	KU295134.1	100	345	0	0	29593	29937	23515	23171	6.72e-177	638
CP008901.1	KU295134.1	94.33	388	22	0	1377	1764	768	1155	4.1e-164	595
CP008901.1	KU295134.1	93.83	389	23	1	224	612	842	1229	8.87e-161	584
CP008901.1	KU295134.1	94.602	352	18	1	224	575	879	1229	1.51e-148	544
CP008901.1	KU295134.1	93.447	351	23	0	1414	1764	768	1118	7.06e-142	521
CP008901.1	KU295134.1	94.904	314	16	0	1451	1764	768	1081	5.53e-133	492
CP008901.1	KU295134.1	93.651	315	19	1	224	538	916	1229	2.59e-126	470
CP008901.1	KU295134.1	73.956	1221	286	29	24275	25479	38036	36832	1.21e-124	464
CP008901.1	KU295134.1	94.224	277	16	0	1488	1764	768	1044	2.05e-112	424
CP008901.1	KU295134.1	94.245	278	15	1	224	501	953	1229	2.05e-112	424
CP008901.1	KU295134.1	86.93	329	39	4	41024	41351	1573	1248	3.5e-95	366
CP008901.1	KU295134.1	86.93	329	39	4	1783	2108	78307	77980	3.5e-95	366
CP008901.1	KU295134.1	86.93	329	39	4	1783	2108	79544	79217	3.5e-95	366
CP008901.1	KU295134.1	86.626	329	40	4	39787	40114	1573	1248	1.63e-93	361
CP008901.1	KU295134.1	93.333	240	16	0	1525	1764	768	1007	7.57e-92	355
CP008901.1	KU295134.1	92.116	241	18	1	224	464	990	1229	7.63e-87	339
CP008901.1	KU295134.1	93.596	203	13	0	224	426	1027	1229	2.78e-76	303
CP008901.1	KU295134.1	92.611	203	15	0	1562	1764	768	970	6.02e-73	292
CP008901.1	KU295134.1	98.693	153	0	1	30268	30420	23172	23022	2.82e-66	270
CP008901.1	KU295134.1	95.706	163	7	0	41510	41672	78361	78523	4.72e-64	263
CP008901.1	KU295134.1	95.706	163	7	0	40168	40330	79703	79865	4.72e-64	263
CP008901.1	KU295134.1	100	134	0	0	24038	24171	23171	23304	1.32e-59	248
CP008901.1	KU295134.1	93.373	166	11	0	1599	1764	768	933	4.76e-59	246
CP008901.1	KU295134.1	92.169	166	13	0	224	389	1064	1229	1.03e-55	235
CP008901.1	KU295134.1	100	123	0	0	6215	6337	4770	4648	1.72e-53	228
CP008901.1	KU295134.1	100	123	0	0	5183	5305	5802	5680	1.72e-53	228
CP008901.1	KU295134.1	100	122	0	0	42031	42152	79646	79767	6.2e-53	226
CP008901.1	KU295134.1	100	122	0	0	41453	41574	80224	80345	6.2e-53	226
CP008901.1	KU295134.1	91.667	156	11	2	45910	46063	77945	78100	1.34e-49	215
CP008901.1	KU295134.1	91.667	156	11	2	45910	46063	79182	79337	1.34e-49	215
CP008901.1	KU295134.1	91.667	156	11	2	45910	46063	82080	82235	1.34e-49	215
CP008901.1	KU295134.1	91.667	156	11	2	39752	39907	84103	84256	1.34e-49	215
CP008901.1	KU295134.1	91.667	156	11	2	40989	41144	84103	84256	1.34e-49	215
CP008901.1	KU295134.1	91.667	156	11	2	43887	44042	84103	84256	1.34e-49	215
CP008901.1	KU295134.1	93.798	129	8	0	224	352	1101	1229	1.75e-43	195
CP008901.1	KU295134.1	92.248	129	10	0	1636	1764	768	896	3.78e-40	183
CP008901.1	KU295134.1	88.393	112	13	0	42586	42697	79094	79205	1.07e-25	135
CP008901.1	KU295134.1	88.393	112	13	0	40901	41012	80779	80890	1.07e-25	135
CP008901.1	KU295134.1	88.496	113	8	4	44309	44421	76699	76806	1.39e-24	132
CP008901.1	KU295134.1	88.496	113	8	4	38506	38613	82502	82614	1.39e-24	132
CP008901.1	KU295134.1	87.5	112	13	1	43800	43910	80779	80890	1.8e-23	128
CP008901.1	KU295134.1	87.5	112	13	1	42586	42697	81993	82103	1.8e-23	128
CP008901.1	KU295134.1	100	65	0	0	42088	42152	78361	78425	3.01e-21	121
CP008901.1	KU295134.1	100	65	0	0	40168	40232	80281	80345	3.01e-21	121
CP008901.1	KU295134.1	85.714	112	15	1	42586	42697	77858	77968	3.89e-20	117
CP008901.1	KU295134.1	85.714	112	15	1	39665	39775	80779	80890	3.89e-20	117
CP008901.1	KU295134.1	100	39	0	0	24171	24209	30139	30177	8.54e-07	73.1
CP008901.1	KU295134.1	97.619	42	1	0	36903	36944	74989	75030	8.54e-07	73.1
CP008901.1	KU295134.1	97.619	42	1	0	36796	36837	75096	75137	8.54e-07	73.1
CP008901.1	KU295134.1	91.304	46	3	1	49660	49704	87786	87831	0.002	62.1
CP008901.1	KU295134.1	91.304	46	3	1	49593	49638	87853	87897	0.002	62.1
CP008901.1	CP011589.1	100	20197	0	0	29593	49789	38942	59138	0	37297
CP008901.1	CP011589.1	99.979	18627	2	2	10980	29605	38942	20317	0	34374
CP008901.1	CP011589.1	100	10987	0	0	1	10987	545	11531	0	20290
CP008901.1	CP011589.1	95.309	1471	61	8	298	1764	768	2234	0	2327
CP008901.1	CP011589.1	95.309	1471	61	8	224	1690	842	2308	0	2327
CP008901.1	CP011589.1	93.874	1518	80	13	261	1772	768	2278	0	2276
CP008901.1	CP011589.1	93.874	1518	80	13	224	1734	805	2316	0	2276
CP008901.1	CP011589.1	94.634	1435	67	10	335	1764	768	2197	0	2215
CP008901.1	CP011589.1	94.634	1435	67	10	224	1653	879	2308	0	2215
CP008901.1	CP011589.1	95.151	1361	56	10	409	1764	768	2123	0	2139
CP008901.1	CP011589.1	95.151	1361	56	10	224	1579	953	2308	0	2139
CP008901.1	CP011589.1	93.924	1399	73	12	372	1764	768	2160	0	2102
CP008901.1	CP011589.1	93.924	1399	73	12	224	1616	916	2308	0	2102
CP008901.1	CP011589.1	95.072	1319	56	9	451	1764	772	2086	0	2067
CP008901.1	CP011589.1	95.072	1319	56	9	228	1542	995	2308	0	2067
CP008901.1	CP011589.1	95.116	1249	52	9	521	1764	768	2012	0	1960
CP008901.1	CP011589.1	95.116	1249	52	9	224	1468	1065	2308	0	1960
CP008901.1	CP011589.1	94.172	1287	64	11	484	1764	768	2049	0	1951
CP008901.1	CP011589.1	94.172	1287	64	11	224	1505	1028	2308	0	1951
CP008901.1	CP011589.1	94.637	1212	56	9	558	1764	768	1975	0	1869
CP008901.1	CP011589.1	94.637	1212	56	9	224	1431	1102	2308	0	1869
CP008901.1	CP011589.1	95.69	1137	42	7	632	1764	768	1901	0	1821
CP008901.1	CP011589.1	95.69	1137	42	7	224	1357	1176	2308	0	1821
CP008901.1	CP011589.1	94.638	1175	54	9	595	1764	768	1938	0	1812
CP008901.1	CP011589.1	94.638	1175	54	9	224	1394	1139	2308	0	1812
CP008901.1	CP011589.1	94.278	1101	54	9	669	1764	768	1864	0	1676
CP008901.1	CP011589.1	94.278	1101	54	9	224	1320	1213	2308	0	1676
CP008901.1	CP011589.1	94.638	1063	49	8	706	1764	768	1826	0	1640
CP008901.1	CP011589.1	94.638	1063	49	8	224	1282	1250	2308	0	1640
CP008901.1	CP011589.1	93.768	1027	54	10	743	1764	768	1789	0	1533
CP008901.1	CP011589.1	93.768	1027	54	10	224	1245	1287	2308	0	1533
CP008901.1	CP011589.1	100	820	0	0	29594	30413	12351	11532	0	1515
CP008901.1	CP011589.1	95.037	947	39	8	822	1764	772	1714	0	1482
CP008901.1	CP011589.1	95.037	947	39	8	228	1170	1366	2308	0	1482
CP008901.1	CP011589.1	93.327	989	57	9	780	1764	768	1751	0	1452
CP008901.1	CP011589.1	93.327	989	57	9	224	1207	1324	2308	0	1452
CP008901.1	CP011589.1	96.207	870	29	4	897	1764	772	1639	0	1421
CP008901.1	CP011589.1	96.207	870	29	4	228	1095	1441	2308	0	1421
CP008901.1	CP011589.1	93.654	914	50	8	855	1764	768	1677	0	1360
CP008901.1	CP011589.1	93.654	914	50	8	224	1133	1399	2308	0	1360
CP008901.1	CP011589.1	94.511	838	40	6	930	1764	768	1602	0	1288
CP008901.1	CP011589.1	94.511	838	40	6	224	1058	1474	2308	0	1288
CP008901.1	CP011589.1	94.757	801	36	6	967	1764	768	1565	0	1242
CP008901.1	CP011589.1	94.757	801	36	6	224	1021	1511	2308	0	1242
CP008901.1	CP011589.1	95.282	763	32	4	1004	1764	768	1528	0	1206
CP008901.1	CP011589.1	95.282	763	32	4	224	984	1548	2308	0	1206
CP008901.1	CP011589.1	100	613	0	0	23559	24171	11529	12141	0	1133
CP008901.1	CP011589.1	100	610	0	0	29804	30413	25751	26360	0	1127
CP008901.1	CP011589.1	100	610	0	0	23562	24171	39762	39153	0	1127
CP008901.1	CP011589.1	93.948	727	38	6	1041	1764	768	1491	0	1094
CP008901.1	CP011589.1	93.948	727	38	6	224	947	1585	2308	0	1094
CP008901.1	CP011589.1	94.34	689	35	4	1078	1764	768	1454	0	1053
CP008901.1	CP011589.1	94.34	689	35	4	224	910	1622	2308	0	1053
CP008901.1	CP011589.1	94.9	647	29	4	1120	1764	772	1416	0	1009
CP008901.1	CP011589.1	94.9	647	29	4	228	872	1664	2308	0	1009
CP008901.1	CP011589.1	100	544	0	0	49790	50333	1	544	0	1005
CP008901.1	CP011589.1	94.463	614	30	4	1153	1764	768	1379	0	942
CP008901.1	CP011589.1	94.463	614	30	4	224	835	1697	2308	0	942
CP008901.1	CP011589.1	97.556	532	12	1	40881	41412	48994	49524	0	909
CP008901.1	CP011589.1	97.556	532	12	1	39645	40175	50230	50761	0	909
CP008901.1	CP011589.1	94.097	576	31	3	1190	1764	768	1341	0	872
CP008901.1	CP011589.1	94.097	576	31	3	224	797	1734	2308	0	872
CP008901.1	CP011589.1	95.506	534	22	2	1232	1764	772	1304	0	852
CP008901.1	CP011589.1	95.506	534	22	2	228	760	1776	2308	0	852
CP008901.1	CP011589.1	98.858	438	5	0	43807	44244	50258	50695	0	782
CP008901.1	CP011589.1	98.858	438	5	0	40909	41346	53156	53593	0	782
CP008901.1	CP011589.1	94.411	501	26	2	1265	1764	768	1267	0	769
CP008901.1	CP011589.1	94.411	501	26	2	224	723	1809	2308	0	769
CP008901.1	CP011589.1	99.294	425	3	0	43820	44244	49034	49458	0	769
CP008901.1	CP011589.1	99.294	425	3	0	39685	40109	53169	53593	0	769
CP008901.1	CP011589.1	95.425	459	20	1	1307	1764	772	1230	0	730
CP008901.1	CP011589.1	95.425	459	20	1	228	686	1851	2308	0	730
CP008901.1	CP011589.1	95.305	426	19	1	1340	1764	768	1193	0	675
CP008901.1	CP011589.1	95.305	426	19	1	224	649	1884	2308	0	675
CP008901.1	CP011589.1	93.83	389	23	1	1377	1764	768	1156	8.87e-161	584
CP008901.1	CP011589.1	93.83	389	23	1	224	612	1921	2308	8.87e-161	584
CP008901.1	CP011589.1	94.602	352	18	1	1414	1764	768	1119	1.51e-148	544
CP008901.1	CP011589.1	94.602	352	18	1	224	575	1958	2308	1.51e-148	544
CP008901.1	CP011589.1	93.651	315	19	1	1451	1764	768	1082	2.59e-126	470
CP008901.1	CP011589.1	93.651	315	19	1	224	538	1995	2308	2.59e-126	470
CP008901.1	CP011589.1	94.245	278	15	1	1488	1764	768	1045	2.05e-112	424
CP008901.1	CP011589.1	94.245	278	15	1	224	501	2032	2308	2.05e-112	424
CP008901.1	CP011589.1	86.93	329	39	4	41024	41351	2652	2327	3.5e-95	366
CP008901.1	CP011589.1	86.93	329	39	4	1783	2108	50700	50373	3.5e-95	366
CP008901.1	CP011589.1	86.626	329	40	4	39787	40114	2652	2327	1.63e-93	361
CP008901.1	CP011589.1	86.626	329	40	4	1783	2108	49463	49136	1.63e-93	361
CP008901.1	CP011589.1	92.116	241	18	1	1525	1764	768	1008	7.63e-87	339
CP008901.1	CP011589.1	92.116	241	18	1	224	464	2069	2308	7.63e-87	339
CP008901.1	CP011589.1	93.596	203	13	0	1562	1764	768	970	2.78e-76	303
CP008901.1	CP011589.1	93.596	203	13	0	224	426	2106	2308	2.78e-76	303
CP008901.1	CP011589.1	95.706	163	7	0	41510	41672	49517	49679	4.72e-64	263
CP008901.1	CP011589.1	95.706	163	7	0	40168	40330	50859	51021	4.72e-64	263
CP008901.1	CP011589.1	92.169	166	13	0	1599	1764	768	933	1.03e-55	235
CP008901.1	CP011589.1	92.169	166	13	0	224	389	2143	2308	1.03e-55	235
CP008901.1	CP011589.1	100	123	0	0	6215	6337	5849	5727	1.72e-53	228
CP008901.1	CP011589.1	100	123	0	0	5183	5305	6881	6759	1.72e-53	228
CP008901.1	CP011589.1	100	122	0	0	42031	42152	50802	50923	6.2e-53	226
CP008901.1	CP011589.1	100	122	0	0	41453	41574	51380	51501	6.2e-53	226
CP008901.1	CP011589.1	91.667	156	11	2	45910	46063	49101	49256	1.34e-49	215
CP008901.1	CP011589.1	91.667	156	11	2	45910	46063	50338	50493	1.34e-49	215
CP008901.1	CP011589.1	91.667	156	11	2	45910	46063	53236	53391	1.34e-49	215
CP008901.1	CP011589.1	91.667	156	11	2	39752	39907	55259	55412	1.34e-49	215
CP008901.1	CP011589.1	91.667	156	11	2	40989	41144	55259	55412	1.34e-49	215
CP008901.1	CP011589.1	91.667	156	11	2	43887	44042	55259	55412	1.34e-49	215
CP008901.1	CP011589.1	93.798	129	8	0	1636	1764	768	896	1.75e-43	195
CP008901.1	CP011589.1	93.798	129	8	0	224	352	2180	2308	1.75e-43	195
CP008901.1	CP011589.1	88.393	112	13	0	42586	42697	50250	50361	1.07e-25	135
CP008901.1	CP011589.1	88.393	112	13	0	40901	41012	51935	52046	1.07e-25	135
CP008901.1	CP011589.1	88.496	113	8	4	44309	44421	47855	47962	1.39e-24	132
CP008901.1	CP011589.1	88.496	113	8	4	38506	38613	53658	53770	1.39e-24	132
CP008901.1	CP011589.1	87.5	112	13	1	43800	43910	51935	52046	1.8e-23	128
CP008901.1	CP011589.1	87.5	112	13	1	42586	42697	53149	53259	1.8e-23	128
CP008901.1	CP011589.1	100	65	0	0	42088	42152	49517	49581	3.01e-21	121
CP008901.1	CP011589.1	100	65	0	0	40168	40232	51437	51501	3.01e-21	121
CP008901.1	CP011589.1	85.714	112	15	1	42586	42697	49014	49124	3.89e-20	117
CP008901.1	CP011589.1	85.714	112	15	1	39665	39775	51935	52046	3.89e-20	117
CP008901.1	CP011589.1	97.619	42	1	0	36903	36944	46145	46186	8.54e-07	73.1
CP008901.1	CP011589.1	97.619	42	1	0	36796	36837	46252	46293	8.54e-07	73.1
CP008901.1	CP011589.1	91.304	46	3	1	49660	49704	58942	58987	0.002	62.1
CP008901.1	CP011589.1	91.304	46	3	1	49593	49638	59009	59053	0.002	62.1
CP008901.1	CP025710.1	99.995	19986	1	0	29804	49789	50387	70372	0	36902
CP008901.1	CP025710.1	99.993	14436	1	0	1	14436	545	14980	0	26653
CP008901.1	CP025710.1	99.99	9747	0	1	14425	24171	24936	15191	0	17993
CP008901.1	CP025710.1	99.934	6045	2	2	23562	29605	50996	44953	0	11140
CP008901.1	CP025710.1	95.309	1471	61	8	298	1764	768	2234	0	2327
CP008901.1	CP025710.1	95.309	1471	61	8	224	1690	842	2308	0	2327
CP008901.1	CP025710.1	93.874	1518	80	13	261	1772	768	2278	0	2276
CP008901.1	CP025710.1	93.874	1518	80	13	224	1734	805	2316	0	2276
CP008901.1	CP025710.1	94.634	1435	67	10	335	1764	768	2197	0	2215
CP008901.1	CP025710.1	94.634	1435	67	10	224	1653	879	2308	0	2215
CP008901.1	CP025710.1	95.151	1361	56	10	409	1764	768	2123	0	2139
CP008901.1	CP025710.1	95.151	1361	56	10	224	1579	953	2308	0	2139
CP008901.1	CP025710.1	93.924	1399	73	12	372	1764	768	2160	0	2102
CP008901.1	CP025710.1	93.924	1399	73	12	224	1616	916	2308	0	2102
CP008901.1	CP025710.1	95.072	1319	56	9	451	1764	772	2086	0	2067
CP008901.1	CP025710.1	95.072	1319	56	9	228	1542	995	2308	0	2067
CP008901.1	CP025710.1	95.116	1249	52	9	521	1764	768	2012	0	1960
CP008901.1	CP025710.1	95.116	1249	52	9	224	1468	1065	2308	0	1960
CP008901.1	CP025710.1	94.172	1287	64	11	484	1764	768	2049	0	1951
CP008901.1	CP025710.1	94.172	1287	64	11	224	1505	1028	2308	0	1951
CP008901.1	CP025710.1	94.637	1212	56	9	558	1764	768	1975	0	1869
CP008901.1	CP025710.1	94.637	1212	56	9	224	1431	1102	2308	0	1869
CP008901.1	CP025710.1	95.69	1137	42	7	632	1764	768	1901	0	1821
CP008901.1	CP025710.1	95.69	1137	42	7	224	1357	1176	2308	0	1821
CP008901.1	CP025710.1	94.638	1175	54	9	595	1764	768	1938	0	1812
CP008901.1	CP025710.1	94.638	1175	54	9	224	1394	1139	2308	0	1812
CP008901.1	CP025710.1	94.278	1101	54	9	669	1764	768	1864	0	1676
CP008901.1	CP025710.1	94.278	1101	54	9	224	1320	1213	2308	0	1676
CP008901.1	CP025710.1	94.638	1063	49	8	706	1764	768	1826	0	1640
CP008901.1	CP025710.1	94.638	1063	49	8	224	1282	1250	2308	0	1640
CP008901.1	CP025710.1	93.768	1027	54	10	743	1764	768	1789	0	1533
CP008901.1	CP025710.1	93.768	1027	54	10	224	1245	1287	2308	0	1533
CP008901.1	CP025710.1	100	821	0	0	29593	30413	25754	24934	0	1517
CP008901.1	CP025710.1	100	820	0	0	29594	30413	14981	15800	0	1515
CP008901.1	CP025710.1	95.037	947	39	8	822	1764	772	1714	0	1482
CP008901.1	CP025710.1	95.037	947	39	8	228	1170	1366	2308	0	1482
CP008901.1	CP025710.1	93.327	989	57	9	780	1764	768	1751	0	1452
CP008901.1	CP025710.1	93.327	989	57	9	224	1207	1324	2308	0	1452
CP008901.1	CP025710.1	96.207	870	29	4	897	1764	772	1639	0	1421
CP008901.1	CP025710.1	96.207	870	29	4	228	1095	1441	2308	0	1421
CP008901.1	CP025710.1	93.654	914	50	8	855	1764	768	1677	0	1360
CP008901.1	CP025710.1	93.654	914	50	8	224	1133	1399	2308	0	1360
CP008901.1	CP025710.1	94.511	838	40	6	930	1764	768	1602	0	1288
CP008901.1	CP025710.1	94.511	838	40	6	224	1058	1474	2308	0	1288
CP008901.1	CP025710.1	94.757	801	36	6	967	1764	768	1565	0	1242
CP008901.1	CP025710.1	94.757	801	36	6	224	1021	1511	2308	0	1242
CP008901.1	CP025710.1	95.282	763	32	4	1004	1764	768	1528	0	1206
CP008901.1	CP025710.1	95.282	763	32	4	224	984	1548	2308	0	1206
CP008901.1	CP025710.1	100	610	0	0	23562	24171	24934	25543	0	1127
CP008901.1	CP025710.1	93.948	727	38	6	1041	1764	768	1491	0	1094
CP008901.1	CP025710.1	93.948	727	38	6	224	947	1585	2308	0	1094
CP008901.1	CP025710.1	94.34	689	35	4	1078	1764	768	1454	0	1053
CP008901.1	CP025710.1	94.34	689	35	4	224	910	1622	2308	0	1053
CP008901.1	CP025710.1	94.9	647	29	4	1120	1764	772	1416	0	1009
CP008901.1	CP025710.1	94.9	647	29	4	228	872	1664	2308	0	1009
CP008901.1	CP025710.1	100	544	0	0	49790	50333	1	544	0	1005
CP008901.1	CP025710.1	94.463	614	30	4	1153	1764	768	1379	0	942
CP008901.1	CP025710.1	94.463	614	30	4	224	835	1697	2308	0	942
CP008901.1	CP025710.1	97.556	532	12	1	40881	41412	60228	60758	0	909
CP008901.1	CP025710.1	97.556	532	12	1	39645	40175	61464	61995	0	909
CP008901.1	CP025710.1	94.097	576	31	3	1190	1764	768	1341	0	872
CP008901.1	CP025710.1	94.097	576	31	3	224	797	1734	2308	0	872
CP008901.1	CP025710.1	95.506	534	22	2	1232	1764	772	1304	0	852
CP008901.1	CP025710.1	95.506	534	22	2	228	760	1776	2308	0	852
CP008901.1	CP025710.1	98.858	438	5	0	43807	44244	61492	61929	0	782
CP008901.1	CP025710.1	98.858	438	5	0	40909	41346	64390	64827	0	782
CP008901.1	CP025710.1	94.411	501	26	2	1265	1764	768	1267	0	769
CP008901.1	CP025710.1	94.411	501	26	2	224	723	1809	2308	0	769
CP008901.1	CP025710.1	99.294	425	3	0	43820	44244	60268	60692	0	769
CP008901.1	CP025710.1	99.294	425	3	0	39685	40109	64403	64827	0	769
CP008901.1	CP025710.1	95.425	459	20	1	1307	1764	772	1230	0	730
CP008901.1	CP025710.1	95.425	459	20	1	228	686	1851	2308	0	730
CP008901.1	CP025710.1	95.305	426	19	1	1340	1764	768	1193	0	675
CP008901.1	CP025710.1	95.305	426	19	1	224	649	1884	2308	0	675
CP008901.1	CP025710.1	93.83	389	23	1	1377	1764	768	1156	8.87e-161	584
CP008901.1	CP025710.1	93.83	389	23	1	224	612	1921	2308	8.87e-161	584
CP008901.1	CP025710.1	94.602	352	18	1	1414	1764	768	1119	1.51e-148	544
CP008901.1	CP025710.1	94.602	352	18	1	224	575	1958	2308	1.51e-148	544
CP008901.1	CP025710.1	93.651	315	19	1	1451	1764	768	1082	2.59e-126	470
CP008901.1	CP025710.1	93.651	315	19	1	224	538	1995	2308	2.59e-126	470
CP008901.1	CP025710.1	94.245	278	15	1	1488	1764	768	1045	2.05e-112	424
CP008901.1	CP025710.1	94.245	278	15	1	224	501	2032	2308	2.05e-112	424
CP008901.1	CP025710.1	86.93	329	39	4	41024	41351	2652	2327	3.5e-95	366
CP008901.1	CP025710.1	86.93	329	39	4	1783	2108	61934	61607	3.5e-95	366
CP008901.1	CP025710.1	86.626	329	40	4	39787	40114	2652	2327	1.63e-93	361
CP008901.1	CP025710.1	86.626	329	40	4	1783	2108	60697	60370	1.63e-93	361
CP008901.1	CP025710.1	92.116	241	18	1	1525	1764	768	1008	7.63e-87	339
CP008901.1	CP025710.1	92.116	241	18	1	224	464	2069	2308	7.63e-87	339
CP008901.1	CP025710.1	93.596	203	13	0	1562	1764	768	970	2.78e-76	303
CP008901.1	CP025710.1	93.596	203	13	0	224	426	2106	2308	2.78e-76	303
CP008901.1	CP025710.1	95.706	163	7	0	41510	41672	60751	60913	4.72e-64	263
CP008901.1	CP025710.1	95.706	163	7	0	40168	40330	62093	62255	4.72e-64	263
CP008901.1	CP025710.1	92.169	166	13	0	1599	1764	768	933	1.03e-55	235
CP008901.1	CP025710.1	92.169	166	13	0	224	389	2143	2308	1.03e-55	235
CP008901.1	CP025710.1	100	123	0	0	6215	6337	5849	5727	1.72e-53	228
CP008901.1	CP025710.1	100	123	0	0	5183	5305	6881	6759	1.72e-53	228
CP008901.1	CP025710.1	100	122	0	0	42031	42152	62036	62157	6.2e-53	226
CP008901.1	CP025710.1	100	122	0	0	41453	41574	62614	62735	6.2e-53	226
CP008901.1	CP025710.1	91.667	156	11	2	45910	46063	60335	60490	1.34e-49	215
CP008901.1	CP025710.1	91.667	156	11	2	45910	46063	61572	61727	1.34e-49	215
CP008901.1	CP025710.1	91.667	156	11	2	45910	46063	64470	64625	1.34e-49	215
CP008901.1	CP025710.1	91.667	156	11	2	39752	39907	66493	66646	1.34e-49	215
CP008901.1	CP025710.1	91.667	156	11	2	40989	41144	66493	66646	1.34e-49	215
CP008901.1	CP025710.1	91.667	156	11	2	43887	44042	66493	66646	1.34e-49	215
CP008901.1	CP025710.1	93.798	129	8	0	1636	1764	768	896	1.75e-43	195
CP008901.1	CP025710.1	93.798	129	8	0	224	352	2180	2308	1.75e-43	195
CP008901.1	CP025710.1	88.393	112	13	0	42586	42697	61484	61595	1.07e-25	135
CP008901.1	CP025710.1	88.393	112	13	0	40901	41012	63169	63280	1.07e-25	135
CP008901.1	CP025710.1	88.496	113	8	4	44309	44421	59089	59196	1.39e-24	132
CP008901.1	CP025710.1	88.496	113	8	4	38506	38613	64892	65004	1.39e-24	132
CP008901.1	CP025710.1	87.5	112	13	1	43800	43910	63169	63280	1.8e-23	128
CP008901.1	CP025710.1	87.5	112	13	1	42586	42697	64383	64493	1.8e-23	128
CP008901.1	CP025710.1	100	65	0	0	42088	42152	60751	60815	3.01e-21	121
CP008901.1	CP025710.1	100	65	0	0	40168	40232	62671	62735	3.01e-21	121
CP008901.1	CP025710.1	85.714	112	15	1	42586	42697	60248	60358	3.89e-20	117
CP008901.1	CP025710.1	85.714	112	15	1	39665	39775	63169	63280	3.89e-20	117
CP008901.1	CP025710.1	100	39	0	0	24171	24209	32378	32416	8.54e-07	73.1
CP008901.1	CP025710.1	97.619	42	1	0	36903	36944	57379	57420	8.54e-07	73.1
CP008901.1	CP025710.1	97.619	42	1	0	36796	36837	57486	57527	8.54e-07	73.1
CP008901.1	CP025710.1	91.304	46	3	1	49660	49704	70176	70221	0.002	62.1
CP008901.1	CP025710.1	91.304	46	3	1	49593	49638	70243	70287	0.002	62.1
CP008901.1	CP009881.1	100	47365	0	0	1	47365	1	47365	0	87467
CP008901.1	CP009881.1	100	2908	0	0	47426	50333	47365	50272	0	5371
CP008901.1	CP009881.1	95.309	1471	61	8	298	1764	224	1690	0	2327
CP008901.1	CP009881.1	95.309	1471	61	8	224	1690	298	1764	0	2327
CP008901.1	CP009881.1	93.874	1518	80	13	261	1772	224	1734	0	2276
CP008901.1	CP009881.1	93.874	1518	80	13	224	1734	261	1772	0	2276
CP008901.1	CP009881.1	94.634	1435	67	10	335	1764	224	1653	0	2215
CP008901.1	CP009881.1	94.634	1435	67	10	224	1653	335	1764	0	2215
CP008901.1	CP009881.1	95.151	1361	56	10	409	1764	224	1579	0	2139
CP008901.1	CP009881.1	95.151	1361	56	10	224	1579	409	1764	0	2139
CP008901.1	CP009881.1	93.924	1399	73	12	372	1764	224	1616	0	2102
CP008901.1	CP009881.1	93.924	1399	73	12	224	1616	372	1764	0	2102
CP008901.1	CP009881.1	95.072	1319	56	9	451	1764	228	1542	0	2067
CP008901.1	CP009881.1	95.072	1319	56	9	228	1542	451	1764	0	2067
CP008901.1	CP009881.1	95.116	1249	52	9	521	1764	224	1468	0	1960
CP008901.1	CP009881.1	95.116	1249	52	9	224	1468	521	1764	0	1960
CP008901.1	CP009881.1	94.172	1287	64	11	484	1764	224	1505	0	1951
CP008901.1	CP009881.1	94.172	1287	64	11	224	1505	484	1764	0	1951
CP008901.1	CP009881.1	94.637	1212	56	9	558	1764	224	1431	0	1869
CP008901.1	CP009881.1	94.637	1212	56	9	224	1431	558	1764	0	1869
CP008901.1	CP009881.1	95.69	1137	42	7	632	1764	224	1357	0	1821
CP008901.1	CP009881.1	95.69	1137	42	7	224	1357	632	1764	0	1821
CP008901.1	CP009881.1	94.638	1175	54	9	595	1764	224	1394	0	1812
CP008901.1	CP009881.1	94.638	1175	54	9	224	1394	595	1764	0	1812
CP008901.1	CP009881.1	94.278	1101	54	9	669	1764	224	1320	0	1676
CP008901.1	CP009881.1	94.278	1101	54	9	224	1320	669	1764	0	1676
CP008901.1	CP009881.1	94.638	1063	49	8	706	1764	224	1282	0	1640
CP008901.1	CP009881.1	94.638	1063	49	8	224	1282	706	1764	0	1640
CP008901.1	CP009881.1	93.768	1027	54	10	743	1764	224	1245	0	1533
CP008901.1	CP009881.1	93.768	1027	54	10	224	1245	743	1764	0	1533
CP008901.1	CP009881.1	95.037	947	39	8	822	1764	228	1170	0	1482
CP008901.1	CP009881.1	95.037	947	39	8	228	1170	822	1764	0	1482
CP008901.1	CP009881.1	93.327	989	57	9	780	1764	224	1207	0	1452
CP008901.1	CP009881.1	93.327	989	57	9	224	1207	780	1764	0	1452
CP008901.1	CP009881.1	96.207	870	29	4	897	1764	228	1095	0	1421
CP008901.1	CP009881.1	96.207	870	29	4	228	1095	897	1764	0	1421
CP008901.1	CP009881.1	93.654	914	50	8	855	1764	224	1133	0	1360
CP008901.1	CP009881.1	93.654	914	50	8	224	1133	855	1764	0	1360
CP008901.1	CP009881.1	94.511	838	40	6	930	1764	224	1058	0	1288
CP008901.1	CP009881.1	94.511	838	40	6	224	1058	930	1764	0	1288
CP008901.1	CP009881.1	94.757	801	36	6	967	1764	224	1021	0	1242
CP008901.1	CP009881.1	94.757	801	36	6	224	1021	967	1764	0	1242
CP008901.1	CP009881.1	95.282	763	32	4	1004	1764	224	984	0	1206
CP008901.1	CP009881.1	95.282	763	32	4	224	984	1004	1764	0	1206
CP008901.1	CP009881.1	99.676	617	0	1	29804	30420	24171	23557	0	1127
CP008901.1	CP009881.1	100	610	0	0	23562	24171	30413	29804	0	1127
CP008901.1	CP009881.1	93.948	727	38	6	1041	1764	224	947	0	1094
CP008901.1	CP009881.1	93.948	727	38	6	224	947	1041	1764	0	1094
CP008901.1	CP009881.1	94.34	689	35	4	1078	1764	224	910	0	1053
CP008901.1	CP009881.1	94.34	689	35	4	224	910	1078	1764	0	1053
CP008901.1	CP009881.1	94.9	647	29	4	1120	1764	228	872	0	1009
CP008901.1	CP009881.1	94.9	647	29	4	228	872	1120	1764	0	1009
CP008901.1	CP009881.1	94.463	614	30	4	1153	1764	224	835	0	942
CP008901.1	CP009881.1	94.463	614	30	4	224	835	1153	1764	0	942
CP008901.1	CP009881.1	97.556	532	12	1	40881	41412	39645	40175	0	909
CP008901.1	CP009881.1	97.556	532	12	1	39645	40175	40881	41412	0	909
CP008901.1	CP009881.1	94.097	576	31	3	1190	1764	224	797	0	872
CP008901.1	CP009881.1	94.097	576	31	3	224	797	1190	1764	0	872
CP008901.1	CP009881.1	95.506	534	22	2	1232	1764	228	760	0	852
[truncated: 6,119 more rows]

## Sheet: Sheet2
CP003994.1	CP003994.1	100	3223	0	0	1	3223	1	3223	0	5952
CP003994.1	CP016867.1	100	3154	0	0	70	3223	3223	70	0	5825
CP003994.1	CP016867.1	100	69	0	0	1	69	69	1	1.14e-24	128
CP003994.1	KU302804.1	99.968	3154	1	0	70	3223	3223	70	0	5819
CP003994.1	KU302804.1	100	69	0	0	1	69	69	1	1.14e-24	128
CP003994.1	CP011604.1	100	3017	0	0	207	3223	3223	207	0	5572
CP003994.1	CP011604.1	100	206	0	0	1	206	206	1	7.93e-101	381
CP003994.1	CP018666.1	99.966	2954	1	0	270	3223	1	2954	0	5450
CP003994.1	CP018666.1	100	269	0	0	1	269	2955	3223	7.54e-136	497
CP003994.1	CP011637.1	100	2815	0	0	409	3223	3223	409	0	5199
CP003994.1	CP011637.1	100	408	0	0	1	408	408	1	0	754
CP003994.1	CP024519.1	100	2763	0	0	1	2763	2763	1	0	5103
CP003994.1	CP024519.1	100	460	0	0	2764	3223	3223	2764	0	850
CP003994.1	CP016812.1	99.925	2651	2	0	1	2651	43163	40513	0	4885
CP003994.1	CP016812.1	100	583	0	0	2641	3223	43746	43164	0	1077
CP003994.1	CP024494.1	100	2390	0	0	834	3223	3223	834	0	4414
CP003994.1	CP024494.1	100	833	0	0	1	833	833	1	0	1539
CP003994.1	CP011569.1	99.915	2356	2	0	868	3223	3223	868	0	4340
CP003994.1	CP011569.1	100	867	0	0	1	867	867	1	0	1602
CP003994.1	CP024503.1	100	2327	0	0	1	2327	897	3223	0	4298
CP003994.1	CP024503.1	100	896	0	0	2328	3223	1	896	0	1655
CP003994.1	CP024487.1	100	2324	0	0	900	3223	1	2324	0	4292
CP003994.1	CP024487.1	100	899	0	0	1	899	2325	3223	0	1661
CP003994.1	LC056197.1	100	2318	0	0	1	2318	1265	3582	0	4281
CP003994.1	LC056197.1	100	1264	0	0	1960	3223	1	1264	0	2335
CP003994.1	CP011652.1	100	2285	0	0	939	3223	3223	939	0	4220
CP003994.1	CP011652.1	100	938	0	0	1	938	938	1	0	1733
CP003994.1	CP024514.1	100	2186	0	0	1038	3223	3223	1038	0	4037
CP003994.1	CP024514.1	100	1037	0	0	1	1037	1037	1	0	1916
CP003994.1	CP011658.1	99.899	1986	2	0	1238	3223	1	1986	0	3657
CP003994.1	CP011658.1	100	1237	0	0	1	1237	1987	3223	0	2285
CP003994.1	CP012991.1	100	1852	0	0	1	1852	1852	1	0	3421
CP003994.1	CP012991.1	99.854	1371	2	0	1853	3223	3223	1853	0	2521
CP003994.1	LC056487.1	100	2739	0	0	485	3223	1	2739	0	5059
CP003994.1	LC056487.1	100	226	0	0	1	226	2740	2965	6.04e-112	418
CP003994.1	CP023892.1	100	1934	0	0	1290	3223	2711	778	0	3572
CP003994.1	CP023892.1	100	777	0	0	1	777	777	1	0	1435
CP003994.1	EU863203.1	93.392	1695	106	1	489	2177	1695	1	0	2505
CP003994.1	EU863203.1	87.893	1049	109	15	2184	3223	5850	4811	0	1218
CP003994.1	AY589571.1	88.352	2730	279	33	517	3223	2778	65	0	3243
CP003994.1	CP019843.1	88.291	2733	275	36	517	3223	2751	38	0	3232
CP003994.1	CP004060.1	88.177	2732	279	35	517	3223	2777	65	0	3216
CP003994.1	JX566768.1	88	2325	242	28	517	2819	2355	4664	0	2713
CP003994.1	JX566768.1	90.816	392	29	6	2835	3223	16	403	5.79e-142	518
CP003994.1	L42525.1	90.505	2654	219	26	524	3169	3123	495	0	3474
CP003994.1	CP021895.1	90.285	2666	236	19	517	3174	2802	152	0	3467
CP003994.1	CP016528.1	89.805	2668	232	30	516	3169	3749	1108	0	3384
CP003994.1	GQ353340.1	89.58	2668	238	30	516	3169	3750	1109	0	3350
CP003994.1	L37403.1	89.551	2670	231	38	519	3169	2834	194	0	3341
CP003994.1	CP011606.1	89.771	2620	228	30	564	3169	4	2597	0	3317
CP003994.1	CP011606.1	95.556	45	2	0	516	560	4266	4310	5.42e-08	73.1
CP003994.1	KF998105.1	89.2	2676	255	24	517	3174	79	2738	0	3310
CP003994.1	JX457478.1	89.2	2676	255	24	517	3174	79	2738	0	3310
CP003994.1	CP027141.1	89.118	2132	217	13	517	2642	2476	4598	0	2638
CP003994.1	CP027141.1	89.943	527	42	11	2703	3223	1	522	0	669
CP003994.1	LT985254.1	90.167	2634	230	19	517	3142	10642	8030	0	3402
CP003994.1	CP004857.1	89.901	2634	237	19	517	3142	1015	3627	0	3363
CP003994.1	KU302809.1	89.221	2644	246	30	517	3142	2768	146	0	3267
CP003994.1	MG649064.1	91.111	2250	190	6	517	2762	2245	2	0	3038
CP003994.1	MG649064.1	84.073	383	42	13	2764	3142	4773	4406	6.21e-92	351
CP003994.1	CP017583.1	93.412	1958	127	2	524	2480	2385	4341	0	2900
CP003994.1	CP017583.1	83.533	668	82	21	2508	3169	1	646	2.01e-166	599
CP003994.1	AF025795.1	92.243	2140	155	11	517	2653	2492	4623	0	3022
CP003994.1	AF025795.1	84.633	449	48	15	2700	3142	9	442	1e-114	427
